# Supplementary material for: Quantifying participant distress: Validity and applicability of a distress measure to evaluate harm in quantitative assessments
Source: PLoS One. 2025 Jul 2;20(7):e0326957. doi: 10.1371/journal.pone.0326957 (PMC12220986; doi:10.1371/journal.pone.0326957)
Supplement: S1 Data — Compiled dataset for the three rounds of data collection with scored measures for WASH-GEM themes and selected items. Response options in English translation have been harmonized across three rounds of data collection. (CSV) [file pone.0326957.s001.csv]

country	id	hhid	dyad	consent	gender	maritalstatus_groups	age_groups	education_groups	wealthquintile	wealth	WASHaccess	WASHdecisions	WASHnorms	WASHwellbeing	controlresources	socialcapital	HHinfluence	HHautonomy	selfefficacy	collectiveaction	equalityawareness	gendernorms	mobility	lifesatisfication	physicalhealth	mentalhealth	ea1	ea2	ea3	ea4	ea5	ea6	ea7	se1	se2	se3	se4	se5	ca1	ca2	ca3	ca4	ca5	interviewease	interviewmood	interviewprivacy	interviewunderstand	ease	stress
Nepal_2020	NEP-0001	1001	Dyad	Yes	Men	Married	50+	Preschool-	Lowest	Poorest	0.944444444	0.583333333	0.5	0.708333333	0.5	0.333333333	0.666666667	0.5	0.733333333	0.466666667	0.380952381	0.666666667	0.4	0.666666667	1	0.666666667	2	2	2	2	2	2	3	3	3	3	4	3	3	2	3	10	3	Easy	Minimal	Somewhat	Somewhat	0.333333333	0.333333333
Nepal_2020	NEP-0002	1001	Dyad	Yes	Women	Married	50+	Preschool-	Second	Poor	0.944444444	0.75	0.481904491	0.875	0.666666667	0.333333333	0.666666667	0.666666667	0.666666667	0.533333333	0.476190476	0.432608519	0.6	0.666666667	0	0.666666667	3	3	2	2	2	3	2	3	3	3	3	3	3	3	3	2	2	Easy	None	Very much	Somewhat	0.333333333	0
Nepal_2020	NEP-0004	1001	Dyad	Yes	Women	Married	50+	Preschool-	Second	Poor	0.611111111	0.583333333	0.313373246	1	0.666666667	0.333333333	0.666666667	0.5	0.666666667	0.6	0.380952381	0.432608519	0.2	0.666666667	0	0.5	2	2	2	2	2	3	2	3	3	3	3	3	3	3	3	2	3	Easy	None	Very much	Somewhat	0.333333333	0
Nepal_2020	NEP-0005	1001	Dyad	Yes	Women	Married	50+	Preschool-	Lowest	Poorest	0.944444444	0.666666667	0.344669586	0.791666667	0.5	0.666666667	0.333333333	0.5	0.666666667	0.4	0.333333333	0.529849845	1	0.666666667	1	0.5	2	2	2	2	2	2	2	3	3	3	3	3	3	3	3	10	1	Easy	None	Very much	Somewhat	0.333333333	0
Nepal_2020	NEP-0006	1001	Dyad	Yes	Men	Married	50+	Preschool-	Lowest	Poorest	0.888888889	0.666666667	0.611111111	0.666666667	0.333333333	0.333333333	0.666666667	0.416666667	0.666666667	0.4	0.333333333	0.333333333	0.8	0.666666667	1	0.5	2	2	2	2	2	2	2	3	3	3	3	3	2	3	3	10	2	Difficult	Mild	Somewhat	Somewhat	0.666666667	0.666666667
Nepal_2020	NEP-0007	1001	Dyad	Yes	Men	Married	50+	Preschool-	Lowest	Poorest	0.944444444	0.333333333	0.611111111	0.541666667	0.666666667	0.333333333	0.5	0.5	0.466666667	0.333333333	0.285714286	0.666666667	0.8	0.666666667	1	0.5	2	2	2	2	1	1	3	2	2	2	3	3	2	2	3	10	2	Easy	Minimal	Somewhat	Somewhat	0.333333333	0.333333333
Nepal_2020	NEP-0008	1001	Dyad	Yes	Men	Married	50+	Preschool-	Lowest	Poorest	0.888888889	0.5	0.555555556	0.708333333	0.333333333	0.333333333	0.333333333	0.5	0.4	0.466666667	0.333333333	0.333333333	0.6	0.666666667	0	0.5	2	2	2	2	2	2	2	2	2	2	2	3	3	3	2	10	3	Easy	Minimal	Somewhat	Somewhat	0.333333333	0.333333333
Nepal_2020	NEP-0009	1001	Dyad	Yes	Men	Married	50+	Preschool-	Lowest	Poorest	0.944444444	0.333333333	0.388888889	0.583333333	0.666666667	0.333333333	0.333333333	0.5	0.666666667	0.466666667	0.285714286	0.5	0.6	0.666666667	1	0.333333333	2	2	2	1	2	2	2	3	3	3	3	3	3	3	2	10	3	Easy	Mild	Somewhat	Somewhat	0.333333333	0.666666667
Nepal_2020	NEP-0010	1001	Dyad	Yes	Men	Married	50+	Preschool-	Lowest	Poorest	0.722222222	0.5	0.611111111	0.583333333	0.5	0.333333333	0.5	0.5	0.333333333	0.333333333	0.380952381	0.333333333	0.4	0.333333333	1	0.5	2	2	2	2	2	2	3	2	2	2	2	2	2	2	3	10	2	Easy	Minimal	Somewhat	Somewhat	0.333333333	0.333333333
Nepal_2020	NEP-0011	1001	Dyad	Yes	Women	Married	50+	Preschool-	Lowest	Poorest	0.944444444	0.666666667	0.34992404	0.875	0.666666667	0.333333333	0.666666667	0.5	0.666666667	0.4	0.333333333	0.333333333	1	0.666666667	1	0.5	2	2	2	2	2	2	2	3	3	3	3	3	3	3	2	10	2	Easy	None	Very much	Somewhat	0.333333333	0
Nepal_2020	NEP-0012	1001	Dyad	Yes	Women	Married	50+	Preschool-	Lowest	Poorest	0.611111111	0.75	0.344669586	0.958333333	0.666666667	0.666666667	0.666666667	0.5	0.733333333	0.266666667	0.333333333	0.432608519	0.8	0.666666667	1	0.5	2	2	2	2	2	2	2	3	3	4	3	3	2	2	2	10	2	Easy	None	Very much	Somewhat	0.333333333	0
Nepal_2020	NEP-0013	1001	Dyad	Yes	Women	Married	50+	Preschool-	Lowest	Poorest	0.333333333	0.416666667	0.444444444	0.5	0.5	0.333333333	0.666666667	0.583333333	0.733333333	0.333333333	0.333333333	0.432608519	0.8	0.666666667	1	0.5	2	2	2	2	2	2	2	3	3	4	3	3	2	3	2	10	2	Easy	Minimal	Very much	Somewhat	0.333333333	0.333333333
Nepal_2020	NEP-0014	1001	Dyad	Yes	Women	Married	31-49	Preschool-	Lowest	Poorest	0.944444444	0.583333333	0.313373246	1	0.166666667	0.666666667	0.666666667	0.5	0.733333333	0.333333333	0.380952381	0.529849845	1	0.666666667	1	0.5	2	2	2	2	2	2	3	3	3	4	3	3	2	2	2	2	2	Easy	None	Very much	Somewhat	0.333333333	0
Nepal_2020	NEP-0015	1001	Dyad	Yes	Men	Married	31-49	Preschool-	Lowest	Poorest	0.722222222	0.5	0.444444444	0.458333333	0.333333333	0.333333333	0.5	0.5	0.4	0.466666667	0.333333333	0.666666667	0.2	0.5	1	0.333333333	2	2	2	2	2	2	2	2	2	2	2	3	2	3	3	10	3	Easy	Mild	Somewhat	Somewhat	0.333333333	0.666666667
Nepal_2020	NEP-0016	1001	Dyad	Yes	Men	Married	50+	Preschool-	Highest	Richest	0.944444444	0.666666667	0.444444444	0.666666667	0.833333333	0.666666667	0.666666667	0.5	0.666666667	0.533333333	0.285714286	0.666666667	0.4	0.666666667	1	0.5	2	2	2	2	1	1	3	3	3	3	3	3	3	3	3	10	3	Easy	Minimal	Somewhat	Somewhat	0.333333333	0.333333333
Nepal_2020	NEP-0017	1001	Dyad	Yes	Men	Married	50+	Preschool-	Lowest	Poorest	0.888888889	0.416666667	0.666666667	0.458333333	0.666666667	0.333333333	0.333333333	0.5	0.666666667	0.333333333	0.380952381	0.333333333	0.4	0.666666667	1	0.5	2	2	2	2	2	3	2	3	3	3	3	3	2	2	3	10	2	Easy	Minimal	Somewhat	Somewhat	0.333333333	0.333333333
Nepal_2020	NEP-0018	1001	Dyad	Yes	Women	Married	18-30	Preschool-	Lowest	Poorest	0.722222222	0.5	0.444444444	0.333333333	0.5	0.666666667	0.666666667	0.5	0.666666667	0.266666667	0.380952381	0.333333333	0.8	0.666666667	1	0.5	2	2	2	2	2	2	3	3	3	3	3	3	2	2	2	10	2	Easy	None	Somewhat	Somewhat	0.333333333	0
Nepal_2020	NEP-0019	1001	Dyad	Yes	Women	Married	50+	Preschool-	Lowest	Poorest	0.611111111	0.583333333	0.498135422	0.958333333	0.833333333	0.666666667	0.666666667	0.5	0.733333333	0.333333333	0.380952381	0.333333333	0.8	0.666666667	1	0.666666667	2	2	2	2	2	2	3	3	3	3	3	4	2	2	2	10	3	Easy	None	Very much	Somewhat	0.333333333	0
Nepal_2020	NEP-0020	1001	Dyad	Yes	Women	Married	50+	Preschool-	Highest	Richest	0.611111111	0.75	0.444444444	0.875	0.833333333	0.666666667	0.666666667	0.5	0.666666667	0.4	0.380952381	0.333333333	0.8	0.666666667	0	0.5	2	2	2	2	2	2	3	3	3	3	3	3	2	3	3	10	2	Easy	None	Very much	Somewhat	0.333333333	0
Nepal_2020	NEP-0021	1001	Dyad	Yes	Men	Married	50+	Preschool-	Highest	Richest	0.944444444	0.666666667	0.333333333	0.708333333	0.5	0.666666667	0.666666667	0.5	0.666666667	0.533333333	0.285714286	0.666666667	0.4	0.666666667	1	0.5	2	2	2	2	2	1	2	3	3	3	3	3	3	3	3	10	3	Easy	Minimal	Somewhat	Somewhat	0.333333333	0.333333333
Nepal_2020	NEP-0022	1001	Dyad	Yes	Women	Married	31-49	Preschool-	Highest	Richest	0.777777778	0.583333333	0.40789365	0.958333333	0.666666667	0.666666667	0.666666667	0.5	0.6	0.266666667	0.333333333	0.43057466	0.8	0.666666667	1	0.666666667	2	2	2	2	2	2	2	2	3	3	3	3	2	2	2	10	2	Easy	None	Very much	Somewhat	0.333333333	0
Nepal_2020	NEP-0023	1001	Dyad	Yes	Women	Married	50+	Preschool-	Middle	Middle	0.611111111	0.75	0.370793379	0.833333333	0.833333333	0.666666667	0.666666667	0.5	0.733333333	0.4	0.380952381	0.333333333	0.8	0.666666667	1	0.5	2	2	2	2	2	2	3	3	3	3	4	3	2	3	2	10	3	Easy	None	Very much	Somewhat	0.333333333	0
Nepal_2020	NEP-0024	1001	Dyad	Yes	Men	Married	50+	Preschool-	Lowest	Poorest	0.944444444	0.666666667	0.388888889	0.666666667	0.666666667	0.666666667	0.666666667	0.416666667	0.666666667	0.533333333	0.333333333	0.666666667	0.8	0.666666667	1	0.5	2	2	2	2	2	2	2	3	3	3	3	3	3	3	3	10	3	Easy	Minimal	Somewhat	Very much	0.333333333	0.333333333
Nepal_2020	NEP-0025	1001	Dyad	Yes	Men	Married	50+	Preschool-	Lowest	Poorest	0.888888889	0.666666667	0.777777778	0.541666667	0.333333333	0.666666667	0.666666667	0.5	0.666666667	0.533333333	0.19047619	0.666666667	0.6	0.666666667	1	0.333333333	2	1	1	1	2	2	2	3	3	3	3	3	3	3	3	10	3	Easy	Minimal	Somewhat	Somewhat	0.333333333	0.333333333
Nepal_2020	NEP-0026	1001	Dyad	Yes	Men	Married	50+	Preschool-	Lowest	Poorest	0.722222222	0.666666667	0.333333333	0.416666667	0.333333333	0.333333333	0.666666667	0.5	0.666666667	0.533333333	0.333333333	0.666666667	0.8	0.666666667	1	0.333333333	2	2	2	2	2	2	2	3	3	3	3	3	3	3	3	10	3	Easy	Mild	Somewhat	Somewhat	0.333333333	0.666666667
Nepal_2020	NEP-0027	1001	Dyad	Yes	Men	Married	50+	Preschool-	Second	Poor	0.944444444	0.666666667	0.611111111	0.708333333	0.666666667	0.666666667	0.5	0.5	0.666666667	0.533333333	0.285714286	0.666666667	0.6	0.666666667	1	0.666666667	1	2	2	2	2	2	2	3	3	3	3	3	3	3	3	10	3	Easy	Minimal	Somewhat	Somewhat	0.333333333	0.333333333
Nepal_2020	NEP-0028	1001	Dyad	Yes	Men	Married	50+	Preschool-	Lowest	Poorest	0.944444444	0.75	0.333333333	0.75	0.666666667	0.666666667	0.666666667	0.5	0.733333333	0.4	0.238095238	0.5	0.6	0.666666667	1	0.5	2	2	2	2	1	1	2	3	3	3	3	4	3	3	3	10	1	Easy	Minimal	Very much	Somewhat	0.333333333	0.333333333
Nepal_2020	NEP-0029	1001	Dyad	Yes	Women	Married	50+	Preschool-	Lowest	Poorest	0.611111111	0.666666667	0.381769857	1	0.833333333	0.333333333	0.666666667	0.5	0.8	0.4	0.380952381	0.333333333	1	0.666666667	1	0.5	2	2	2	2	2	2	3	3	4	4	3	3	2	3	3	10	2	Easy	None	Very much	Somewhat	0.333333333	0
Nepal_2020	NEP-0030	1001	Dyad	Yes	Women	Married	31-49	Preschool-	Lowest	Poorest	0.722222222	0.583333333	0.548436523	0.833333333	0.833333333	0.666666667	0.666666667	0.666666667	0.733333333	0.333333333	0.380952381	0.333333333	1	0.666666667	1	0.5	2	2	2	2	2	2	3	3	4	3	3	3	2	3	2	2	1	Easy	None	Very much	Somewhat	0.333333333	0
Nepal_2020	NEP-0031	1001	Dyad	Yes	Women	Married	31-49	Preschool-	Second	Poor	0.944444444	0.583333333	0.413148105	1	0.833333333	0.666666667	0.666666667	0.5	0.733333333	0.466666667	0.380952381	0.43057466	0.8	0.666666667	1	0.333333333	2	3	2	2	2	2	2	3	4	3	3	3	3	3	2	2	2	Easy	None	Very much	Somewhat	0.333333333	0
Nepal_2020	NEP-0032	1001	Dyad	Yes	Men	Married	50+	Primary	Middle	Middle	0.944444444	0.833333333	0.444444444	0.625	0.833333333	0.666666667	0.833333333	0.5	0.666666667	0.533333333	0.142857143	0.599275185	0.8	0.666666667	1	0.5	2	1	1	1	1	2	2	3	3	3	3	3	4	4	3	10	1	Easy	Minimal	Very much	Very much	0.333333333	0.333333333
Nepal_2020	NEP-0033	1001	Dyad	Yes	Men	Married	50+	Primary	Fourth	Rich	0.944444444	0.916666667	0.388888889	0.958333333	0.666666667	0.666666667	0.833333333	0.5	0.666666667	0.466666667	0.095238095	0.599275185	0.8	0.666666667	1	0.5	1	2	1	2	1	1	1	3	3	3	3	3	4	3	3	10	1	Easy	None	Very much	Very much	0.333333333	0
Nepal_2020	NEP-0034	1001	Dyad	Yes	Men	Married	50+	Preschool-	Fourth	Rich	0.944444444	0.916666667	0.5	0.666666667	0.5	0.666666667	0.833333333	0.5	0.666666667	0.533333333	0.285714286	0.599275185	1	0.666666667	1	0.666666667	1	2	2	2	2	2	2	3	3	3	3	3	4	4	3	10	1	Easy	Minimal	Very much	Very much	0.333333333	0.333333333
Nepal_2020	NEP-0035	1001	Dyad	Yes	Women	Married	31-49	Preschool-	Fourth	Rich	0.833333333	0.583333333	0.572695739	1	0.666666667	0.666666667	0.666666667	0.666666667	0.866666667	0.266666667	0.380952381	0.333333333	0.8	0.833333333	1	0.666666667	2	2	2	2	2	2	3	3	4	3	4	4	2	2	2	2	1	Easy	None	Very much	Somewhat	0.333333333	0
Nepal_2020	NEP-0036	1001	Dyad	Yes	Women	Married	50+	Preschool-	Second	Poor	0.611111111	0.5	0.572695739	0.958333333	0.833333333	0.333333333	0.666666667	0.666666667	0.733333333	0.266666667	0.380952381	0.333333333	0.8	0.833333333	1	0.666666667	2	2	2	2	2	2	3	4	3	3	3	3	2	2	2	2	1	Easy	None	Very much	Somewhat	0.333333333	0
Nepal_2020	NEP-0037	1001	Dyad	Yes	Women	Married	50+	Preschool-	Highest	Richest	0.611111111	0.5	0.572695739	1	0.5	0.666666667	0.666666667	0.666666667	0.733333333	0.2	0.380952381	0.333333333	0.8	0.666666667	1	0.666666667	2	2	2	2	2	2	3	3	4	3	3	3	2	2	2	10	1	Easy	None	Very much	Somewhat	0.333333333	0
Nepal_2020	NEP-0038	1002	Dyad	Yes	Men	Married	50+	Preschool-	Lowest	Poorest	0.888888889	0.583333333	0.222222222	0.916666667	0.666666667	0.666666667	0.833333333	0.666666667	0.866666667	0.4	0.285714286	0.529849845	0.2	0.666666667	1	0.833333333	2	2	2	2	1	2	2	4	4	4	3	3	3	3	3	10	1	Difficult	Mild	Very much	Not at all	0.666666667	0.666666667
Nepal_2020	NEP-0041	1003	Dyad	Yes	Men	Married	31-49	Preschool-	Lowest	Poorest	0.888888889	0.75	0.5	0.708333333	0.666666667	0.666666667	1	1	0.6	0.466666667	0.666666667	0.333333333	0.4	0.666666667	1	0.833333333	3	3	3	3	3	3	3	3	3	3	2	3	3	4	3	10	1	Easy	None	Very much	Not much	0.333333333	0
Nepal_2020	NEP-0042	1004	Dyad	Yes	Women	Married	31-49	Preschool-	Second	Poor	1	0.916666667	0.370793379	0.75	0.666666667	0.666666667	1	0.833333333	0.933333333	0.533333333	0.380952381	0.432608519	0.6	1	0	0.666666667	2	2	3	2	2	2	2	4	4	4	4	3	3	4	4	10	1	Very easy	Minimal	Very much	Very much	0	0.333333333
Nepal_2020	NEP-0043	1005	Dyad	Yes	Women	Married	50+	Preschool-	Second	Poor	0.944444444	0.583333333	0.722222222	0.791666667	0.333333333	0.666666667	0.666666667	0.583333333	0.666666667	0.666666667	1	0.333333333	0.4	0.666666667	1	0.5	4	4	4	4	4	4	4	3	3	3	3	3	3	3	3	3	3	Easy	None	Very much	Very much	0.333333333	0
Nepal_2020	NEP-0044	1006	Dyad	Yes	Women	Married	31-49	Preschool-	Middle	Middle	0.777777778	0.75	0.28911403	0.75	0.5	0.666666667	0.833333333	0.666666667	0.866666667	0.333333333	0.333333333	0.599275185	0.4	0.833333333	0	0.666666667	2	2	2	2	2	2	2	4	4	4	3	3	3	3	2	10	1	Easy	Minimal	Very much	Somewhat	0.333333333	0.333333333
Nepal_2020	NEP-0045	1007	Dyad	Yes	Men	Married	50+	Primary	Middle	Middle	0.944444444	0.666666667	0.333333333	0.916666667	0.333333333	1	0.833333333	0.666666667	0.666666667	0.533333333	0.619047619	0.5	1	0.666666667	1	0.538555868	3	3	3	3	3	3	2	3	3	3	3	3	3	3	2	2	3	Easy	Minimal	Very much	Somewhat	0.333333333	0.333333333
Nepal_2020	NEP-0046	1008	Dyad	Yes	Men	Married	18-30	Primary	Second	Poor	0.944444444	0.666666667	0.611111111	0.791666667	0.666666667	0.666666667	0.666666667	1	0.6	0.466666667	0.857142857	0.333333333	1	0.666666667	1	0.5	3	3	4	4	3	4	4	3	3	3	2	3	3	4	2	10	2	Easy	None	Not really	Somewhat	0.333333333	0
Nepal_2020	NEP-0047	1009	Not	Yes	Women	Married	31-49	Preschool-	Fourth	Rich	1	0.916666667	0.646706579	1	1	0.666666667	1	0.5	1	0.666666667	0.333333333	0.529849845	0.8	1	0	1	2	2	2	2	2	2	2	4	4	4	4	4	4	4	3	10	3	Very easy	None	Very much	Very much	0	0
Nepal_2020	NEP-0048	1010	Dyad	Yes	Men	Married	31-49	Secondary+	Highest	Richest	0.944444444	0.666666667	0.333333333	0.666666667	0.5	0.666666667	0.666666667	0.5	0.666666667	0.533333333	0.380952381	0.666666667	0.4	0.666666667	1	0.5	1	2	2	2	2	2	4	3	3	3	3	3	3	3	3	10	3	Easy	Minimal	Somewhat	Somewhat	0.333333333	0.333333333
Nepal_2020	NEP-0049	1011	Dyad	Yes	Women	Married	50+	Preschool-	Lowest	Poorest	0.888888889	0.75	0.315237824	0.791666667	0.5	0.666666667	1	0.833333333	0.866666667	0.266666667	0.333333333	0.666666667	0.8	1	0	1	2	2	2	2	2	2	2	4	4	4	3	3	2	3	2	10	1	Very easy	None	Very much	Very much	0	0
Nepal_2020	NEP-0050	1012	Dyad	Yes	Women	Married	50+	Preschool-	Second	Poor	0.888888889	0.916666667	0.315237824	0.833333333	0.833333333	0.666666667	1	0.833333333	1	0.466666667	0.333333333	0.529849845	0.6	1	1	0.666666667	2	2	2	2	2	2	2	4	4	4	4	4	3	4	3	10	1	Very easy	None	Very much	Very much	0	0
Nepal_2020	NEP-0051	1013	Dyad	Yes	Women	Married	31-49	Secondary+	Second	Poor	1	0.666666667	0.611111111	0.791666667	0.5	0.666666667	0.666666667	0.5	0.933333333	0.466666667	0.333333333	0.5	1	1	1	0.666666667	2	2	2	2	2	2	2	4	4	4	3	4	3	4	3	10	1	Very easy	None	Very much	Very much	0	0
Nepal_2020	NEP-0052	1014	Dyad	Yes	Women	Married	31-49	Preschool-	Middle	Middle	0.888888889	0.916666667	0.313373246	0.875	0.666666667	1	0.666666667	0.5	1	0.8	0.095238095	0.529849845	0	1	1	0.5	2	1	1	1	1	2	1	4	4	4	4	4	4	4	3	2	4	Very easy	None	Very much	Very much	0	0
Nepal_2020	NEP-0054	1016	Dyad	Yes	Women	Married	31-49	Preschool-	Second	Poor	1	0.833333333	0.333333333	1	0.833333333	0.666666667	0.833333333	0.666666667	0.666666667	0.4	0.333333333	0.666666667	0.4	0.666666667	0	0.666666667	2	2	2	2	2	2	2	3	3	3	3	3	3	3	3	10	1	Very easy	None	Very much	Very much	0	0
Nepal_2020	NEP-0055	1017	Not	Yes	Women	Married	18-30	Primary	Second	Poor	0.888888889	0.666666667	0.555555556	0.666666667	0.833333333	0.666666667	0.666666667	0.5	0.666666667	0.666666667	0.666666667	0.666666667	0.4	0.666666667	1	0.833333333	3	3	3	3	3	3	3	3	3	3	3	3	3	3	3	3	3	Easy	None	Very much	Very much	0.333333333	0
Nepal_2020	NEP-0056	1017	Not	Yes	Women	Married	18-30	Secondary+	Second	Poor	0.833333333	0.5	0.611111111	0.75	0.333333333	0.666666667	1	0.833333333	0.6	0.733333333	1	0.666666667	0.2	0.666666667	1	0.333333333	4	4	4	4	4	4	4	2	3	3	3	3	4	4	3	2	3	Very easy	None	Very much	Very much	0	0
Nepal_2020	NEP-0057	1018	Dyad	Yes	Men	Married	31-49	Primary	Middle	Middle	0.888888889	0.833333333	0.666666667	0.833333333	0.333333333	1	1	0.666666667	0.733333333	0.733333333	0.666666667	0.5	1	0.666666667	1	0.538555868	3	3	3	3	3	3	3	3	3	4	3	3	3	4	3	2	4	Easy	Minimal	Somewhat	Somewhat	0.333333333	0.333333333
Nepal_2020	NEP-0058	1018	Dyad	Yes	Women	Married	31-49	Preschool-	Second	Poor	1	0.833333333	0.609246533	0.833333333	1	1	1	0.166666667	0.666666667	0.8	0.428571429	0.666666667	0.4	1	1	0.666666667	4	1	4	1	1	1	4	3	3	3	3	3	4	4	3	2	4	Very easy	None	Very much	Very much	0	0
Nepal_2020	NEP-0060	1019	Dyad	Yes	Men	Married	50+	Preschool-	Middle	Middle	0.944444444	0.5	0.388888889	0.541666667	0.5	0.666666667	1	0.5	0.6	0.266666667	0.142857143	0.333333333	0	0.666666667	0	0.5	1	1	1	4	1	1	1	4	3	3	2	2	3	2	2	10	1	Easy	None	Very much	Somewhat	0.333333333	0
Nepal_2020	NEP-0061	1020	Dyad	Yes	Men	Married	31-49	Secondary+	Fourth	Rich	0.833333333	0.75	0.444444444	0.875	0.666666667	0.666666667	0.833333333	0.666666667	0.933333333	0.8	0.571428571	0.333333333	0.4	0.833333333	1	0.5	1	1	4	1	4	4	4	4	4	3	4	4	3	4	3	3	4	Very easy	None	Very much	Very much	0	0
Nepal_2020	NEP-0063	1021	Dyad	Yes	Women	Married	50+	Preschool-	Lowest	Poorest	0.888888889	0.75	0.666666667	0.833333333	0.5	0.666666667	0.666666667	0.833333333	0.666666667	0.533333333	1	0.333333333	0.4	0.666666667	1	0.666666667	4	4	4	4	4	4	4	3	3	3	3	3	3	3	3	2	2	Very easy	None	Very much	Very much	0	0
Nepal_2020	NEP-0064	1021	Dyad	Yes	Men	Married	50+	Primary	Lowest	Poorest	0.888888889	0.75	0.555555556	0.791666667	0.666666667	0.666666667	1	1	0.933333333	0.8	0.857142857	0.333333333	0.4	0.666666667	1	1	3	4	4	4	3	3	4	4	4	4	3	4	4	4	3	3	3	Very easy	None	Very much	Somewhat	0	0
Nepal_2020	NEP-0065	1022	Dyad	Yes	Men	Married	31-49	Primary	Fourth	Rich	0.777777778	0.75	0.5	0.75	0.5	0.666666667	0.833333333	0.666666667	0.733333333	0.6	0.428571429	0.333333333	0.4	0.833333333	1	0.5	1	1	1	4	1	4	4	4	4	3	2	3	3	3	3	2	3	Very easy	None	Very much	Somewhat	0	0
Nepal_2020	NEP-0066	1022	Dyad	Yes	Women	Married	31-49	Preschool-	Middle	Middle	0.722222222	0.583333333	0.444444444	0.333333333	0.5	0.666666667	0.666666667	0.5	0.333333333	0.533333333	0.476190476	0.432608519	0.4	0.666666667	1	0.5	2	1	1	1	4	4	4	2	2	2	2	2	3	3	3	2	2	Easy	Minimal	Somewhat	Somewhat	0.333333333	0.333333333
Nepal_2020	NEP-0067	1023	Dyad	Yes	Men	Married	50+	Primary	Middle	Middle	0.888888889	0.75	0.777777778	0.791666667	0.166666667	1	1	0.666666667	0.8	0.6	0.666666667	0.5	1	0.666666667	1	0.705222535	3	3	3	3	3	3	3	4	4	3	3	3	3	4	2	2	3	Easy	Minimal	Very much	Somewhat	0.333333333	0.333333333
Nepal_2020	NEP-0068	1023	Dyad	Yes	Women	Married	50+	Preschool-	Second	Poor	0.944444444	0.833333333	0.666666667	0.708333333	0.666666667	1	1	0.166666667	0.933333333	0.6	0.142857143	0.666666667	0.4	1	1	0.5	4	1	1	1	1	1	1	3	4	4	4	4	3	3	3	2	3	Very easy	None	Very much	Very much	0	0
Nepal_2020	NEP-0070	1024	Dyad	Yes	Men	Married	50+	Preschool-	Lowest	Poorest	0.555555556	0.666666667	0.277777778	0.583333333	0.333333333	0.666666667	0.833333333	0.666666667	0.6	0.466666667	0.285714286	0.333333333	0.4	0.666666667	1	0.5	4	1	1	1	1	4	1	4	3	2	2	3	3	4	3	10	1	Difficult	Minimal	Very much	Not at all	0.666666667	0.333333333
Nepal_2020	NEP-0071	1025	Dyad	Yes	Men	Married	50+	Primary	Lowest	Poorest	1	0.5	0.611111111	0.666666667	0.666666667	0.666666667	0.666666667	1	0.4	0.333333333	0.666666667	0.333333333	0.4	0.5	1	0.333333333	3	3	3	3	3	3	3	3	2	3	1	2	3	3	2	10	1	Easy	Mild	Very much	Not much	0.333333333	0.666666667
Nepal_2020	NEP-0072	1026	Dyad	Yes	Men	Married	31-49	Secondary+	Highest	Richest	0.888888889	0.833333333	0.666666667	0.791666667	0.333333333	1	1	0.666666667	1	0.8	0.904761905	0.5	1	0.666666667	1	0.705222535	4	3	4	4	3	4	4	4	4	4	4	4	4	4	3	2	4	Easy	None	Very much	Very much	0.333333333	0
Nepal_2020	NEP-0076	1029	Dyad	Yes	Men	Married	50+	Preschool-	Second	Poor	0.944444444	0.75	0.2759132	0.958333333	0.5	1	1	0.5	1	0.333333333	0.333333333	0.529849845	0.2	0.666666667	1	0.833333333	2	2	2	2	2	2	2	4	4	4	4	4	2	3	3	10	1	Easy	None	Very much	Very much	0.333333333	0
Nepal_2020	NEP-0077	1030	Dyad	Yes	Men	Married	31-49	Preschool-	Fourth	Rich	1	0.5	0.555555556	0.708333333	0.5	0.333333333	0.333333333	0.5	0.666666667	0.533333333	0.333333333	0.5	0.6	0.666666667	1	0.5	2	2	2	2	2	2	2	3	3	3	3	3	3	3	3	10	3	Easy	Minimal	Somewhat	Somewhat	0.333333333	0.333333333
Nepal_2020	NEP-0078	1030	Dyad	Yes	Women	Married	31-49	Preschool-	Highest	Richest	0.944444444	0.666666667	0.413148105	1	0.666666667	0.666666667	0.666666667	0.5	0.8	0.466666667	0.333333333	0.333333333	0.8	0.666666667	1	0.666666667	2	2	2	2	2	2	2	4	3	4	3	3	3	3	3	10	2	Easy	None	Very much	Somewhat	0.333333333	0
Nepal_2020	NEP-0079	1031	Dyad	Yes	Men	Married	50+	Preschool-	Lowest	Poorest	0.833333333	0.833333333	0.450608151	0.458333333	0	1	1	0.666666667	0.8	0.466666667	0.333333333	0.599275185	0.4	0.5	0	0.833333333	2	2	2	2	2	2	2	4	4	4	2	3	3	3	4	10	1	Easy	None	Very much	Somewhat	0.333333333	0
Nepal_2020	NEP-0080	1031	Dyad	Yes	Women	Married	50+	Preschool-	Lowest	Poorest	0.5	0.833333333	0.400225141	0.208333333	0.666666667	0.333333333	0.833333333	0.5	0.533333333	0.266666667	0.238095238	0.432608519	0.6	0.5	1	0.166666667	2	2	2	2	1	1	2	4	3	3	2	1	1	1	3	2	2	Easy	Mild	Very much	Somewhat	0.333333333	0.666666667
Nepal_2020	NEP-0081	1032	Dyad	Yes	Women	Married	18-30	Preschool-	Lowest	Poorest	0.722222222	0.833333333	0.480039913	0.375	0.5	0.666666667	0.666666667	0.5	0.466666667	0.4	0.285714286	0.599275185	0.4	0.666666667	0	0.5	2	2	2	2	2	1	2	3	3	3	2	1	2	3	3	10	2	Easy	Minimal	Very much	Somewhat	0.333333333	0.333333333
Nepal_2020	NEP-0085	1034	Dyad	Yes	Men	Married	50+	Preschool-	Fourth	Rich	1	0.666666667	0.277777778	0.75	0.666666667	0.666666667	0.333333333	0.5	0.666666667	0.533333333	0.238095238	0.5	1	0.666666667	1	0.5	2	2	1	1	2	2	2	3	3	3	3	3	3	3	3	10	3	Easy	Minimal	Very much	Somewhat	0.333333333	0.333333333
Nepal_2020	NEP-0086	1034	Dyad	Yes	Women	Married	50+	Preschool-	Fourth	Rich	0.611111111	0.666666667	0.413148105	1	0.666666667	0.666666667	0.666666667	0.5	0.733333333	0.333333333	0.428571429	0.43057466	0.8	0.666666667	1	0.5	2	3	2	2	2	2	3	3	3	3	3	4	3	2	2	10	2	Easy	None	Very much	Somewhat	0.333333333	0
Nepal_2020	NEP-0087	1035	Dyad	Yes	Women	Married	31-49	Preschool-	Lowest	Poorest	0.833333333	0.75	0.370793379	0.5	0.5	0.333333333	0.5	0.5	0.4	0.266666667	0.380952381	0.432608519	0.6	0.666666667	1	0.5	2	2	2	2	2	2	3	2	2	2	2	3	2	2	3	10	1	Easy	Minimal	Somewhat	Somewhat	0.333333333	0.333333333
Nepal_2020	NEP-0088	1035	Dyad	Yes	Men	Married	31-49	Preschool-	Lowest	Poorest	0.944444444	0.75	0.370793379	0.583333333	0.5	0.333333333	0.666666667	0.5	0.466666667	0.333333333	0.333333333	0.432608519	0.6	0.5	1	0.5	2	2	2	2	2	2	2	2	2	2	3	3	2	2	3	10	2	Easy	Minimal	Somewhat	Not much	0.333333333	0.333333333
Nepal_2020	NEP-0089	1036	Dyad	Yes	Women	Married	31-49	Preschool-	Second	Poor	1	0.833333333	0.555555556	1	0.833333333	0.666666667	0.833333333	0.666666667	0.666666667	0.533333333	0.380952381	0.432608519	0	0.666666667	0	0.666666667	2	2	2	2	2	2	3	3	3	3	3	3	3	3	3	10	3	Easy	None	Very much	Very much	0.333333333	0
Nepal_2020	NEP-0090	1036	Dyad	Yes	Men	Married	31-49	Primary	Middle	Middle	0.944444444	0.833333333	0.277777778	0.791666667	0.666666667	1	1	0.5	0.8	0.4	0.333333333	0.5	0.8	0.666666667	1	0.333333333	2	2	2	2	2	2	2	4	4	3	3	3	3	3	3	10	1	Easy	Minimal	Somewhat	Somewhat	0.333333333	0.333333333
Nepal_2020	NEP-0091	1037	Dyad	Yes	Men	Married	31-49	Secondary+	Second	Poor	0.888888889	0.833333333	0.277777778	0.791666667	0.833333333	0.666666667	1	0.5	0.8	0.4	0.380952381	0.5	1	0.666666667	1	0.5	2	2	2	2	2	2	3	4	4	3	3	3	3	3	3	10	1	Easy	Minimal	Somewhat	Somewhat	0.333333333	0.333333333
Nepal_2020	NEP-0093	1038	Dyad	Yes	Men	Married	50+	Preschool-	Lowest	Poorest	0.777777778	0.75	0.264936723	0.375	0.666666667	0.666666667	1	0.5	0.666666667	0.466666667	0.333333333	0.432608519	0.6	0.666666667	0	0.833333333	2	2	2	2	2	2	2	3	3	3	3	3	3	3	3	10	2	Easy	Mild	Not really	Somewhat	0.333333333	0.666666667
Nepal_2020	NEP-0095	1039	Dyad	Yes	Women	Married	18-30	Preschool-	Second	Poor	0.888888889	0.916666667	0.426348935	0.875	0.833333333	0.333333333	1	0.666666667	0.8	0.466666667	0.333333333	0.529849845	0.4	1	1	0.666666667	2	2	2	2	2	2	2	4	4	4	3	2	2	4	4	10	1	Very easy	None	Somewhat	Very much	0	0
Nepal_2020	NEP-0096	1040	Dyad	Yes	Men	Married	50+	Preschool-	Middle	Middle	0.944444444	0.833333333	0.277777778	0.791666667	0.666666667	1	1	0.5	0.8	0.4	0.333333333	0.5	0.8	0.666666667	1	0.333333333	2	2	2	2	2	2	2	4	4	3	3	3	3	3	3	10	1	Easy	None	Very much	Somewhat	0.333333333	0
Nepal_2020	NEP-0098	1041	Dyad	Yes	Men	Married	31-49	Primary	Fourth	Rich	0.944444444	0.666666667	0.611111111	0.708333333	0.5	0.333333333	0.666666667	0.666666667	0.666666667	0.333333333	0.285714286	0.666666667	0.6	0.666666667	1	0.5	2	2	2	1	2	3	1	3	3	3	3	3	2	2	3	10	2	Easy	Minimal	Somewhat	Somewhat	0.333333333	0.333333333
Nepal_2020	NEP-0099	1041	Dyad	Yes	Women	Married	31-49	Preschool-	Highest	Richest	0.944444444	0.833333333	0.313373246	1	0.5	0.333333333	0.833333333	0.5	0.666666667	0.333333333	0.380952381	0.432608519	1	0.666666667	1	0.666666667	2	2	2	2	3	2	2	3	3	3	3	3	2	2	2	2	2	Easy	None	Very much	Somewhat	0.333333333	0
Nepal_2020	NEP-0103	1045	Dyad	Yes	Men	Married	31-49	Preschool-	Fourth	Rich	0.944444444	0.75	0.388888889	0.791666667	0.833333333	0.666666667	1	0.5	0.8	0.333333333	0.333333333	0.5	1	0.666666667	1	0.5	2	2	2	2	2	2	2	4	4	3	3	3	3	2	3	10	1	Easy	Minimal	Very much	Somewhat	0.333333333	0.333333333
Nepal_2020	NEP-0104	1045	Dyad	Yes	Women	Married	31-49	Preschool-	Fourth	Rich	1	1	0.333333333	1	1	1	1	0.666666667	0.666666667	0.733333333	0.333333333	0.597241327	0.4	0.666666667	0	0.666666667	2	2	2	2	2	2	2	3	3	3	3	3	3	4	3	3	3	Very easy	None	Very much	Very much	0	0
Nepal_2020	NEP-0105	1046	Dyad	Yes	Men	Married	31-49	Primary	Fourth	Rich	1	0.666666667	0.666666667	0.708333333	0.333333333	0.666666667	0.666666667	0.5	0.666666667	0.533333333	0.333333333	0.5	0.4	0.666666667	1	0.166666667	3	2	3	3	1	1	1	3	3	3	3	3	3	3	3	10	3	Easy	Minimal	Somewhat	Somewhat	0.333333333	0.333333333
Nepal_2020	NEP-0106	1046	Dyad	Yes	Women	Married	31-49	Preschool-	Fourth	Rich	0.611111111	0.583333333	0.413148105	0.958333333	0.666666667	0.666666667	0.666666667	0.5	0.8	0.466666667	0.333333333	0.333333333	0.8	0.666666667	1	0.666666667	2	2	2	2	2	2	2	3	3	4	4	3	3	3	2	2	2	Easy	None	Very much	Somewhat	0.333333333	0
Nepal_2020	NEP-0107	1047	Dyad	Yes	Men	Married	50+	Preschool-	Fourth	Rich	1	0.75	0.506163706	1	0.5	0.666666667	1	0.666666667	0.666666667	0.6	0.428571429	0.666666667	0.6	0.666666667	1	1	2	2	2	2	2	2	4	3	3	3	3	3	3	3	3	10	4	Very easy	None	Not really	Very much	0	0
Nepal_2020	NEP-0108	1047	Dyad	Yes	Women	Married	50+	Preschool-	Fourth	Rich	0.833333333	0.833333333	0.603992079	0.75	0.833333333	0.666666667	0.666666667	0.25	0.6	0.466666667	0.333333333	0.529849845	0.4	0.833333333	1	0.666666667	2	2	2	2	2	2	2	3	4	3	2	2	4	3	3	10	1	Easy	None	Very much	Very much	0.333333333	0
Nepal_2020	NEP-0111	1049	Dyad	Yes	Men	Married	50+	Primary	Middle	Middle	0.944444444	0.916666667	0.388888889	1	0.833333333	0.666666667	1	0.5	1	0.4	0.333333333	0.5	1	0.666666667	1	0.333333333	2	2	2	2	2	2	2	4	4	4	4	4	3	3	3	10	1	Very easy	None	Very much	Very much	0	0
Nepal_2020	NEP-0113	1050	Dyad	Yes	Men	Married	31-49	Preschool-	Lowest	Poorest	0.944444444	0.916666667	0.498135422	0.958333333	0.666666667	1	1	0.25	1	0.4	0.333333333	0.529849845	0.2	0.666666667	1	0.666666667	2	2	2	2	2	2	2	4	4	4	4	4	3	3	3	10	1	Very easy	None	Very much	Very much	0	0
Nepal_2020	NEP-0114	1050	Dyad	Yes	Women	Married	31-49	Primary	Lowest	Poorest	1	1	0.259682268	0.875	0.833333333	0.666666667	1	0.666666667	1	0.666666667	0.333333333	0.599275185	0.6	1	0	0.5	2	2	2	2	2	2	2	4	4	4	4	4	3	4	3	10	4	Very easy	None	Very much	Very much	0	0
Nepal_2020	NEP-0117	1052	Dyad	Yes	Women	Married	31-49	Preschool-	Second	Poor	0.777777778	0.916666667	0.313373246	0.541666667	0.5	0.333333333	1	0.5	1	0.6	0.428571429	0.529849845	0.6	1	0	0.5	2	3	3	2	2	2	2	4	4	4	4	4	4	4	2	2	2	Very easy	Minimal	Very much	Very much	0	0.333333333
Nepal_2020	NEP-0118	1052	Dyad	Yes	Men	Married	50+	Preschool-	Second	Poor	0.944444444	0.75	0.498135422	0.958333333	0.666666667	0.666666667	1	0.5	1	0.4	0.333333333	0.529849845	0.2	0.666666667	1	0.666666667	2	2	2	2	2	2	2	4	4	4	4	4	3	3	3	10	1	Very easy	None	Very much	Somewhat	0	0
Nepal_2020	NEP-0120	1054	Dyad	Yes	Women	Married	50+	Preschool-	Lowest	Poorest	0.777777778	0.666666667	0.666666667	0.708333333	0.5	0.333333333	0.833333333	0.666666667	0.666666667	0.666666667	0.904761905	0.333333333	0.4	0.666666667	1	0.5	4	3	4	4	4	3	4	3	3	3	3	3	3	3	3	3	3	Very easy	None	Very much	Not much	0	0
Nepal_2020	NEP-0121	1054	Dyad	Yes	Men	Married	50+	Primary	Lowest	Poorest	0.944444444	0.75	0.5	0.791666667	0.5	0.666666667	0.666666667	1	0.6	0.466666667	0.666666667	0.333333333	0.4	0.666666667	0	0.666666667	3	3	3	3	3	3	3	3	3	3	2	3	3	4	3	10	1	Easy	Minimal	Somewhat	Not much	0.333333333	0.333333333
Nepal_2020	NEP-0122	1055	Dyad	Yes	Men	Married	31-49	Preschool-	Second	Poor	0.944444444	0.916666667	0.498135422	0.958333333	0.5	1	1	0.5	1	0.4	0.333333333	0.529849845	0.2	0.666666667	1	0.666666667	2	2	2	2	2	2	2	4	4	4	4	4	3	3	3	10	1	Easy	None	Very much	Very much	0.333333333	0
Nepal_2020	NEP-0123	1055	Dyad	Yes	Women	Married	31-49	Primary	Lowest	Poorest	1	1	0.259682268	0.75	0.833333333	0.666666667	1	0.833333333	1	0.6	0.380952381	0.529849845	0.8	1	0	0.666666667	2	2	3	2	2	2	2	4	4	4	4	4	4	4	4	10	1	Very easy	None	Very much	Very much	0	0
Nepal_2020	NEP-0124	1056	Dyad	Yes	Men	Married	18-30	Preschool-	Lowest	Poorest	1	0.416666667	0.333333333	0.666666667	0.5	0.333333333	0.333333333	0.5	0.666666667	0.333333333	0.285714286	0.666666667	0.4	0.666666667	1	0.5	2	2	2	2	1	2	2	3	3	3	3	3	2	2	3	10	2	Easy	Minimal	Somewhat	Somewhat	0.333333333	0.333333333
Nepal_2020	NEP-0125	1056	Dyad	Yes	Women	Married	18-30	Preschool-	Second	Poor	0.944444444	0.583333333	0.407344173	0.875	0.833333333	0.666666667	0.666666667	0.5	0.733333333	0.333333333	0.380952381	0.333333333	0.8	0.666666667	1	0.5	2	2	2	2	2	2	3	3	3	3	4	3	2	3	2	10	2	Easy	None	Somewhat	Somewhat	0.333333333	0
Nepal_2020	NEP-0127	1058	Dyad	Yes	Men	Married	50+	Preschool-	Second	Poor	0.944444444	0.833333333	0.277777778	0.791666667	0.666666667	0.666666667	1	0.5	0.733333333	0.4	0.333333333	0.5	0.8	0.666666667	1	0.5	2	2	2	2	2	2	2	4	3	3	3	3	3	3	3	10	1	Easy	Minimal	Very much	Somewhat	0.333333333	0.333333333
Nepal_2020	NEP-0128	1058	Dyad	Yes	Women	Married	31-49	Preschool-	Middle	Middle	1	0.75	0.333333333	1	0.833333333	0.666666667	0.833333333	0.666666667	0.666666667	0.4	0.333333333	0.599275185	0.4	0.666666667	0	0.666666667	2	2	2	2	2	2	2	3	3	3	3	3	3	3	3	10	1	Easy	None	Very much	Very much	0.333333333	0
Nepal_2020	NEP-0129	1059	Dyad	Yes	Women	Married	50+	Preschool-	Lowest	Poorest	0.888888889	0.5	0.277777778	0.833333333	0.5	0.333333333	0.333333333	0.666666667	0.333333333	0.466666667	1	0.5	0.4	0.666666667	1	0.666666667	4	4	4	4	4	4	4	2	2	2	2	2	3	3	2	2	2	Easy	None	Somewhat	Not much	0.333333333	0
Nepal_2020	NEP-0130	1059	Dyad	Yes	Women	Married	50+	Preschool-	Second	Poor	0.888888889	0.5	0.333333333	0.791666667	0.333333333	0.333333333	0.5	0.833333333	0.333333333	0.266666667	1	0.5	0.4	0.666666667	1	0.5	4	4	4	4	4	4	4	2	2	2	2	2	2	2	2	10	2	Easy	Minimal	Very much	Very much	0.333333333	0.333333333
Nepal_2020	NEP-0131	1059	Dyad	Yes	Men	Married	50+	Preschool-	Lowest	Poorest	0.888888889	0.666666667	0.5	0.666666667	0.333333333	0.666666667	0.666666667	0.75	0.6	0.266666667	0.666666667	0.333333333	0.4	0.666666667	0	0.833333333	3	3	3	3	3	3	3	3	3	3	2	3	2	3	2	10	1	Easy	Minimal	Very much	Not much	0.333333333	0.333333333
Nepal_2020	NEP-0132	1059	Dyad	Yes	Women	Married	50+	Preschool-	Lowest	Poorest	0.888888889	0.666666667	0.444444444	0.75	0.5	0.333333333	1	1	0.666666667	0.6	1	0.5	0.4	0.666666667	1	0.5	4	4	4	4	4	4	4	3	3	3	3	3	4	2	3	2	3	Easy	None	Somewhat	Somewhat	0.333333333	0
Nepal_2020	NEP-0133	1059	Dyad	Yes	Men	Married	50+	Preschool-	Lowest	Poorest	0.888888889	0.75	0.555555556	0.625	0.5	0.666666667	1	1	0.6	0.466666667	0.714285714	0.333333333	0.4	0.666666667	1	0.666666667	3	3	3	4	3	3	3	3	3	3	2	3	3	4	3	10	1	Very easy	None	Very much	Not much	0	0
Nepal_2020	NEP-0135	1060	Dyad	Yes	Men	Married	50+	Preschool-	Lowest	Poorest	0.888888889	0.833333333	0.333333333	1	0.666666667	0.666666667	1	0.5	1	0.4	0.333333333	0.5	1	0.666666667	1	0.5	2	2	2	2	2	2	2	4	4	4	4	4	3	3	3	10	1	Very easy	None	Very much	Very much	0	0
Nepal_2020	NEP-0136	1061	Dyad	Yes	Women	Married	50+	Preschool-	Lowest	Poorest	0.722222222	0.833333333	0.277777778	0.625	0.5	0.666666667	0.666666667	1	0.8	0.466666667	0.952380952	0.666666667	0.4	0.666666667	1	0.5	4	4	4	3	4	4	4	4	4	3	3	3	3	3	2	10	3	Easy	None	Very much	Somewhat	0.333333333	0
Nepal_2020	NEP-0137	1061	Dyad	Yes	Men	Married	50+	Primary	Lowest	Poorest	0.722222222	0.666666667	0.5	0.583333333	0.333333333	0.666666667	1	1	0.6	0.533333333	0.666666667	0.333333333	0.4	0.666666667	1	0.666666667	3	3	3	3	3	3	3	3	3	3	2	3	4	4	3	10	1	Easy	None	Very much	Somewhat	0.333333333	0
Nepal_2020	NEP-0138	1061	Dyad	Yes	Women	Married	50+	Preschool-	Second	Poor	0.722222222	0.583333333	0.277777778	0.708333333	0.5	0.666666667	0.666666667	1	0.666666667	0.6	0.952380952	0.5	0.4	0.666666667	1	0.333333333	4	4	3	4	4	4	4	3	3	3	3	3	3	3	3	2	3	Easy	None	Somewhat	Very much	0.333333333	0
Nepal_2020	NEP-0139	1061	Dyad	Yes	Men	Married	50+	Primary	Lowest	Poorest	0.722222222	0.75	0.5	0.583333333	0.5	0.666666667	1	1	0.6	0.466666667	0.666666667	0.333333333	0.2	0.666666667	1	0.833333333	3	3	3	3	3	3	3	3	3	3	2	3	3	4	3	10	1	Easy	None	Very much	Not much	0.333333333	0
Nepal_2020	NEP-0141	1062	Dyad	Yes	Men	Married	31-49	Preschool-	Lowest	Poorest	0.833333333	0.416666667	0.630115873	0.833333333	0.333333333	0.666666667	0.666666667	0.5	0.733333333	0.333333333	0.428571429	0.5	0.4	0.833333333	1	0.666666667	2	1	2	2	4	3	2	3	3	3	3	4	3	2	3	10	1	Very easy	Minimal	Very much	Somewhat	0	0.333333333
Nepal_2020	NEP-0142	1063	Dyad	Yes	Men	Married	31-49	Primary	Second	Poor	0.888888889	0.666666667	0.555555556	0.5	0.666666667	0.666666667	1	1	0.666666667	0.466666667	0.666666667	0.333333333	0.4	0.666666667	1	0.833333333	3	3	3	3	3	3	3	3	3	4	2	3	3	4	3	10	1	Very easy	None	Very much	Somewhat	0	0
Nepal_2020	NEP-0143	1063	Dyad	Yes	Women	Married	31-49	Preschool-	Second	Poor	0.777777778	0.5	0.777777778	0.416666667	0.666666667	0.666666667	0.666666667	0.833333333	0.666666667	0.6	1	0.333333333	0.4	0.666666667	1	0.5	4	4	4	4	4	4	4	3	3	3	3	3	3	3	3	2	3	Very easy	None	Very much	Very much	0	0
Nepal_2020	NEP-0144	1063	Dyad	Yes	Women	Married	31-49	Primary	Second	Poor	0.888888889	0.666666667	0.611111111	0.458333333	0.666666667	0.666666667	0.666666667	1	0.666666667	0.6	1	0.5	0.4	0.666666667	1	0.5	4	4	4	4	4	4	4	3	3	3	3	3	3	3	3	2	3	Very easy	None	Somewhat	Somewhat	0	0
Nepal_2020	NEP-0145	1063	Dyad	Yes	Men	Married	31-49	Preschool-	Lowest	Poorest	0.888888889	0.75	0.555555556	0.541666667	0.666666667	0.666666667	1	1	0.666666667	0.666666667	0.666666667	0.333333333	0.4	0.666666667	1	0.5	3	3	3	3	3	3	3	3	4	3	2	3	3	4	3	2	3	Easy	Minimal	Very much	Not much	0.333333333	0.333333333
Nepal_2020	NEP-0146	1064	Dyad	Yes	Men	Married	50+	Primary	Middle	Middle	0.833333333	0.666666667	0.5	0.833333333	0.5	0.666666667	0.833333333	0.5	0.733333333	0.533333333	0.142857143	0.666666667	0.4	0.666666667	1	0.5	1	1	1	1	1	4	1	4	3	3	3	3	2	4	2	2	3	Easy	None	Very much	Somewhat	0.333333333	0
Nepal_2020	NEP-0147	1064	Dyad	Yes	Women	Married	50+	Preschool-	Middle	Middle	0.666666667	0.833333333	0.388888889	0.333333333	0.833333333	0.333333333	0.666666667	0.5	0.533333333	0.666666667	0.761904762	0.5	0.4	0.333333333	1	0.5	4	4	4	2	4	1	4	3	3	3	2	2	4	3	3	3	2	Easy	Minimal	Very much	Somewhat	0.333333333	0.333333333
Nepal_2020	NEP-0149	1065	Dyad	Yes	Women	Married	31-49	Preschool-	Lowest	Poorest	0.944444444	0.833333333	0.555555556	1	0.666666667	0.666666667	0.833333333	0.166666667	0.6	0	0.238095238	0.666666667	1	1	0	0.5	2	2	1	1	2	2	2	3	3	3	3	2	1	1	1	10	1	Very easy	None	Very much	Somewhat	0	0
Nepal_2020	NEP-0150	1066	Dyad	Yes	Women	Married	50+	Preschool-	Second	Poor	0.666666667	0.75	0.333333333	0.708333333	0.666666667	0.666666667	1	0.25	0.466666667	0.666666667	0.285714286	0.5	0.4	0.666666667	1	0.5	1	1	1	1	1	4	4	3	3	2	2	2	3	3	3	3	3	Difficult	Minimal	Not really	Not much	0.666666667	0.333333333
Nepal_2020	NEP-0151	1066	Dyad	Yes	Men	Married	50+	Primary	Lowest	Poorest	0.611111111	0.75	0.444444444	0.583333333	0.333333333	0.666666667	1	0.666666667	0.666666667	0.533333333	0.428571429	0.5	0.4	0.666666667	1	0.5	4	1	4	1	1	1	4	3	3	3	3	3	3	4	3	2	1	Easy	None	Very much	Somewhat	0.333333333	0
Nepal_2020	NEP-0152	1067	Dyad	Yes	Women	Married	18-30	Secondary+	Second	Poor	0.888888889	0.5	0.777777778	0.791666667	0.5	1	0.666666667	1	0.666666667	0.466666667	1	0.666666667	0.4	0.666666667	1	0.333333333	4	4	4	4	4	4	4	3	3	3	3	3	2	2	2	3	3	Easy	None	Somewhat	Somewhat	0.333333333	0
Nepal_2020	NEP-0153	1067	Dyad	Yes	Men	Married	18-30	Secondary+	Second	Poor	0.888888889	0.75	0.555555556	0.666666667	0.5	0.666666667	1	1	0.6	0.666666667	0.714285714	0.333333333	0.4	0.666666667	1	0.833333333	3	3	3	4	3	3	3	3	3	3	2	3	3	4	3	2	3	Easy	None	Very much	Somewhat	0.333333333	0
Nepal_2020	NEP-0154	1068	Dyad	Yes	Men	Married	18-30	Secondary+	Middle	Middle	1	0.833333333	0.666666667	0.916666667	0	1	1	0.666666667	0.933333333	0.8	0.619047619	0.5	1	0.666666667	1	0.538555868	3	2	3	3	3	3	3	4	4	4	4	3	3	4	3	3	4	Very easy	None	Very much	Very much	0	0
Nepal_2020	NEP-0155	1068	Dyad	Yes	Women	Married	18-30	Primary	Middle	Middle	1	0.833333333	0.722222222	0.916666667	1	1	0.833333333	0.333333333	0.666666667	0.8	0.857142857	0.5	0.4	1	1	0.666666667	4	4	4	1	4	4	4	3	3	3	3	3	4	4	3	2	4	Very easy	None	Very much	Very much	0	0
Nepal_2020	NEP-0157	1070	Dyad	Yes	Men	Married	18-30	Primary	Second	Poor	0.722222222	0.583333333	0.5	0.5	0.666666667	0.666666667	1	1	0.666666667	0.4	0.666666667	0.333333333	0.4	0.666666667	1	0.5	3	3	3	3	3	3	3	3	3	3	3	3	3	4	2	10	1	Easy	None	Very much	Not much	0.333333333	0
Nepal_2020	NEP-0158	1071	Dyad	Yes	Women	Married	18-30	Secondary+	Second	Poor	0.611111111	0.25	0.5	0.625	0.333333333	0.333333333	0.666666667	0.75	0.533333333	0.533333333	0.714285714	0.333333333	0.4	0.666666667	1	0.5	4	3	3	3	3	3	3	3	3	3	2	2	3	3	3	10	3	Very easy	None	Very much	Somewhat	0	0
Nepal_2020	NEP-0159	1072	Dyad	Yes	Women	Married	31-49	Primary	Second	Poor	0.833333333	0.583333333	0.611111111	0.583333333	0.666666667	0.333333333	0.5	0.5	0.466666667	0.533333333	0.666666667	0.5	0.4	0.333333333	1	0.5	1	2	3	4	3	4	4	3	2	2	2	3	4	3	2	2	2	Easy	Minimal	Somewhat	Somewhat	0.333333333	0.333333333
Nepal_2020	NEP-0160	1072	Dyad	Yes	Men	Married	31-49	Secondary+	Middle	Middle	0.833333333	0.583333333	0.473876206	0.875	0.666666667	0.666666667	0.666666667	0.5	0.533333333	0.333333333	0.142857143	0.333333333	0.8	0.666666667	0	0.5	1	1	1	1	1	4	1	2	2	3	3	3	3	3	2	10	1	Easy	None	Very much	Somewhat	0.333333333	0
Nepal_2020	NEP-0162	1073	Dyad	Yes	Women	Married	50+	Preschool-	Lowest	Poorest	0.611111111	0.5	0.444444444	0.416666667	0.5	0.333333333	0.5	0.666666667	0.533333333	0.333333333	0.666666667	0.5	0.4	0.333333333	0	0.5	4	4	4	4	1	2	2	2	3	3	2	3	2	3	3	10	1	Difficult	Mild	Somewhat	Somewhat	0.666666667	0.666666667
Nepal_2020	NEP-0163	1074	Dyad	Yes	Women	Married	31-49	Preschool-	Lowest	Poorest	0.833333333	0.916666667	0.283941484	0.75	0.5	0.333333333	1	0.833333333	0.933333333	0.2	0.333333333	0.529849845	0.2	0.833333333	0	0.5	2	2	2	2	2	2	2	4	4	4	4	3	1	3	2	10	1	Very easy	None	Very much	Very much	0	0
Nepal_2020	NEP-0165	1075	Dyad	Yes	Men	Married	31-49	Preschool-	Fourth	Rich	0.944444444	0.833333333	0.333333333	0.666666667	0.5	0.666666667	0.5	0.5	0.666666667	0.6	0.619047619	0.666666667	0.6	0.666666667	0	0.5	2	3	3	3	3	3	3	3	3	3	3	3	3	3	3	2	3	Easy	Minimal	Very much	Very much	0.333333333	0.333333333
Nepal_2020	NEP-0166	1075	Dyad	Yes	Women	Married	31-49	Preschool-	Fourth	Rich	0.944444444	0.833333333	0.492880968	0.875	0.833333333	0.666666667	1	0.5	0.666666667	0.6	0.380952381	0.432608519	0.4	0.666666667	1	0.5	2	2	2	2	2	3	2	3	3	3	3	3	3	3	3	3	2	Easy	None	Very much	Somewhat	0.333333333	0
Nepal_2020	NEP-0172	1078	Dyad	Yes	Men	Married	50+	Preschool-	Middle	Middle	1	0.75	0.388888889	1	0.333333333	1	1	0.666666667	0.933333333	0.533333333	0.333333333	0.599275185	0.6	0.666666667	1	1	2	2	2	2	2	2	2	3	4	4	4	4	3	3	3	2	2	Very easy	None	Somewhat	Somewhat	0	0
Nepal_2020	NEP-0174	1080	Dyad	Yes	Women	Married	31-49	Primary	Lowest	Poorest	0.666666667	0.833333333	0.283941484	0.833333333	0.5	0.333333333	1	0.666666667	0.8	0.266666667	0.333333333	0.599275185	0.8	1	0	0.666666667	2	2	2	2	2	2	2	3	4	3	4	3	1	4	2	10	1	Very easy	None	Very much	Very much	0	0
Nepal_2020	NEP-0175	1080	Dyad	Yes	Men	Married	50+	Preschool-	Second	Poor	0.944444444	0.916666667	0.498135422	0.583333333	0.833333333	1	1	0.5	1	0.4	0.333333333	0.529849845	0.2	0.666666667	1	0.5	2	2	2	2	2	2	2	4	4	4	4	4	3	3	3	10	1	Very easy	None	Very much	Very much	0	0
Nepal_2020	NEP-0177	1082	Dyad	Yes	Women	Married	31-49	Preschool-	Second	Poor	0.888888889	0.916666667	0.28911403	0.791666667	0.5	1	1	0.666666667	0.933333333	0.466666667	0.380952381	0.529849845	0.6	1	1	0.5	2	2	3	2	2	2	2	4	4	4	4	3	2	4	4	10	1	Very easy	Minimal	Very much	Very much	0	0.333333333
Nepal_2020	NEP-0181	1085	Dyad	Yes	Men	Married	50+	Preschool-	Middle	Middle	0.944444444	0.833333333	0.498135422	0.958333333	0.5	1	1	0.5	1	0.4	0.333333333	0.529849845	0.4	0.666666667	1	0.666666667	2	2	2	2	2	2	2	4	4	4	4	4	3	3	3	10	1	Very easy	None	Very much	Very much	0	0
Nepal_2020	NEP-0182	1085	Dyad	Yes	Women	Not married	50+	Preschool-	Lowest	Poorest	1	0.916666667	0.28911403	0.708333333	0.833333333	1	1	0.666666667	1	0.666666667	0.380952381	0.529849845	0.8	1	0	0.666666667	2	2	3	2	2	2	2	4	4	4	4	4	3	4	3	2	3	Very easy	None	Very much	Very much	0	0
Nepal_2020	NEP-0185	1087	Dyad	Yes	Men	Married	31-49	Primary	Second	Poor	0.944444444	0.833333333	0.333333333	0.791666667	0.5	1	1	0.666666667	0.8	0.4	0.333333333	0.599275185	0.6	0.333333333	1	0.166666667	2	2	2	2	2	2	2	3	4	4	3	3	3	3	3	10	1	Very easy	Mild	Not really	Not much	0	0.666666667
Nepal_2020	NEP-0188	1089	Dyad	Yes	Men	Married	31-49	Preschool-	Lowest	Poorest	1	0.666666667	0.277777778	1	0.833333333	0.666666667	1	0.5	1	0.266666667	0.333333333	0.333333333	1	0.666666667	1	0.5	2	2	2	2	2	2	2	4	4	4	4	4	2	3	2	10	1	Easy	None	Very much	Very much	0.333333333	0
Nepal_2020	NEP-0189	1089	Dyad	Yes	Women	Married	18-30	Primary	Middle	Middle	0.944444444	0.5	0.572695739	0.916666667	0.666666667	0.666666667	0.666666667	0.666666667	0.8	0.266666667	0.380952381	0.43057466	0.8	0.666666667	1	0.666666667	2	2	2	2	2	2	3	3	3	4	4	3	2	3	2	10	1	Easy	None	Very much	Somewhat	0.333333333	0
Nepal_2020	NEP-0192	1091	Dyad	Yes	Men	Married	31-49	Preschool-	Lowest	Poorest	0.944444444	0.583333333	0.5	0.541666667	0.5	0.333333333	0.666666667	0.5	0.666666667	0.4	0.285714286	0.5	0.6	0.666666667	1	0.333333333	2	1	2	2	1	2	3	3	3	3	3	3	2	2	3	10	3	Easy	Minimal	Somewhat	Somewhat	0.333333333	0.333333333
Nepal_2020	NEP-0193	1091	Dyad	Yes	Women	Married	31-49	Preschool-	Lowest	Poorest	0.944444444	0.833333333	0.40789365	0.708333333	0.666666667	0.666666667	0.666666667	0.5	0.733333333	0.6	0.333333333	0.432608519	0.6	0.666666667	1	0.5	2	2	2	2	2	2	2	3	3	4	3	3	3	3	3	2	3	Easy	None	Very much	Somewhat	0.333333333	0
Nepal_2020	NEP-0194	1092	Dyad	Yes	Women	Married	18-30	Primary	Second	Poor	0.944444444	0.416666667	0.313373246	0.916666667	0.5	0.666666667	0.333333333	0.5	0.666666667	0.4	0.476190476	0.432608519	0.6	0.666666667	1	0.666666667	3	3	3	2	2	2	2	3	3	3	3	3	2	3	2	2	2	Easy	None	Very much	Somewhat	0.333333333	0
Nepal_2020	NEP-0195	1093	Dyad	Yes	Men	Married	31-49	Primary	Second	Poor	0.888888889	0.5	0.222222222	0.791666667	0.5	1	0.833333333	0.666666667	0.666666667	0.466666667	0.571428571	0.5	1	0.666666667	1	0.666666667	2	3	3	3	3	3	2	3	3	3	3	3	3	3	2	10	3	Easy	Minimal	Somewhat	Somewhat	0.333333333	0.333333333
Nepal_2020	NEP-0196	1093	Dyad	Yes	Women	Married	31-49	Preschool-	Lowest	Poorest	0.888888889	0.666666667	0.722222222	0.833333333	0.833333333	0	0.666666667	0.416666667	0.666666667	0.733333333	0.476190476	0.666666667	1	1	1	0.833333333	4	2	4	1	1	1	4	3	3	3	3	3	3	3	3	3	4	Very easy	None	Very much	Very much	0	0
Nepal_2020	NEP-0197	1094	Dyad	Yes	Women	Married	50+	Preschool-	Second	Poor	0.944444444	0.666666667	0.277777778	0.75	0.666666667	0.666666667	1	0.833333333	0.6	0.733333333	1	0.5	0.4	0.666666667	1	0.5	4	4	4	4	4	4	4	3	3	3	3	2	4	3	3	2	4	Very easy	None	Very much	Somewhat	0	0
Nepal_2020	NEP-0198	1094	Dyad	Yes	Women	Married	50+	Preschool-	Middle	Middle	0.944444444	0.583333333	0.519004762	0.333333333	0.833333333	1	0.666666667	0.5	0.8	0.733333333	0.571428571	0.666666667	0.2	0.666666667	1	0.538555868	2	2	3	3	3	3	3	4	4	3	3	3	4	4	2	3	3	Easy	None	Very much	Somewhat	0.333333333	0
Nepal_2020	NEP-0199	1094	Dyad	Yes	Men	Married	50+	Preschool-	Middle	Middle	0.888888889	0.75	0.666666667	0.375	0.333333333	0.666666667	1	1	0.666666667	0.666666667	0.761904762	0.333333333	1	0.666666667	1	0.5	3	3	3	4	3	4	3	3	3	3	3	3	3	4	3	2	3	Easy	Minimal	Somewhat	Somewhat	0.333333333	0.333333333
Nepal_2020	NEP-0200	1095	Dyad	Yes	Men	Not married	50+	Preschool-	Lowest	Poorest	0.944444444	0.75	0.5	0.666666667	0.666666667	0.666666667	1	0.75	0.666666667	0.666666667	0.666666667	0.333333333	0.4	0.666666667	1	0.5	3	3	3	3	3	3	3	3	3	3	3	3	3	4	3	2	3	Easy	None	Very much	Not much	0.333333333	0
Nepal_2020	NEP-0201	1096	Dyad	Yes	Men	Married	50+	Preschool-	Middle	Middle	0.944444444	0.833333333	0.535595468	0.958333333	1	1	1	0.5	1	0.666666667	0.333333333	0.529849845	0.2	0.666666667	1	0.666666667	2	2	2	2	2	2	2	4	4	4	4	4	4	4	3	2	2	Very easy	None	Very much	Somewhat	0	0
Nepal_2020	NEP-0202	1096	Dyad	Yes	Women	Married	31-49	Secondary+	Lowest	Poorest	1	1	0.480039913	0.791666667	0.666666667	0.333333333	1	0.666666667	0.866666667	0.4	0.333333333	0.599275185	0.6	1	0	0.666666667	2	2	2	2	2	2	2	4	4	4	4	2	3	4	2	10	1	Very easy	None	Very much	Very much	0	0
Nepal_2020	NEP-0207	1099	Dyad	Yes	Women	Married	31-49	Preschool-	Second	Poor	0.888888889	0.833333333	0.455780697	0.833333333	0.666666667	0.333333333	1	0.666666667	0.8	0.4	0.333333333	0.599275185	0.4	1	1	0.666666667	2	2	2	2	2	2	2	4	4	4	4	1	3	4	2	10	1	Very easy	None	Very much	Very much	0	0
Nepal_2020	NEP-0208	1100	Dyad	Yes	Men	Married	31-49	Preschool-	Middle	Middle	0.944444444	0.916666667	0.473876206	0.958333333	0.833333333	1	1	0.5	1	0.533333333	0.333333333	0.529849845	0.2	0.666666667	1	0.833333333	2	2	2	2	2	2	2	4	4	4	4	4	4	4	3	10	1	Easy	None	Very much	Very much	0.333333333	0
Nepal_2020	NEP-0209	1100	Dyad	Yes	Women	Married	31-49	Primary	Second	Poor	1	1	0.370793379	0.875	0.833333333	0.666666667	1	0.833333333	1	0.6	0.380952381	0.529849845	0.8	1	0	0.666666667	2	2	3	2	2	2	2	4	4	4	4	4	4	4	4	10	1	Easy	Minimal	Somewhat	Very much	0.333333333	0.333333333
Nepal_2020	NEP-0211	1101	Dyad	Yes	Men	Married	31-49	Secondary+	Lowest	Poorest	1	0.75	0.524259216	0.958333333	0.666666667	0.666666667	0.833333333	0.666666667	1	0.6	0.095238095	0.529849845	0.4	0.666666667	1	0.5	1	1	1	1	2	1	2	4	4	4	4	4	3	4	3	10	3	Easy	Mild	Not at all	Not much	0.333333333	0.666666667
Nepal_2020	NEP-0213	1103	Dyad	Yes	Men	Married	31-49	Preschool-	Highest	Richest	0.944444444	0.666666667	0.555555556	0.541666667	0.5	0.666666667	0.5	0.5	0.666666667	0.533333333	0.333333333	0.666666667	0.6	0.666666667	0	0.5	2	2	2	2	2	2	2	3	3	3	3	3	3	3	3	10	3	Easy	Minimal	Somewhat	Somewhat	0.333333333	0.333333333
Nepal_2020	NEP-0214	1103	Dyad	Yes	Women	Married	31-49	Preschool-	Middle	Middle	0.944444444	0.583333333	0.413148105	0.958333333	0.833333333	0.666666667	0.666666667	0.5	0.733333333	0.333333333	0.380952381	0.333333333	0.8	0.666666667	1	0.666666667	2	2	2	2	2	2	3	3	4	3	3	3	2	2	2	2	2	Easy	None	Very much	Somewhat	0.333333333	0
Nepal_2020	NEP-0216	1104	Dyad	Yes	Women	Married	18-30	Preschool-	Highest	Richest	1	0.75	0.333333333	1	0.833333333	1	1	0.666666667	0.666666667	0.4	0.333333333	0.666666667	0.2	0.666666667	0	0.666666667	2	2	2	2	2	2	2	3	3	3	3	3	3	3	3	10	1	Easy	None	Very much	Very much	0.333333333	0
Nepal_2020	NEP-0218	1105	Dyad	Yes	Women	Married	31-49	Primary	Middle	Middle	0.833333333	0.916666667	0.313373246	0.791666667	0.833333333	0.666666667	1	0.833333333	1	0.4	0.333333333	0.529849845	0.8	1	1	0.5	2	2	2	2	2	2	2	4	4	4	4	4	4	3	2	10	1	Very easy	None	Very much	Very much	0	0
Nepal_2020	NEP-0219	1106	Dyad	Yes	Men	Married	31-49	Primary	Second	Poor	0.777777778	0.583333333	0.40789365	0.375	0.5	0.666666667	1	0.5	0.933333333	0.6	0.333333333	0.432608519	0.2	0.666666667	1	0.666666667	2	2	2	2	2	2	2	4	4	3	4	4	3	3	3	3	2	Very easy	Mild	Very much	Somewhat	0	0.666666667
Nepal_2020	NEP-0220	1106	Dyad	Yes	Women	Married	31-49	Preschool-	Middle	Middle	0.611111111	0.75	0.622447363	0.208333333	0.666666667	0.666666667	0.5	0.666666667	0.866666667	0.933333333	0.285714286	0.666666667	0.4	0.666666667	1	0.5	2	2	2	2	1	2	2	3	4	4	3	4	4	4	4	3	4	Easy	Minimal	Somewhat	Somewhat	0.333333333	0.333333333
Nepal_2020	NEP-0223	1108	Dyad	Yes	Women	Married	31-49	Preschool-	Lowest	Poorest	0.833333333	0.75	0.313373246	0.833333333	0.666666667	0.666666667	1	0.833333333	0.933333333	0.266666667	0.333333333	0.432608519	0.8	0.833333333	1	0.5	2	2	2	2	2	2	2	4	4	3	4	4	1	4	2	10	1	Very easy	None	Somewhat	Somewhat	0	0
Nepal_2020	NEP-0225	1109	Dyad	Yes	Men	Married	50+	Secondary+	Lowest	Poorest	0.944444444	0.833333333	0.277777778	0.833333333	0.666666667	0.666666667	1	0.5	0.8	0.4	0.333333333	0.5	0.8	0.666666667	1	0.5	2	2	2	2	2	2	2	4	4	3	3	3	3	3	3	10	1	Easy	None	Very much	Somewhat	0.333333333	0
Nepal_2020	NEP-0226	1109	Dyad	Yes	Women	Married	18-30	Preschool-	Middle	Middle	1	0.75	0.333333333	1	0.833333333	0.666666667	0.833333333	0.666666667	0.666666667	0.4	0.333333333	0.666666667	0	0.666666667	0	0.666666667	2	2	2	2	2	2	2	3	3	3	3	3	3	3	3	10	1	Easy	None	Very much	Very much	0.333333333	0
Nepal_2020	NEP-0231	1112	Dyad	Yes	Men	Married	18-30	Preschool-	Second	Poor	0.944444444	0.916666667	0.498135422	0.958333333	0.5	1	1	0.5	1	0.333333333	0.333333333	0.529849845	0.2	0.666666667	1	0.5	2	2	2	2	2	2	2	4	4	4	4	4	2	3	3	10	1	Very easy	None	Very much	Very much	0	0
Nepal_2020	NEP-0232	1112	Dyad	Yes	Women	Married	31-49	Preschool-	Lowest	Poorest	0.833333333	0.833333333	0.259682268	0.875	0.666666667	0.666666667	1	0.833333333	0.933333333	0.533333333	0.380952381	0.529849845	0.2	1	1	0.666666667	2	2	3	2	2	2	2	3	4	4	4	4	4	4	3	10	1	Easy	Minimal	Very much	Somewhat	0.333333333	0.333333333
Nepal_2020	NEP-0234	1114	Dyad	Yes	Men	Married	31-49	Primary	Second	Poor	0.944444444	0.833333333	0.370793379	1	0.833333333	0.666666667	1	0.666666667	0.933333333	0.533333333	0.333333333	0.666666667	0.8	0.666666667	1	1	2	2	2	2	2	2	2	4	4	3	4	4	3	3	3	10	3	Very easy	None	Not really	Not at all	0	0
Nepal_2020	NEP-0236	1115	Dyad	Yes	Men	Married	50+	Preschool-	Fourth	Rich	0.888888889	0.666666667	0.5	0.666666667	0.5	0.666666667	0.666666667	0.5	0.666666667	0.533333333	0.333333333	0.666666667	0.4	0.666666667	1	0.5	2	2	2	2	2	2	2	3	3	3	3	3	3	3	3	10	3	Easy	Minimal	Somewhat	Somewhat	0.333333333	0.333333333
Nepal_2020	NEP-0237	1116	Dyad	Yes	Women	Married	31-49	Preschool-	Fourth	Rich	0.611111111	0.416666667	0.418320651	1	0.5	0.666666667	0.666666667	0.5	0.666666667	0.333333333	0.380952381	0.333333333	0.4	0.666666667	1	0.5	2	2	2	2	2	2	3	3	3	3	3	3	2	3	2	10	2	Easy	None	Very much	Somewhat	0.333333333	0
Nepal_2020	NEP-0239	1117	Dyad	Yes	Men	Married	50+	Secondary+	Middle	Middle	0.944444444	0.5	0.388888889	0.708333333	0.666666667	0.666666667	0.333333333	0.416666667	0.066666667	0.133333333	0.380952381	0.5	0	0.333333333	1	0.333333333	2	2	2	2	2	2	3	2	1	1	1	1	1	2	2	10	1	Easy	Minimal	Very much	Somewhat	0.333333333	0.333333333
Nepal_2020	NEP-0240	1118	Dyad	Yes	Women	Married	31-49	Primary	Middle	Middle	0.611111111	0.666666667	0.593015602	0.958333333	0.833333333	0.666666667	0.5	0.5	0.733333333	0.4	0.333333333	0.333333333	0.8	0.666666667	1	0.5	2	2	2	2	2	2	2	3	4	3	3	3	3	3	2	10	2	Easy	Minimal	Very much	Somewhat	0.333333333	0.333333333
Nepal_2020	NEP-0241	1119	Dyad	Yes	Men	Married	50+	Secondary+	Second	Poor	1	0.666666667	0.388888889	1	0.5	1	1	0.5	0.8	0.333333333	0.333333333	0.432608519	0.4	0.666666667	1	0.833333333	2	2	2	2	2	2	2	4	3	3	3	4	3	3	2	10	1	Very easy	None	Not at all	Not much	0	0
Nepal_2020	NEP-0242	1119	Dyad	Yes	Women	Married	50+	Preschool-	Middle	Middle	0.944444444	0.916666667	0.222222222	0.916666667	1	0.666666667	1	0.75	0.8	0.8	0.333333333	0.599275185	0.4	0.833333333	0	1	2	2	2	2	2	2	2	3	4	3	4	3	4	4	3	2	4	Easy	Minimal	Very much	Somewhat	0.333333333	0.333333333
Nepal_2020	NEP-0244	1120	Dyad	Yes	Women	Married	18-30	Primary	Middle	Middle	0.944444444	0.833333333	0.333333333	1	0.833333333	0.666666667	0.833333333	0.666666667	0.866666667	0.4	0.333333333	0.5	0	0.833333333	0	0.666666667	2	2	2	2	2	2	2	4	4	4	3	3	3	3	3	10	1	Easy	None	Very much	Very much	0.333333333	0
Nepal_2020	NEP-0247	1122	Dyad	Yes	Women	Married	31-49	Preschool-	Second	Poor	1	0.916666667	0.259682268	0.875	0.833333333	1	1	1	1	0.666666667	0.380952381	0.599275185	0.6	1	0	0.5	2	2	3	2	2	2	2	4	4	4	4	4	3	4	3	10	4	Very easy	None	Very much	Very much	0	0
Nepal_2020	NEP-0248	1123	Dyad	Yes	Men	Married	18-30	Secondary+	Highest	Richest	0.944444444	0.833333333	0.388888889	0.791666667	0.666666667	1	1	0.5	0.8	0.4	0.333333333	0.5	0.8	0.666666667	1	0.5	2	2	2	2	2	2	2	4	4	3	3	3	3	3	3	10	1	Easy	None	Very much	Somewhat	0.333333333	0
Nepal_2020	NEP-0254	1126	Dyad	Yes	Men	Married	50+	Preschool-	Highest	Richest	0.944444444	0.833333333	0.333333333	0.791666667	0.666666667	0.666666667	1	0.5	0.8	0.4	0.333333333	0.5	0.8	0.666666667	1	0.5	2	2	2	2	2	2	2	4	4	3	3	3	3	3	3	10	1	Easy	Minimal	Very much	Somewhat	0.333333333	0.333333333
Nepal_2020	NEP-0256	1127	Dyad	Yes	Men	Married	50+	Preschool-	Highest	Richest	0.944444444	0.75	0.481904491	0.916666667	0.666666667	0.666666667	0.833333333	0.5	1	0.466666667	0.333333333	0.432608519	0.4	0.666666667	1	0.333333333	2	2	2	2	2	2	2	4	4	4	4	4	3	3	3	10	2	Easy	None	Very much	Somewhat	0.333333333	0
Nepal_2020	NEP-0257	1128	Dyad	Yes	Men	Married	31-49	Preschool-	Lowest	Poorest	0.944444444	0.75	0.315237824	0.583333333	0.333333333	1	1	0.5	0.666666667	0.4	0.333333333	0.666666667	0.6	0.666666667	1	0.5	2	2	2	2	2	2	2	3	3	3	3	3	3	3	3	10	1	Very easy	Mild	Not really	Not much	0	0.666666667
Nepal_2020	NEP-0258	1128	Dyad	Yes	Women	Married	31-49	Preschool-	Lowest	Poorest	0.666666667	0.666666667	0.426348935	0.416666667	0.5	0.666666667	0.666666667	0.5	0.533333333	0.266666667	0.333333333	0.599275185	0.2	0.833333333	1	0.666666667	2	2	2	2	2	2	2	4	3	3	2	1	1	1	2	2	3	Easy	Minimal	Very much	Somewhat	0.333333333	0.333333333
Nepal_2020	NEP-0260	1130	Dyad	Yes	Women	Married	31-49	Preschool-	Second	Poor	1	1	0.33949704	0.791666667	0.833333333	1	1	0.833333333	1	0.266666667	0.333333333	0.529849845	0.8	0.833333333	0	0.666666667	2	2	2	2	2	2	2	4	4	4	4	4	2	3	2	10	1	Very easy	Minimal	Very much	Very much	0	0.333333333
Nepal_2020	NEP-0261	1131	Dyad	Yes	Men	Married	50+	Preschool-	Middle	Middle	0.944444444	0.583333333	0.611111111	0.666666667	0.666666667	0.333333333	0.5	0.5	0.666666667	0.466666667	0.333333333	0.529849845	0.8	0.666666667	1	0.333333333	2	2	2	2	2	2	2	3	3	3	3	3	3	3	3	10	2	Easy	Minimal	Somewhat	Somewhat	0.333333333	0.333333333
Nepal_2020	NEP-0262	1131	Dyad	Yes	Women	Married	31-49	Preschool-	Middle	Middle	0.833333333	0.666666667	0.313373246	1	0.666666667	0.666666667	0.666666667	0.5	0.666666667	0.6	0.333333333	0.432608519	0.4	0.666666667	1	0.333333333	2	2	2	2	2	2	2	3	3	3	3	3	3	3	3	2	3	Easy	None	Very much	Somewhat	0.333333333	0
Nepal_2020	NEP-0265	1133	Dyad	Yes	Men	Married	50+	Preschool-	Highest	Richest	0.944444444	0.833333333	0.388888889	1	0.666666667	0.666666667	1	0.5	0.933333333	0.4	0.380952381	0.5	1	0.666666667	1	0.5	2	2	2	2	2	2	3	4	4	4	4	3	3	3	3	10	1	Easy	None	Very much	Very much	0.333333333	0
Nepal_2020	NEP-0269	1135	Dyad	Yes	Women	Married	18-30	Preschool-	Lowest	Poorest	1	1	0.313373246	0.833333333	0.666666667	1	0.666666667	0.666666667	0.933333333	0.6	0.333333333	0.529849845	0.6	1	0	0.666666667	2	2	2	2	2	2	2	3	4	4	4	4	4	4	4	10	1	Very easy	None	Very much	Very much	0	0
Nepal_2020	NEP-0270	1136	Dyad	Yes	Women	Married	18-30	Secondary+	Highest	Richest	0.944444444	0.833333333	0.444444444	0.875	0.666666667	0.666666667	0.666666667	0.5	0.933333333	0.4	0.380952381	0.333333333	0.8	0.666666667	1	0.666666667	2	2	2	2	2	2	3	4	4	3	4	4	3	3	2	10	2	Easy	None	Very much	Very much	0.333333333	0
Nepal_2020	NEP-0271	1137	Dyad	Yes	Men	Married	50+	Preschool-	Second	Poor	1	0.583333333	0.444444444	0.916666667	0.666666667	0.666666667	1	0.666666667	0.933333333	0.533333333	0.333333333	0.529849845	0.8	0.666666667	1	0.5	2	2	2	2	2	2	2	3	4	4	4	4	3	4	3	10	2	Easy	None	Very much	Not much	0.333333333	0
Nepal_2020	NEP-0278	1141	Dyad	Yes	Women	Married	31-49	Primary	Second	Poor	1	0.916666667	0.315237824	0.916666667	0.833333333	1	1	0.583333333	1	0.8	0.380952381	0.529849845	0.4	1	1	0.5	2	2	3	2	2	2	2	4	4	4	4	4	4	4	4	10	4	Very easy	None	Very much	Very much	0	0
Nepal_2020	NEP-0279	1142	Dyad	Yes	Men	Married	31-49	Preschool-	Second	Poor	0.944444444	0.833333333	0.277777778	0.708333333	0.666666667	0.333333333	1	0.5	0.8	0.4	0.333333333	0.5	0.8	0.666666667	1	0.5	2	2	2	2	2	2	2	4	4	3	3	3	3	3	3	10	1	Easy	Minimal	Very much	Somewhat	0.333333333	0.333333333
Nepal_2020	NEP-0280	1142	Dyad	Yes	Women	Married	31-49	Preschool-	Lowest	Poorest	1	0.75	0.333333333	0.833333333	0.833333333	1	1	0.666666667	0.666666667	0.4	0.333333333	0.599275185	0.2	0.666666667	0	0.666666667	2	2	2	2	2	2	2	3	3	3	3	3	3	3	3	10	1	Easy	None	Very much	Very much	0.333333333	0
Nepal_2020	NEP-0282	1144	Dyad	Yes	Men	Married	50+	Preschool-	Fourth	Rich	0.944444444	0.833333333	0.5	0.791666667	0.5	0.666666667	0.666666667	0.5	0.666666667	0.4	0.380952381	0.599275185	0.8	0.666666667	1	0.5	2	2	2	2	2	3	2	3	3	3	3	3	3	3	3	10	1	Easy	Minimal	Somewhat	Somewhat	0.333333333	0.333333333
Nepal_2020	NEP-0283	1144	Dyad	Yes	Women	Married	31-49	Preschool-	Middle	Middle	0.611111111	0.666666667	0.33949704	1	0.666666667	0.333333333	0.666666667	0.5	0.733333333	0.533333333	0.380952381	0.43057466	0.8	0.666666667	1	0.666666667	2	2	2	2	2	2	3	3	3	3	3	4	3	3	2	3	2	Easy	None	Very much	Somewhat	0.333333333	0
Nepal_2020	NEP-0286	1146	Dyad	Yes	Men	Married	50+	Secondary+	Fourth	Rich	1	0.666666667	0.388888889	0.75	0.5	0.666666667	0.666666667	0.5	0.666666667	0.533333333	0.428571429	0.666666667	1	0.666666667	1	0.833333333	2	2	4	2	1	2	3	3	3	3	3	3	3	3	3	10	3	Easy	Minimal	Somewhat	Somewhat	0.333333333	0.333333333
Nepal_2020	NEP-0287	1146	Dyad	Yes	Women	Married	31-49	Preschool-	Fourth	Rich	0.944444444	0.583333333	0.46870366	1	0.833333333	0.666666667	0.666666667	0.5	0.8	0.333333333	0.333333333	0.333333333	0.8	0.666666667	1	0.5	2	2	2	2	2	2	2	3	3	3	4	4	2	3	2	10	2	Easy	None	Very much	Somewhat	0.333333333	0
Nepal_2020	NEP-0289	1148	Dyad	Yes	Men	Married	31-49	Preschool-	Highest	Richest	0.944444444	0.833333333	0.666666667	0.958333333	0.5	0.333333333	0.666666667	0.5	0.666666667	0.6	0.047619048	0.666666667	0.2	0.666666667	1	0.5	2	1	1	1	1	1	1	3	3	3	3	3	3	3	3	2	3	Easy	Minimal	Somewhat	Very much	0.333333333	0.333333333
Nepal_2020	NEP-0290	1148	Dyad	Yes	Women	Married	31-49	Preschool-	Middle	Middle	0.833333333	0.75	0.424484357	0.958333333	0.666666667	0.666666667	0.5	0.5	0.733333333	0.4	0.333333333	0.529849845	0.8	0.666666667	1	0.5	2	2	2	2	2	2	2	4	3	3	3	3	3	3	2	10	2	Easy	None	Very much	Somewhat	0.333333333	0
Nepal_2020	NEP-0291	1149	Dyad	Yes	Men	Married	31-49	Preschool-	Second	Poor	0.944444444	0.583333333	0.666666667	0.666666667	0.5	0.333333333	0.333333333	0.5	0.6	0.333333333	0.142857143	0.666666667	0.6	0.666666667	1	0.333333333	2	2	2	1	1	1	1	3	3	2	3	3	2	2	3	10	2	Easy	Minimal	Somewhat	Somewhat	0.333333333	0.333333333
Nepal_2020	NEP-0293	1151	Dyad	Yes	Men	Married	31-49	Preschool-	Second	Poor	0.944444444	0.75	0.388888889	0.666666667	0.666666667	0.333333333	0.666666667	0.5	0.666666667	0.6	0.19047619	0.666666667	1	0.666666667	1	0.666666667	2	2	2	2	1	1	1	3	3	3	3	3	3	3	3	10	4	Easy	Minimal	Somewhat	Somewhat	0.333333333	0.333333333
Nepal_2020	NEP-0294	1152	Dyad	Yes	Men	Married	18-30	Preschool-	Fourth	Rich	0.944444444	0.833333333	0.277777778	1	0.833333333	0.333333333	1	0.5	0.933333333	0.4	0.333333333	0.5	1	0.666666667	1	0.5	2	2	2	2	2	2	2	4	4	3	4	4	3	3	3	10	1	Easy	None	Very much	Somewhat	0.333333333	0
Nepal_2020	NEP-0295	1152	Dyad	Yes	Women	Married	18-30	Preschool-	Highest	Richest	1	0.75	0.333333333	1	0.833333333	0.666666667	1	0.666666667	0.666666667	0.466666667	0.333333333	0.666666667	0	0.666666667	0	0.666666667	2	2	2	2	2	2	2	3	3	3	3	3	3	4	3	10	1	Very easy	None	Very much	Very much	0	0
Nepal_2020	NEP-0296	1153	Dyad	Yes	Women	Married	18-30	Preschool-	Second	Poor	0.722222222	0.25	0.455780697	0.458333333	0.5	0.666666667	0.166666667	0.666666667	0.266666667	0	0.285714286	0.432608519	0.4	0.666666667	1	0.333333333	2	2	2	2	2	1	2	2	2	3	1	1	1	1	1	10	1	Easy	Mild	Very much	Somewhat	0.333333333	0.666666667
Nepal_2020	NEP-0297	1153	Dyad	Yes	Men	Married	18-30	Preschool-	Second	Poor	0.833333333	0.5	0.5	0.583333333	0.333333333	1	1	0.666666667	0.933333333	0.333333333	0.333333333	0.5	0.4	0.666666667	1	0.166666667	2	2	2	2	2	2	2	3	4	4	4	4	3	3	2	10	1	Difficult	Severe	Very much	Very much	0.666666667	1
Nepal_2020	NEP-0300	1155	Dyad	Yes	Women	Married	31-49	Preschool-	Middle	Middle	1	0.916666667	0.535595468	0.958333333	1	0.666666667	1	0.5	1	0.733333333	0.333333333	0.529849845	0.4	1	0	0.666666667	2	2	2	2	2	2	2	4	4	4	4	4	4	4	3	10	4	Very easy	None	Very much	Very much	0	0
Nepal_2020	NEP-0301	1155	Dyad	Yes	Women	Married	31-49	Preschool-	Lowest	Poorest	0.888888889	1	0.313373246	0.833333333	0.833333333	0.333333333	1	0.583333333	1	0.466666667	0.333333333	0.529849845	0	1	0	0.5	2	2	2	2	2	2	2	4	4	4	4	4	3	3	2	10	3	Very easy	None	Very much	Very much	0	0
Nepal_2020	NEP-0302	1156	Dyad	Yes	Men	Married	50+	Preschool-	Lowest	Poorest	0.944444444	0.75	0.222222222	0.958333333	0.5	1	1	0.666666667	0.666666667	0.466666667	0.333333333	0.5	0.4	0.666666667	1	0.833333333	2	2	2	2	2	2	2	3	3	3	3	3	3	3	3	2	1	Difficult	None	Very much	Not much	0.666666667	0
Nepal_2020	NEP-0303	1156	Dyad	Yes	Women	Married	31-49	Preschool-	Second	Poor	0.888888889	0.916666667	0.593015602	0.833333333	0.666666667	0.666666667	0.5	0.666666667	0.8	0.666666667	0.238095238	0.599275185	0.8	0.5	0	0.5	2	2	2	2	1	1	2	4	4	3	3	3	3	4	3	2	3	Easy	None	Somewhat	Somewhat	0.333333333	0
Nepal_2020	NEP-0304	1157	Dyad	Yes	Women	Married	31-49	Preschool-	Fourth	Rich	0.833333333	0.416666667	0.455780697	0.541666667	0.666666667	0.666666667	0.5	0.5	0.6	0.066666667	0.238095238	0.666666667	0	0.666666667	1	0.666666667	2	2	2	1	2	1	2	3	4	4	2	1	1	2	1	10	1	Easy	Mild	Very much	Somewhat	0.333333333	0.666666667
Nepal_2020	NEP-0305	1157	Dyad	Yes	Men	Married	50+	Preschool-	Middle	Middle	0.944444444	0.583333333	0.487708422	0.75	0.333333333	1	1	0.666666667	0.933333333	0.466666667	0.428571429	0.599275185	0.6	0.666666667	1	1	4	2	2	2	2	2	2	4	4	4	4	3	3	3	2	10	3	Very easy	Mild	Very much	Not at all	0	0.666666667
Nepal_2020	NEP-0306	1158	Dyad	Yes	Men	Married	50+	Primary	Middle	Middle	0.944444444	0.75	0.444444444	1	0.166666667	0.666666667	1	0.5	0.666666667	0.4	0.333333333	0.666666667	0	0.666666667	1	0.666666667	2	2	2	2	2	2	2	3	3	3	3	3	3	3	3	10	1	Very easy	None	Very much	Very much	0	0
Nepal_2020	NEP-0307	1159	Dyad	Yes	Men	Married	18-30	Preschool-	Second	Poor	0.944444444	0.833333333	0.473876206	0.958333333	0.5	1	1	0.5	1	0.4	0.333333333	0.529849845	0.4	0.666666667	1	0.666666667	2	2	2	2	2	2	2	4	4	4	4	4	3	3	3	10	1	Very easy	None	Very much	Very much	0	0
Nepal_2020	NEP-0309	1161	Dyad	Yes	Women	Married	31-49	Preschool-	Fourth	Rich	0.777777778	0.833333333	0.666666667	0.625	0.666666667	0.666666667	0.333333333	0.5	0.866666667	0.733333333	1	0.5	0.4	0.666666667	0	0.5	4	4	4	4	4	4	4	3	4	4	4	3	3	4	3	3	2	Easy	None	Very much	Very much	0.333333333	0
Nepal_2020	NEP-0310	1161	Dyad	Yes	Men	Married	31-49	Secondary+	Middle	Middle	0.777777778	0.75	0.555555556	0.666666667	0.5	1	1	0.5	0.933333333	0.666666667	0.857142857	0.333333333	0.4	0.666666667	1	0.5	4	1	4	4	4	4	4	4	4	4	3	4	3	3	3	2	4	Very easy	None	Very much	Very much	0	0
Nepal_2020	NEP-0311	1162	Dyad	Yes	Men	Married	50+	Primary	Middle	Middle	0.944444444	0.833333333	0.444444444	0.791666667	0.666666667	0.666666667	0.666666667	0.5	0.666666667	0.466666667	0.285714286	0.666666667	1	0.666666667	1	0.666666667	2	2	2	2	1	2	2	3	3	3	3	3	4	3	3	10	1	Easy	Minimal	Very much	Very much	0.333333333	0.333333333
Nepal_2020	NEP-0312	1162	Dyad	Yes	Women	Married	31-49	Preschool-	Middle	Middle	0.944444444	0.583333333	0.572695739	0.916666667	0.833333333	0.666666667	0.666666667	0.666666667	0.8	0.4	0.476190476	0.43057466	0.8	0.833333333	0	0.5	2	2	2	2	3	3	3	3	3	4	3	4	3	3	2	2	1	Easy	None	Very much	Somewhat	0.333333333	0
Nepal_2020	NEP-0313	1163	Dyad	Yes	Men	Married	50+	Preschool-	Middle	Middle	0.944444444	0.833333333	0.333333333	1	0.833333333	0.666666667	1	0.5	1	0.4	0.333333333	0.5	1	0.666666667	1	0.5	2	2	2	2	2	2	2	4	4	4	4	4	3	3	3	10	1	Very easy	None	Very much	Very much	0	0
Nepal_2020	NEP-0315	1164	Dyad	Yes	Men	Married	31-49	Preschool-	Lowest	Poorest	0.611111111	0.416666667	0.57401084	0.625	0.5	0.666666667	0.666666667	0.5	0.666666667	0.4	0.285714286	0.5	0.4	0.833333333	1	0.666666667	2	2	2	1	3	2	1	3	3	3	3	3	3	3	3	10	1	Easy	Minimal	Somewhat	Somewhat	0.333333333	0.333333333
Nepal_2020	NEP-0317	1165	Dyad	Yes	Men	Married	50+	Preschool-	Lowest	Poorest	0.722222222	0.583333333	0.611111111	0.875	0.333333333	0.666666667	0.666666667	0.5	0.666666667	0.4	0.428571429	0.333333333	0.6	0.666666667	1	0.833333333	2	4	2	2	2	3	1	3	3	3	3	3	3	3	3	10	1	Very easy	Minimal	Not really	Very much	0	0.333333333
Nepal_2020	NEP-0319	1166	Dyad	Yes	Women	Married	18-30	Preschool-	Second	Poor	1	0.75	0.431603389	0.541666667	0.833333333	0.666666667	0.666666667	0.583333333	0.866666667	0.4	0.380952381	0.432608519	0.8	1	0	0.833333333	2	2	3	2	2	2	2	4	3	3	4	4	3	4	2	10	1	Very easy	Minimal	Somewhat	Very much	0	0.333333333
Nepal_2020	NEP-0320	1167	Dyad	Yes	Women	Married	50+	Preschool-	Highest	Richest	1	0.833333333	0.333333333	1	0.833333333	1	1	0.666666667	0.666666667	0.4	0.333333333	0.599275185	0	0.666666667	0	0.666666667	2	2	2	2	2	2	2	3	3	3	3	3	3	3	3	10	1	Very easy	None	Very much	Very much	0	0
Nepal_2020	NEP-0321	1168	Dyad	Yes	Men	Married	18-30	Secondary+	Second	Poor	1	0.666666667	0.666666667	0.875	0.166666667	1	1	0.666666667	0.866666667	0.533333333	0.714285714	0.5	1	0.666666667	1	0.705222535	4	3	3	3	3	3	3	4	4	4	3	3	3	4	2	10	3	Easy	Minimal	Somewhat	Somewhat	0.333333333	0.333333333
Nepal_2020	NEP-0322	1168	Dyad	Yes	Women	Married	18-30	Secondary+	Second	Poor	1	1	0.666666667	0.666666667	0.833333333	1	1	0	1	0.6	1	0.5	0.4	1	1	0.5	4	4	4	4	4	4	4	4	4	4	4	4	4	4	4	10	1	Very easy	None	Very much	Very much	0	0
Nepal_2020	NEP-0323	1169	Dyad	Yes	Men	Married	31-49	Secondary+	Highest	Richest	0.944444444	0.666666667	0.555555556	0.708333333	0.333333333	0.333333333	0.666666667	0.5	0.666666667	0.533333333	0.285714286	0.666666667	0.6	0.666666667	1	0.666666667	1	2	2	2	2	2	2	3	3	3	3	3	3	3	3	10	3	Easy	Minimal	Somewhat	Somewhat	0.333333333	0.333333333
Nepal_2020	NEP-0324	1169	Dyad	Yes	Women	Married	31-49	Primary	Fourth	Rich	0.944444444	0.75	0.548436523	1	0.666666667	0.666666667	0.666666667	0.5	0.8	0.533333333	0.380952381	0.333333333	0.8	0.666666667	1	0.5	2	2	2	2	2	2	3	3	3	4	4	3	3	3	3	2	2	Easy	None	Very much	Somewhat	0.333333333	0
Nepal_2020	NEP-0325	1170	Dyad	Yes	Men	Married	31-49	Preschool-	Lowest	Poorest	0.666666667	0.666666667	0.473876206	0.291666667	0.333333333	0.666666667	1	0.5	0.6	0.4	0.333333333	0.432608519	1	0.666666667	0	0.666666667	2	2	2	2	2	2	2	3	3	3	2	3	3	3	2	10	2	Easy	Mild	Very much	Somewhat	0.333333333	0.666666667
Nepal_2020	NEP-0327	1171	Dyad	Yes	Women	Married	50+	Preschool-	Highest	Richest	0.777777778	0.75	0.283941484	0.875	0.666666667	0.666666667	0.5	0.5	0.666666667	0.466666667	0.380952381	0.432608519	0.4	0.833333333	1	0.5	2	2	3	2	2	2	2	3	3	3	3	3	3	3	3	10	2	Easy	None	Very much	Somewhat	0.333333333	0
Nepal_2020	NEP-0329	1173	Dyad	Yes	Men	Married	50+	Secondary+	Highest	Richest	0.944444444	0.833333333	0.333333333	0.875	0.666666667	0.666666667	1	0.5	0.8	0.4	0.333333333	0.5	0.8	0.666666667	1	0.5	2	2	2	2	2	2	2	4	3	4	3	3	3	3	3	10	1	Easy	Minimal	Very much	Somewhat	0.333333333	0.333333333
Nepal_2020	NEP-0330	1173	Dyad	Yes	Women	Married	50+	Preschool-	Middle	Middle	1	0.833333333	0.333333333	1	0.833333333	0.666666667	0.833333333	0.666666667	0.666666667	0.4	0.333333333	0.599275185	0	0.666666667	0	0.666666667	2	2	2	2	2	2	2	3	3	3	3	3	3	3	3	10	1	Easy	None	Very much	Very much	0.333333333	0
Nepal_2020	NEP-0331	1174	Dyad	Yes	Men	Married	31-49	Secondary+	Highest	Richest	0.944444444	0.666666667	0.222222222	0.708333333	0.5	0.666666667	0.666666667	0.5	0.666666667	0.533333333	0.333333333	0.666666667	0.8	0.666666667	1	0.666666667	2	2	2	2	2	2	2	3	3	3	3	3	3	3	3	10	3	Easy	Minimal	Somewhat	Somewhat	0.333333333	0.333333333
Nepal_2020	NEP-0332	1174	Dyad	Yes	Women	Married	31-49	Secondary+	Highest	Richest	0.944444444	0.833333333	0.444444444	0.916666667	0.666666667	0.666666667	0.666666667	0.5	0.666666667	0.466666667	0.380952381	0.333333333	0.8	0.666666667	1	0.666666667	2	2	2	2	2	2	3	3	3	3	3	3	2	3	3	10	3	Easy	None	Very much	Very much	0.333333333	0
Nepal_2020	NEP-0334	1175	Dyad	Yes	Men	Married	31-49	Preschool-	Lowest	Poorest	0.944444444	0.916666667	0.333333333	0.958333333	0.833333333	0.666666667	1	0.5	1	0.533333333	0.333333333	0.666666667	0.2	0.666666667	1	0.666666667	2	2	2	2	2	2	2	4	4	4	4	4	3	4	3	10	2	Very easy	None	Very much	Somewhat	0	0
Nepal_2020	NEP-0335	1175	Dyad	Yes	Women	Married	18-30	Primary	Lowest	Poorest	1	0.916666667	0.5	0.5	0.833333333	0.333333333	1	0.666666667	1	0.466666667	0.476190476	0.432608519	0.8	1	1	0.666666667	3	2	3	2	2	2	3	4	4	4	4	4	3	4	3	10	1	Very easy	None	Somewhat	Very much	0	0
Nepal_2020	NEP-0336	1175	Dyad	Yes	Women	Married	31-49	Secondary+	Lowest	Poorest	0.888888889	0.583333333	0.370793379	0.708333333	0.666666667	0.666666667	1	0.833333333	0.933333333	0.266666667	0.380952381	0.5	0.6	0.833333333	0	0.333333333	2	2	3	2	2	2	2	4	4	4	3	4	1	4	2	10	1	Very easy	Minimal	Very much	Very much	0	0.333333333
Nepal_2020	NEP-0337	1175	Dyad	Yes	Women	Married	31-49	Preschool-	Lowest	Poorest	0.888888889	0.833333333	0.424484357	0.875	0.833333333	0.666666667	1	0.833333333	0.866666667	0.466666667	0.333333333	0.529849845	0.6	1	0	0.666666667	2	2	2	2	2	2	2	4	4	4	4	2	3	4	3	10	1	Very easy	None	Very much	Very much	0	0
Nepal_2020	NEP-0342	1179	Dyad	Yes	Women	Married	31-49	Secondary+	Second	Poor	1	1	0.622447363	0.875	0.833333333	1	0.666666667	0.833333333	1	0.6	0.380952381	0.529849845	0.8	1	0	1	2	2	3	2	2	2	2	4	4	4	4	4	4	4	4	10	1	Very easy	None	Very much	Very much	0	0
Nepal_2020	NEP-0343	1179	Dyad	Yes	Men	Married	31-49	Preschool-	Second	Poor	0.944444444	0.75	0.498135422	0.958333333	0.666666667	1	1	0.5	1	0.266666667	0.333333333	0.529849845	0.2	0.666666667	1	0.5	2	2	2	2	2	2	2	4	4	4	4	4	2	2	3	10	1	Very easy	None	Very much	Very much	0	0
Nepal_2020	NEP-0344	1180	Dyad	Yes	Men	Married	31-49	Primary	Highest	Richest	0.944444444	0.833333333	0.5	0.75	0.5	0.666666667	0.666666667	0.5	0.666666667	0.4	0.333333333	0.432608519	0.4	0.666666667	1	0.5	2	2	2	2	2	2	2	3	3	3	3	3	3	3	3	10	1	Easy	Minimal	Somewhat	Somewhat	0.333333333	0.333333333
Nepal_2020	NEP-0345	1180	Dyad	Yes	Women	Married	18-30	Primary	Highest	Richest	0.944444444	0.583333333	0.413148105	1	0.833333333	0.333333333	0.666666667	0.5	0.733333333	0.4	0.380952381	0.333333333	0.8	0.666666667	1	0.5	2	2	2	2	2	2	3	3	4	3	3	3	2	3	2	2	2	Easy	None	Very much	Somewhat	0.333333333	0
Nepal_2020	NEP-0346	1181	Dyad	Yes	Men	Married	31-49	Secondary+	Fourth	Rich	0.944444444	0.75	0.444444444	0.75	0.5	0.666666667	0.666666667	0.5	0.666666667	0.4	0.285714286	0.599275185	1	0.666666667	1	0.5	2	2	1	2	2	2	2	3	3	3	3	3	3	3	3	10	1	Easy	Minimal	Somewhat	Somewhat	0.333333333	0.333333333
Nepal_2020	NEP-0347	1181	Dyad	Yes	Women	Married	18-30	Preschool-	Highest	Richest	0.944444444	0.5	0.543263977	1	0.833333333	0.666666667	0.666666667	0.5	0.733333333	0.466666667	0.380952381	0.43057466	0.8	0.666666667	0	0.666666667	2	2	2	2	2	2	3	3	4	3	3	3	3	3	2	2	2	Easy	None	Very much	Somewhat	0.333333333	0
Nepal_2020	NEP-0348	1182	Dyad	Yes	Men	Married	50+	Preschool-	Second	Poor	0.722222222	0.75	0.666666667	0.458333333	0.5	0.666666667	0.666666667	0.5	0.666666667	0.4	0.142857143	0.432608519	1	0.666666667	1	0.333333333	2	1	2	2	1	1	1	3	3	3	3	3	3	3	3	10	1	Easy	Minimal	Somewhat	Somewhat	0.333333333	0.333333333
Nepal_2020	NEP-0349	1182	Dyad	Yes	Women	Married	50+	Preschool-	Second	Poor	0.444444444	0.666666667	0.38122038	0.875	0.666666667	0.666666667	0.666666667	0.5	0.8	0.6	0.380952381	0.43057466	0.8	0.666666667	1	0.666666667	2	2	2	2	2	2	3	3	4	3	4	3	4	3	3	2	2	Easy	None	Very much	Somewhat	0.333333333	0
Nepal_2020	NEP-0350	1183	Dyad	Yes	Men	Married	31-49	Preschool-	Lowest	Poorest	0.777777778	0.75	0.444444444	0.5	0.666666667	0.666666667	0.666666667	0.5	0.666666667	0.4	0.095238095	0.5	0.6	0.666666667	1	0.5	2	1	1	1	2	1	1	3	3	3	3	3	3	3	3	10	1	Easy	Minimal	Somewhat	Somewhat	0.333333333	0.333333333
Nepal_2020	NEP-0351	1183	Dyad	Yes	Women	Married	31-49	Preschool-	Lowest	Poorest	0.777777778	0.583333333	0.548436523	0.75	0.333333333	0.333333333	0.333333333	0.666666667	0.666666667	0.2	0.380952381	0.43057466	0.8	0.666666667	1	0.5	2	2	2	2	2	2	3	3	3	3	3	3	2	2	2	10	1	Easy	None	Very much	Somewhat	0.333333333	0
Nepal_2020	NEP-0352	1184	Dyad	Yes	Men	Married	50+	Preschool-	Second	Poor	0.944444444	0.916666667	0.498135422	0.958333333	0.666666667	1	1	0.5	1	0.6	0.333333333	0.529849845	0.2	0.666666667	1	0.833333333	2	2	2	2	2	2	2	4	4	4	4	4	3	3	3	2	3	Very easy	None	Very much	Very much	0	0
Nepal_2020	NEP-0353	1184	Dyad	Yes	Women	Married	31-49	Preschool-	Fourth	Rich	1	0.916666667	0.646706579	0.875	1	1	1	0.5	1	0.8	0.333333333	0.529849845	0	1	1	0.5	2	2	2	2	2	2	2	4	4	4	4	4	4	4	4	10	4	Very easy	None	Very much	Very much	0	0
Nepal_2020	NEP-0354	1184	Dyad	Yes	Women	Married	50+	Preschool-	Lowest	Poorest	0.611111111	0.5	0.572695739	0.875	0.5	0.333333333	0.666666667	0.666666667	0.666666667	0.2	0.380952381	0.43057466	0.8	0.833333333	1	0.666666667	2	2	2	2	2	2	3	3	3	3	3	3	2	2	2	10	1	Easy	None	Very much	Somewhat	0.333333333	0
Nepal_2020	NEP-0355	1185	Dyad	Yes	Women	Married	50+	Preschool-	Second	Poor	0.888888889	0.75	0.344669586	0.708333333	0.666666667	0.666666667	0.5	0.5	0.733333333	0.666666667	0.333333333	0.432608519	0.6	0.666666667	1	0.5	2	2	2	2	2	2	2	3	3	3	3	4	3	4	3	2	3	Easy	None	Very much	Somewhat	0.333333333	0
Nepal_2020	NEP-0356	1185	Dyad	Yes	Men	Married	50+	Preschool-	Fourth	Rich	0.944444444	0.75	0.57401084	0.708333333	0.666666667	0.666666667	0.5	0.5	0.666666667	0.6	0.333333333	0.333333333	0.2	0.666666667	1	0.5	2	2	2	2	2	2	2	3	3	3	3	3	3	3	3	2	3	Easy	Minimal	Somewhat	Somewhat	0.333333333	0.333333333
Nepal_2020	NEP-0357	1186	Dyad	Yes	Men	Married	50+	Preschool-	Fourth	Rich	0.944444444	0.833333333	0.388888889	0.875	0.833333333	0.666666667	1	0.5	0.8	0.333333333	0.333333333	0.5	0.8	0.666666667	1	0.5	2	2	2	2	2	2	2	4	3	3	4	3	3	2	3	10	1	Easy	None	Very much	Somewhat	0.333333333	0
Nepal_2020	NEP-0358	1186	Dyad	Yes	Women	Married	50+	Preschool-	Fourth	Rich	1	0.666666667	0.333333333	1	0.833333333	0.666666667	1	0.666666667	0.666666667	0.533333333	0.333333333	0.666666667	0.2	0.666666667	0	0.666666667	2	2	2	2	2	2	2	3	3	3	3	3	3	3	3	2	2	Easy	None	Very much	Very much	0.333333333	0
Nepal_2020	NEP-0359	1187	Dyad	Yes	Men	Married	31-49	Preschool-	Highest	Richest	0.944444444	0.833333333	0.277777778	1	0.833333333	0.666666667	1	0.5	0.8	0.4	0.333333333	0.5	0.8	0.666666667	1	0.666666667	2	2	2	2	2	2	2	4	3	3	4	3	3	3	3	10	1	Easy	None	Very much	Somewhat	0.333333333	0
Nepal_2020	NEP-0360	1187	Dyad	Yes	Women	Married	31-49	Preschool-	Highest	Richest	1	0.75	0.333333333	1	0.833333333	0.666666667	1	0.666666667	0.666666667	0.533333333	0.333333333	0.666666667	0	0.666666667	0	0.666666667	2	2	2	2	2	2	2	3	3	3	3	3	4	4	3	10	1	Easy	None	Very much	Very much	0.333333333	0
Nepal_2020	NEP-0361	1188	Dyad	Yes	Women	Not married	18-30	Preschool-	Fourth	Rich	0.944444444	0.416666667	0.722222222	0.125	0.833333333	0.333333333	0	0	0.666666667	0.133333333	0.380952381	0.333333333	0.8	0.666666667	0	0.666666667	2	2	2	2	2	2	3	3	3	3	3	3	1	1	2	10	2	Easy	None	Very much	Somewhat	0.333333333	0
Nepal_2020	NEP-0362	1189	Dyad	Yes	Men	Married	31-49	Preschool-	Fourth	Rich	0.944444444	0.666666667	0.333333333	0.333333333	0.666666667	0.666666667	0.333333333	0.666666667	0.2	0.266666667	0.380952381	0.529849845	0.6	0.666666667	0	0.5	2	2	2	2	2	3	2	2	2	2	1	1	2	2	3	10	1	Easy	Minimal	Somewhat	Somewhat	0.333333333	0.333333333
Nepal_2020	NEP-0363	1189	Dyad	Yes	Women	Married	31-49	Preschool-	Fourth	Rich	0.944444444	0.5	0.407344173	0.25	0.666666667	0.666666667	0.666666667	0.333333333	0.533333333	0.066666667	0.380952381	0.333333333	1	0.666666667	1	0.5	2	2	2	2	2	2	3	3	3	2	2	3	1	1	2	10	1	Easy	Minimal	Very much	Somewhat	0.333333333	0.333333333
Nepal_2020	NEP-0364	1190	Dyad	Yes	Women	Married	31-49	Secondary+	Second	Poor	0.944444444	1	0.463449206	0.958333333	0.833333333	0.666666667	0.833333333	0.666666667	0.933333333	0.533333333	0.333333333	0.599275185	0.8	0.833333333	0	0.5	2	2	2	2	2	2	2	3	4	4	4	4	3	3	4	2	1	Very easy	Minimal	Very much	Very much	0	0.333333333
Nepal_2020	NEP-0365	1190	Dyad	Yes	Men	Married	50+	Secondary+	Second	Poor	0.944444444	1	0.5	0.916666667	1	0.666666667	1	0.5	1	0.6	0.333333333	0.432608519	0	1	1	0.5	2	2	2	2	2	2	2	4	4	4	4	4	3	4	3	2	2	Very easy	None	Very much	Very much	0	0
Nepal_2020	NEP-0366	1190	Dyad	Yes	Women	Married	31-49	Primary	Second	Poor	0.888888889	0.916666667	0.370793379	0.791666667	0.833333333	0.666666667	1	0.583333333	1	0.466666667	0.333333333	0.599275185	0.6	0.833333333	0	0.5	2	2	2	2	2	2	2	4	4	4	4	4	3	4	3	10	1	Easy	Mild	Very much	Very much	0.333333333	0.666666667
Nepal_2020	NEP-0367	1191	Dyad	Yes	Men	Married	50+	Preschool-	Fourth	Rich	0.944444444	0.75	0.5	0.625	0.333333333	0.333333333	0.333333333	0.5	0.666666667	0.4	0.142857143	0.5	0.6	0.666666667	1	0.666666667	2	1	1	1	2	1	2	3	3	3	3	3	2	3	3	10	2	Easy	Minimal	Somewhat	Somewhat	0.333333333	0.333333333
Nepal_2020	NEP-0368	1191	Dyad	Yes	Women	Married	50+	Preschool-	Second	Poor	0.611111111	0.75	0.370793379	1	0.666666667	0.666666667	1	0.5	0.733333333	0.466666667	0.333333333	0.529849845	0.8	0.666666667	1	0.666666667	2	2	2	2	2	2	2	3	3	4	3	3	3	3	2	2	2	Easy	None	Very much	Somewhat	0.333333333	0
Nepal_2020	NEP-0370	1192	Dyad	Yes	Men	Married	31-49	Preschool-	Second	Poor	0.888888889	0.75	0.463449206	0.75	0.666666667	0.666666667	1	0.666666667	1	0.666666667	0.333333333	0.666666667	0.4	0.833333333	1	0.5	2	2	2	2	2	2	2	4	4	4	4	4	3	4	3	2	3	Very easy	None	Not at all	Not at all	0	0
Nepal_2020	NEP-0375	1195	Dyad	Yes	Men	Married	50+	Secondary+	Fourth	Rich	0.944444444	0.75	0.222222222	1	0.5	0.666666667	0.833333333	0.5	0.733333333	0.533333333	0.714285714	0.666666667	0.6	1	0	0.833333333	3	3	3	4	1	4	4	3	3	4	2	4	3	2	3	2	3	Easy	None	Very much	Very much	0.333333333	0
Nepal_2020	NEP-0376	1195	Dyad	Yes	Women	Married	31-49	Preschool-	Middle	Middle	0.944444444	0.75	0.313373246	1	0.666666667	0.666666667	1	0.5	0.666666667	0.6	0.380952381	0.529849845	0.4	0.666666667	1	0.666666667	2	2	2	2	2	3	2	3	3	3	3	3	3	3	2	3	3	Easy	None	Very much	Somewhat	0.333333333	0
Nepal_2020	NEP-0379	1197	Dyad	Yes	Men	Married	50+	Primary	Fourth	Rich	0.944444444	0.833333333	0.333333333	0.916666667	0.833333333	0.666666667	1	0.5	0.866666667	0.4	0.380952381	0.5	1	0.666666667	1	0.5	2	2	2	2	2	2	3	4	4	3	4	3	3	3	3	10	1	Easy	None	Very much	Somewhat	0.333333333	0
Nepal_2020	NEP-0380	1198	Dyad	Yes	Women	Married	31-49	Preschool-	Lowest	Poorest	0.944444444	0.833333333	0.313373246	0.833333333	0.666666667	0.666666667	1	0.5	0.6	0.466666667	0.428571429	0.529849845	0.6	0.666666667	1	0.666666667	2	2	3	3	2	2	2	3	3	3	4	1	3	3	3	10	2	Easy	None	Very much	Somewhat	0.333333333	0
Nepal_2020	NEP-0381	1198	Dyad	Yes	Men	Married	31-49	Preschool-	Middle	Middle	0.944444444	0.833333333	0.555555556	0.75	0.666666667	0.666666667	0.5	0.666666667	0.533333333	0.4	0.333333333	0.529849845	0.2	0.666666667	0	0.5	2	2	2	2	2	2	2	3	3	3	2	2	2	2	3	2	2	Easy	None	Somewhat	Somewhat	0.333333333	0
Nepal_2020	NEP-0382	1199	Dyad	Yes	Women	Married	31-49	Primary	Middle	Middle	0.777777778	0.916666667	0.270109268	0.458333333	0.666666667	0.666666667	0.833333333	0.666666667	0.733333333	0.6	0.333333333	0.529849845	0.4	0.833333333	1	1	2	2	2	2	2	2	2	3	4	4	3	2	2	3	3	2	4	Easy	None	Very much	Very much	0.333333333	0
Nepal_2020	NEP-0383	1199	Dyad	Yes	Men	Married	50+	Preschool-	Second	Poor	0.833333333	0.75	0.535595468	0.375	0.5	0.666666667	1	0.5	0.8	0.4	0.333333333	0.432608519	0.8	0.666666667	1	0.666666667	2	2	2	2	2	2	2	3	3	4	4	3	3	3	3	10	1	Very easy	None	Very much	Somewhat	0	0
Nepal_2020	NEP-0385	1200	Dyad	Yes	Women	Married	31-49	Preschool-	Second	Poor	1	0.833333333	0.313373246	0.833333333	0.5	0.333333333	0.666666667	0.666666667	0.933333333	0.533333333	0.428571429	0.529849845	0.4	1	0	0.5	3	2	3	2	2	2	2	4	4	3	4	4	1	4	2	2	4	Very easy	None	Very much	Very much	0	0
Nepal_2020	NEP-0386	1201	Dyad	Yes	Men	Married	31-49	Preschool-	Lowest	Poorest	0.944444444	0.666666667	0.444444444	0.791666667	0.666666667	0.666666667	1	0.5	0.733333333	0.333333333	0.380952381	0.5	0.8	0.666666667	1	0.5	2	2	2	2	2	2	3	3	4	3	3	3	3	2	3	10	1	Easy	Minimal	Very much	Somewhat	0.333333333	0.333333333
Nepal_2020	NEP-0387	1201	Dyad	Yes	Women	Married	31-49	Preschool-	Lowest	Poorest	1	0.916666667	0.333333333	1	0.833333333	1	1	0.666666667	0.666666667	0.466666667	0.333333333	0.666666667	0	0.666666667	0	0.666666667	2	2	2	2	2	2	2	3	3	3	3	3	3	4	3	10	1	Very easy	None	Very much	Very much	0	0
Nepal_2020	NEP-0388	1202	Dyad	Yes	Men	Married	50+	Preschool-	Second	Poor	1	0.666666667	0.432152866	1	0.333333333	0.333333333	1	0.5	0.866666667	0.6	0.285714286	0.599275185	0	0.666666667	1	0.666666667	2	1	2	2	2	2	2	4	4	4	3	3	3	4	3	10	3	Very easy	None	Somewhat	Very much	0	0
Nepal_2020	NEP-0390	1203	Dyad	Yes	Women	Married	50+	Preschool-	Lowest	Poorest	1	1	0.426348935	0.875	0.833333333	0.333333333	1	0.833333333	0.933333333	0.4	0.380952381	0.529849845	0.4	1	0	0.5	2	2	3	2	2	2	2	4	3	4	4	4	3	3	3	10	1	Very easy	None	Very much	Very much	0	0
Nepal_2020	NEP-0391	1204	Dyad	Yes	Men	Married	50+	Primary	Second	Poor	0.944444444	0.75	0.444444444	0.791666667	0.666666667	0.666666667	0.666666667	0.5	0.666666667	0.4	0.333333333	0.599275185	1	0.666666667	1	0.5	2	2	2	2	2	2	2	3	3	3	3	3	3	3	3	10	1	Easy	Minimal	Somewhat	Somewhat	0.333333333	0.333333333
Nepal_2020	NEP-0392	1204	Dyad	Yes	Women	Married	31-49	Preschool-	Second	Poor	0.666666667	0.583333333	0.376047834	1	0.666666667	0.666666667	0.666666667	0.666666667	0.8	0.4	0.380952381	0.333333333	0.8	0.666666667	1	0.5	2	2	2	2	2	2	3	3	4	3	4	3	3	3	2	10	2	Easy	None	Very much	Somewhat	0.333333333	0
Nepal_2020	NEP-0393	1205	Dyad	Yes	Men	Married	50+	Preschool-	Lowest	Poorest	0.944444444	0.833333333	0.498135422	0.958333333	0.666666667	0.333333333	1	0.5	1	0.333333333	0.333333333	0.529849845	0.2	0.666666667	1	0.5	2	2	2	2	2	2	2	4	4	4	4	4	3	2	3	10	1	Very easy	None	Very much	Somewhat	0	0
Nepal_2020	NEP-0394	1205	Dyad	Yes	Women	Married	31-49	Primary	Second	Poor	1	1	0.259682268	0.875	0.666666667	1	1	0.833333333	1	0.6	0.380952381	0.432608519	0.8	1	0	0.666666667	2	2	3	2	2	2	2	4	4	4	4	4	4	4	4	10	1	Very easy	None	Very much	Very much	0	0
Nepal_2020	NEP-0399	1208	Dyad	Yes	Men	Married	50+	Preschool-	Lowest	Poorest	0.944444444	0.833333333	0.498135422	0.958333333	0.5	0.666666667	1	0.5	1	0.4	0.333333333	0.529849845	0.2	0.666666667	1	0.666666667	2	2	2	2	2	2	2	4	4	4	4	4	3	3	3	10	1	Very easy	None	Very much	Very much	0	0
Nepal_2020	NEP-0400	1208	Dyad	Yes	Women	Married	31-49	Preschool-	Lowest	Poorest	1	0.75	0.307209539	0.875	0.5	0.333333333	0.5	0.666666667	1	0.333333333	0.380952381	0.529849845	0.6	1	0	0.666666667	2	2	3	2	2	2	2	4	4	4	4	4	2	2	2	10	3	Very easy	Minimal	Very much	Very much	0	0.333333333
Nepal_2020	NEP-0401	1208	Dyad	Yes	Women	Married	31-49	Primary	Second	Poor	1	1	0.259682268	0.875	0.833333333	0.666666667	1	0.833333333	0.866666667	0.8	0.333333333	0.597241327	0.4	1	0	0.666666667	2	2	2	2	2	2	2	4	4	3	4	3	4	4	4	10	4	Very easy	Minimal	Very much	Somewhat	0	0.333333333
Nepal_2020	NEP-0403	1208	Dyad	Yes	Women	Married	50+	Preschool-	Lowest	Poorest	0.888888889	0.916666667	0.283941484	0.833333333	0.666666667	0.666666667	1	0.666666667	0.933333333	0.4	0.333333333	0.529849845	0.4	1	1	0.5	2	2	2	2	2	2	2	4	4	3	4	4	3	3	3	10	1	Easy	Minimal	Very much	Very much	0.333333333	0.333333333
Nepal_2020	NEP-0404	1209	Dyad	Yes	Women	Married	50+	Primary	Second	Poor	1	1	0.259682268	0.708333333	0.833333333	1	1	0.583333333	0.866666667	0.533333333	0.380952381	0.432608519	0.6	1	0	0.666666667	2	2	3	2	2	2	2	4	3	3	4	4	3	4	4	10	1	Easy	Minimal	Very much	Somewhat	0.333333333	0.333333333
Nepal_2020	NEP-0405	1210	Dyad	Yes	Men	Married	31-49	Preschool-	Second	Poor	0.944444444	0.916666667	0.498135422	0.958333333	0.666666667	1	1	0.5	1	0.533333333	0.333333333	0.529849845	0.2	0.666666667	1	0.666666667	2	2	2	2	2	2	2	4	4	4	4	4	4	4	3	10	1	Easy	None	Very much	Very much	0.333333333	0
Nepal_2020	NEP-0406	1210	Dyad	Yes	Women	Married	18-30	Preschool-	Middle	Middle	0.944444444	1	0.259682268	0.791666667	0.666666667	0.666666667	1	0.833333333	1	0.4	0.380952381	0.597241327	0.6	0.666666667	0	0.666666667	2	2	3	2	2	2	2	4	4	4	4	4	3	3	3	10	1	Very easy	None	Very much	Very much	0	0
Nepal_2020	NEP-0407	1211	Dyad	Yes	Women	Married	50+	Preschool-	Middle	Middle	0.888888889	0.583333333	0.777777778	0.75	0.5	0.666666667	0.666666667	1	0.666666667	0.933333333	1	0.666666667	0.4	0.666666667	1	0.5	4	4	4	4	4	4	4	3	3	3	3	3	3	4	4	3	4	Very easy	None	Very much	Very much	0	0
Nepal_2020	NEP-0408	1211	Dyad	Yes	Men	Married	50+	Preschool-	Middle	Middle	0.888888889	0.583333333	0.5	0.625	0.666666667	0.666666667	0.666666667	1	0.6	0.4	0.666666667	0.333333333	0.4	0.666666667	0	0.666666667	3	3	3	3	3	3	3	3	3	3	2	3	3	4	2	10	1	Easy	None	Very much	Somewhat	0.333333333	0
Nepal_2020	NEP-0409	1212	Dyad	Yes	Men	Married	50+	Preschool-	Second	Poor	0.666666667	0.333333333	0.5	0.75	0.333333333	0	1	0.833333333	0.733333333	0.333333333	0.142857143	0.166666667	0.4	0.666666667	1	0.5	1	1	1	1	1	4	1	4	3	3	2	4	3	3	2	10	1	Easy	Minimal	Somewhat	Somewhat	0.333333333	0.333333333
Nepal_2020	NEP-0410	1212	Dyad	Yes	Women	Married	31-49	Preschool-	Second	Poor	0.888888889	0.666666667	0.450608151	0.5	0.5	0.666666667	0.666666667	0.666666667	0.533333333	0.666666667	0.666666667	0.666666667	0.4	0.666666667	0	0.5	4	1	4	2	2	4	4	3	3	2	2	3	3	4	2	3	3	Difficult	Mild	Very much	Not much	0.666666667	0.666666667
Nepal_2020	NEP-0411	1213	Dyad	Yes	Men	Married	50+	Primary	Middle	Middle	0.944444444	0.5	0.222222222	0.916666667	0	1	0.5	0.666666667	0.6	0.466666667	0.476190476	0.5	1	0.666666667	1	0.538555868	2	2	3	3	2	3	2	3	4	3	2	2	3	3	2	2	2	Difficult	Minimal	Very much	Not at all	0.666666667	0.333333333
Nepal_2020	NEP-0412	1213	Dyad	Yes	Women	Married	50+	Preschool-	Lowest	Poorest	1	0.5	0.666666667	0.833333333	0.666666667	1	0.333333333	0.166666667	0.333333333	0.266666667	0	0.5	0	0.666666667	1	0.333333333	1	1	1	1	1	1	1	2	2	2	2	2	1	1	2	2	3	Difficult	Mild	Very much	Not at all	0.666666667	0.666666667
Nepal_2020	NEP-0413	1213	Dyad	Yes	Men	Married	50+	Preschool-	Second	Poor	0.944444444	0.5	0.333333333	0.916666667	0.333333333	1	0.666666667	0.666666667	0.533333333	0.533333333	0.476190476	0.333333333	1	0.333333333	1	0.583401633	2	3	3	2	3	2	2	3	3	3	2	2	3	3	2	2	3	Difficult	Minimal	Somewhat	Not at all	0.666666667	0.333333333
Nepal_2020	NEP-0414	1213	Dyad	Yes	Women	Married	50+	Preschool-	Middle	Middle	1	0.416666667	0.611111111	0.833333333	0.666666667	1	0.5	0.166666667	0.6	0.266666667	0	0.5	0.2	0.666666667	1	0.5	1	1	1	1	1	1	1	3	2	3	3	3	1	2	2	2	2	Difficult	Mild	Very much	Not at all	0.666666667	0.666666667
Nepal_2020	NEP-0417	1216	Dyad	Yes	Women	Married	50+	Preschool-	Second	Poor	0.666666667	0.5	0.5	0.625	0.666666667	0.666666667	0.666666667	0.833333333	0.666666667	0.466666667	1	0.666666667	0	0.666666667	1	0.5	4	4	4	4	4	4	4	3	3	3	3	3	3	3	2	10	3	Easy	None	Somewhat	Somewhat	0.333333333	0
Nepal_2020	NEP-0418	1216	Dyad	Yes	Men	Married	50+	Preschool-	Second	Poor	0.777777778	0.583333333	0.611111111	0.541666667	0.333333333	0.666666667	1	1	0.6	0.533333333	0.666666667	0.333333333	0.4	0.5	1	0.5	3	3	3	3	3	3	3	3	3	3	2	3	3	3	2	2	3	Easy	Minimal	Very much	Not much	0.333333333	0.333333333
Nepal_2020	NEP-0419	1217	Dyad	Yes	Men	Married	31-49	Secondary+	Fourth	Rich	1	0.916666667	0.777777778	0.708333333	0.166666667	1	1	0.666666667	1	0.8	0.714285714	0.5	0.4	0.666666667	1	0.5	3	3	3	3	4	3	3	4	4	4	4	4	4	4	3	2	4	Easy	None	Somewhat	Somewhat	0.333333333	0
Nepal_2020	NEP-0420	1217	Dyad	Yes	Women	Married	31-49	Preschool-	Fourth	Rich	1	0.416666667	0.611111111	0.833333333	1	1	0.666666667	0.166666667	0.666666667	0.266666667	0.619047619	0.666666667	0.8	1	1	1	4	4	1	4	1	2	4	3	3	3	3	3	2	2	2	10	2	Very easy	Minimal	Very much	Not much	0	0.333333333
Nepal_2020	NEP-0422	1218	Dyad	Yes	Women	Married	31-49	Secondary+	Highest	Richest	0.944444444	0.916666667	0.722222222	0.958333333	0.833333333	0.666666667	1	0.166666667	0.933333333	0.733333333	1	0.333333333	1	1	1	0.833333333	4	4	4	4	4	4	4	4	4	4	3	4	3	4	3	2	4	Very easy	None	Very much	Very much	0	0
Nepal_2020	NEP-0423	1219	Dyad	Yes	Men	Married	50+	Primary	Lowest	Poorest	0.777777778	0.666666667	0.444444444	0.916666667	0.666666667	0.666666667	1	0.666666667	0.8	0.533333333	0.571428571	0.333333333	0.4	0.666666667	1	0.666666667	1	1	4	4	1	4	4	4	3	3	4	3	3	3	2	2	3	Easy	Minimal	Very much	Somewhat	0.333333333	0.333333333
Nepal_2020	NEP-0424	1219	Dyad	Yes	Women	Married	50+	Preschool-	Lowest	Poorest	0.777777778	0.583333333	0.611111111	0.541666667	0.666666667	0.666666667	0.666666667	0.5	0.666666667	0.533333333	0.857142857	0.5	0.4	0.666666667	1	0.5	4	4	4	4	3	3	3	3	3	3	3	3	2	3	2	3	3	Easy	Minimal	Somewhat	Somewhat	0.333333333	0.333333333
Nepal_2020	NEP-0425	1220	Dyad	Yes	Men	Married	31-49	Secondary+	Lowest	Poorest	0.833333333	0.75	0.388888889	0.75	0.5	0.666666667	1	0.666666667	0.6	0.333333333	0.714285714	0.333333333	0.4	0.666666667	0	0.666666667	4	1	4	4	1	4	4	3	3	3	2	3	2	3	3	10	1	Very easy	Minimal	Very much	Very much	0	0.333333333
Nepal_2020	NEP-0426	1220	Dyad	Yes	Women	Married	31-49	Primary	Lowest	Poorest	0.888888889	0.666666667	0.555555556	0.583333333	0.666666667	0.333333333	0.666666667	0.666666667	0.533333333	0.333333333	0.285714286	0.5	0.4	0.333333333	1	0.5	4	1	1	1	1	1	4	2	3	2	3	3	2	3	3	10	1	Easy	Mild	Very much	Somewhat	0.333333333	0.666666667
Nepal_2020	NEP-0427	1221	Dyad	Yes	Men	Married	31-49	Secondary+	Fourth	Rich	1	0.75	0.777777778	1	0.5	1	1	0.666666667	1	0.666666667	0.714285714	0.5	1	0.666666667	1	1	3	3	3	4	3	3	3	4	4	4	4	4	4	4	3	2	2	Very easy	None	Very much	Very much	0	0
Nepal_2020	NEP-0428	1221	Dyad	Yes	Women	Married	31-49	Secondary+	Fourth	Rich	0.944444444	0.833333333	0.444444444	0.875	0.833333333	1	1	0.166666667	0.933333333	0.666666667	1	0.5	1	1	1	0.5	4	4	4	4	4	4	4	4	4	4	4	3	3	3	3	2	4	Very easy	None	Very much	Very much	0	0
Nepal_2020	NEP-0429	1222	Dyad	Yes	Men	Married	31-49	Primary	Second	Poor	0.944444444	0.833333333	0.555555556	0.875	0.5	1	1	0.666666667	0.866666667	0.733333333	0.666666667	0.333333333	1	0.666666667	1	0.666666667	3	2	4	2	4	3	3	4	3	4	3	4	3	4	3	2	4	Very easy	None	Somewhat	Very much	0	0
Nepal_2020	NEP-0430	1222	Dyad	Yes	Women	Married	31-49	Preschool-	Lowest	Poorest	0.944444444	0.833333333	0.555555556	0.875	0.666666667	1	0.666666667	0.583333333	0.733333333	0.6	0.619047619	0.666666667	1	0.833333333	0	0.5	4	4	4	2	1	1	4	3	3	3	4	3	3	3	2	2	4	Very easy	None	Very much	Very much	0	0
Nepal_2020	NEP-0431	1223	Dyad	Yes	Men	Not married	50+	Preschool-	Lowest	Poorest	0.888888889	0.583333333	0.5	0.625	0.666666667	0.666666667	1	1	0.6	0.533333333	0.714285714	0.333333333	0.4	0.666666667	1	0.5	3	3	3	3	4	3	3	3	3	3	2	3	3	3	2	2	3	Easy	Minimal	Very much	Not much	0.333333333	0.333333333
Nepal_2020	NEP-0432	1224	Dyad	Yes	Women	Married	31-49	Preschool-	Lowest	Poorest	0.777777778	0.666666667	0.611111111	0.833333333	0.666666667	0.666666667	0.666666667	0.833333333	0.4	0.4	0.952380952	0.5	0.4	0.666666667	0	0.5	4	4	3	4	4	4	4	2	2	3	2	2	2	2	3	10	3	Easy	None	Very much	Somewhat	0.333333333	0
Nepal_2020	NEP-0433	1224	Dyad	Yes	Men	Married	50+	Preschool-	Lowest	Poorest	0.722222222	0.666666667	0.5	0.416666667	0.5	0.666666667	1	1	0.6	0.466666667	0.666666667	0.333333333	0.4	0.666666667	0	0.833333333	3	3	3	3	3	3	3	3	3	3	2	3	3	4	3	10	1	Easy	None	Very much	Not much	0.333333333	0
Nepal_2020	NEP-0434	1225	Dyad	Yes	Men	Married	31-49	Primary	Lowest	Poorest	1	0.333333333	0.333333333	0.791666667	0.666666667	0.666666667	0.666666667	0.583333333	0.466666667	0.533333333	0.904761905	0.666666667	0.4	0.5	1	0.333333333	4	3	4	3	4	4	4	3	3	2	2	2	3	3	2	2	3	Easy	None	Very much	Somewhat	0.333333333	0
Nepal_2020	NEP-0435	1226	Dyad	Yes	Men	Married	50+	Preschool-	Second	Poor	0.777777778	0.583333333	0.388888889	0.833333333	0.5	0.666666667	0.833333333	0.5	0.8	0.2	0.380952381	0.333333333	0.6	0.666666667	1	0.666666667	2	2	1	3	3	2	2	4	4	3	3	3	2	2	2	10	1	Very easy	Minimal	Very much	Somewhat	0	0.333333333
Nepal_2020	NEP-0437	1227	Dyad	Yes	Men	Married	31-49	Primary	Lowest	Poorest	0.888888889	0.666666667	0.666666667	0.833333333	0.5	1	1	0.666666667	0.8	0.4	0.666666667	0.5	0.4	0.666666667	1	0.705222535	3	3	3	3	3	3	3	4	4	4	2	3	2	4	3	10	1	Easy	None	Somewhat	Very much	0.333333333	0
Nepal_2020	NEP-0438	1227	Dyad	Yes	Women	Married	31-49	Primary	Second	Poor	1	0.5	0.666666667	0.75	0.833333333	1	0.5	0.166666667	0.666666667	0.733333333	0.428571429	0.666666667	0.4	1	1	0.666666667	4	1	4	1	1	1	4	3	3	3	3	3	3	4	3	3	3	Very easy	None	Very much	Very much	0	0
Nepal_2020	NEP-0439	1228	Dyad	Yes	Men	Married	31-49	Secondary+	Middle	Middle	0.888888889	0.583333333	0.555555556	0.791666667	0.666666667	1	1	0.666666667	0.666666667	0.466666667	0.619047619	0.333333333	0.4	0.666666667	1	0.538555868	3	2	3	3	3	3	3	3	4	3	2	3	3	4	3	10	1	Easy	Minimal	Somewhat	Somewhat	0.333333333	0.333333333
Nepal_2020	NEP-0440	1228	Dyad	Yes	Women	Married	31-49	Primary	Middle	Middle	0.722222222	0.916666667	0.611111111	0.791666667	0.833333333	1	1	0	0.666666667	0.533333333	0.761904762	0.5	0.6	1	1	0.5	4	4	4	4	2	1	4	3	4	3	2	3	2	3	2	2	4	Very easy	None	Very much	Very much	0	0
Nepal_2020	NEP-0441	1229	Dyad	Yes	Women	Married	50+	Preschool-	Second	Poor	0.555555556	0.583333333	0.5	0.333333333	0.666666667	0.333333333	0.666666667	0.666666667	0.666666667	0.6	0.904761905	0.5	0.4	0.666666667	0	0.5	4	4	4	4	4	2	4	4	3	3	2	3	2	4	3	2	3	Easy	Minimal	Very much	Somewhat	0.333333333	0.333333333
Nepal_2020	NEP-0442	1229	Dyad	Yes	Men	Married	50+	Primary	Second	Poor	0.777777778	0.833333333	0.388888889	0.75	0.5	0.666666667	1	0.666666667	0.866666667	0.733333333	0.285714286	0.333333333	0.4	0.666666667	1	0.5	1	1	1	4	1	4	1	4	4	3	4	3	3	4	3	2	4	Easy	None	Somewhat	Somewhat	0.333333333	0
Nepal_2020	NEP-0443	1230	Dyad	Yes	Women	Married	31-49	Secondary+	Lowest	Poorest	1	0.75	0.555555556	0.75	0.666666667	0.666666667	0.666666667	0.666666667	0.666666667	0.6	0.714285714	0.333333333	0.4	0.666666667	1	0.5	3	3	3	3	3	3	4	3	3	3	3	3	3	3	3	2	3	Very easy	None	Very much	Very much	0	0
Nepal_2020	NEP-0444	1230	Dyad	Yes	Men	Married	31-49	Primary	Lowest	Poorest	1	0.666666667	0.555555556	0.75	0.5	0.666666667	1	1	0.733333333	0.666666667	0.666666667	0.333333333	0.4	0.666666667	0	0.666666667	3	3	3	3	3	3	3	3	4	3	3	3	3	4	3	2	3	Easy	None	Somewhat	Somewhat	0.333333333	0
Nepal_2020	NEP-0445	1231	Dyad	Yes	Women	Married	31-49	Preschool-	Lowest	Poorest	0.722222222	0.5	0.555555556	0.666666667	0.666666667	0.666666667	0.666666667	0.666666667	0.666666667	0.533333333	1	0.5	0.4	0.5	1	0.333333333	4	4	4	4	4	4	4	3	3	3	3	3	3	3	2	3	2	Easy	None	Somewhat	Very much	0.333333333	0
Nepal_2020	NEP-0446	1231	Dyad	Yes	Men	Married	31-49	Primary	Lowest	Poorest	0.888888889	0.666666667	0.555555556	0.5	0.666666667	0.666666667	1	1	0.6	0.666666667	0.666666667	0.333333333	0.4	0.666666667	1	0.833333333	3	3	3	3	3	3	3	3	3	3	2	3	3	4	3	2	3	Easy	None	Very much	Not much	0.333333333	0
Nepal_2020	NEP-0447	1232	Dyad	Yes	Women	Married	31-49	Secondary+	Second	Poor	0.722222222	0.583333333	0.666666667	0.583333333	0.5	0.666666667	0.666666667	0.5	0.733333333	0.6	0.761904762	0.5	0.4	0.666666667	1	0.333333333	4	2	4	1	4	4	4	3	4	3	3	3	2	3	2	3	3	Easy	Minimal	Very much	Somewhat	0.333333333	0.333333333
Nepal_2020	NEP-0448	1233	Dyad	Yes	Women	Married	31-49	Preschool-	Middle	Middle	0.666666667	0.75	0.611111111	0.75	0.333333333	0.333333333	0.666666667	0.833333333	0.666666667	0.4	1	0.5	0.4	0.666666667	1	0.666666667	4	4	4	4	4	4	4	3	3	3	3	3	2	1	3	3	2	Easy	None	Very much	Somewhat	0.333333333	0
Nepal_2020	NEP-0449	1233	Dyad	Yes	Men	Married	31-49	Primary	Middle	Middle	0.777777778	0.666666667	0.5	0.625	0.666666667	0.666666667	1	1	0.6	0.733333333	0.666666667	0.333333333	0.4	0.666666667	1	0.833333333	3	3	3	3	3	3	3	3	3	3	2	3	3	4	3	3	3	Very easy	None	Very much	Somewhat	0	0
Nepal_2020	NEP-0450	1234	Dyad	Yes	Men	Married	50+	Primary	Second	Poor	0.944444444	0.583333333	0.444444444	0.75	0.666666667	0.666666667	1	0.666666667	0.666666667	0.533333333	0.619047619	0.5	0.4	0.666666667	1	0.5	2	3	3	3	3	3	3	3	3	3	3	3	2	3	3	2	3	Very easy	None	Very much	Very much	0	0
Nepal_2020	NEP-0451	1234	Dyad	Yes	Women	Married	50+	Preschool-	Second	Poor	1	0.75	0.444444444	0.958333333	0.666666667	0.666666667	0.666666667	0.5	0.666666667	0.6	0.857142857	0.666666667	0.4	0.666666667	1	0.5	3	3	3	4	4	4	4	3	3	3	3	3	3	3	3	2	3	Easy	None	Somewhat	Somewhat	0.333333333	0
Nepal_2020	NEP-0452	1235	Dyad	Yes	Men	Married	31-49	Primary	Second	Poor	0.777777778	0.5	0.5	0.666666667	0.333333333	0.666666667	1	1	0.6	0.6	0.666666667	0.333333333	0.4	0.666666667	1	0.833333333	3	3	3	3	3	3	3	3	3	3	2	3	3	4	2	2	3	Easy	None	Very much	Somewhat	0.333333333	0
Nepal_2020	NEP-0453	1235	Dyad	Yes	Women	Married	31-49	Secondary+	Second	Poor	0.777777778	0.5	0.333333333	0.708333333	0.333333333	0.666666667	0.666666667	1	0.666666667	0.666666667	1	0.666666667	0.4	0.666666667	1	0.666666667	4	4	4	4	4	4	4	3	3	3	3	3	3	3	3	3	3	Easy	None	Very much	Very much	0.333333333	0
Nepal_2020	NEP-0454	1236	Dyad	Yes	Men	Married	31-49	Primary	Middle	Middle	0.944444444	0.666666667	0.555555556	0.791666667	0.5	1	1	0.666666667	0.733333333	0.466666667	0.857142857	0.5	1	0.666666667	1	0.538555868	4	4	4	4	3	3	3	3	3	4	3	3	3	4	3	10	1	Easy	Minimal	Somewhat	Somewhat	0.333333333	0.333333333
Nepal_2020	NEP-0455	1236	Dyad	Yes	Women	Married	18-30	Primary	Second	Poor	0.777777778	0.833333333	0.444444444	0.875	0.666666667	0.666666667	1	0.166666667	0.666666667	0.466666667	0.285714286	0.666666667	1	1	1	0.5	1	1	1	1	1	4	4	3	3	3	3	3	2	4	3	10	2	Very easy	None	Very much	Very much	0	0
Nepal_2020	NEP-0456	1237	Dyad	No	Men	Married	31-49	Secondary+			0.777777778	0.583333333	0.666666667	0.75	0.333333333	1	0.666666667	0.5	0.733333333	0.2	0.428571429	0.666666667	0.4	0.833333333	1	0.833333333	1	1	4	3	3	2	2	3	4	3	3	3	2	2	2	10	1	Very easy	None	Very much	Very much	0	0
Nepal_2020	NEP-0459	1238	Dyad	Yes	Women	Married	31-49	Primary	Fourth	Rich	0.833333333	0.583333333	0.555555556	0.541666667	0.666666667	1	0.666666667	0.5	0.666666667	0.8	0.80952381	0.666666667	0.4	0.666666667	1	0.666666667	4	4	4	3	3	3	3	3	3	3	3	3	4	4	2	3	3	Easy	Minimal	Very much	Somewhat	0.333333333	0.333333333
Nepal_2020	NEP-0462	1240	Dyad	Yes	Men	Married	31-49	Secondary+	Middle	Middle	0.888888889	1	0.543263977	0.833333333	0.666666667	1	0.666666667	0.666666667	0.8	0.666666667	0.523809524	0.599275185	0.2	1	1	0.833333333	4	2	1	1	4	4	2	3	3	3	4	4	4	3	4	10	3	Very easy	None	Very much	Very much	0	0
Nepal_2020	NEP-0463	1241	Dyad	Yes	Women	Married	31-49	Preschool-	Fourth	Rich	0.722222222	0.5	0.555555556	0.416666667	0.5	0.333333333	0.833333333	0.5	0.733333333	0.6	0.714285714	0.5	0.4	0.5	1	0.5	3	4	3	4	3	3	2	3	4	3	3	3	3	4	2	2	3	Very easy	None	Very much	Very much	0	0
Nepal_2020	NEP-0465	1242	Dyad	Yes	Men	Married	18-30	Primary	Second	Poor	0.944444444	0.75	0.555555556	0.791666667	0.5	0.666666667	0.666666667	0.5	0.666666667	0.4	0.380952381	0.599275185	1	0.666666667	1	0.5	2	2	2	2	2	3	2	3	3	3	3	3	3	3	3	10	1	Easy	Minimal	Somewhat	Somewhat	0.333333333	0.333333333
Nepal_2020	NEP-0466	1242	Dyad	Yes	Women	Married	18-30	Preschool-	Second	Poor	0.944444444	0.583333333	0.38122038	1	0.833333333	0.333333333	0.666666667	0.666666667	0.733333333	0.333333333	0.380952381	0.333333333	0.8	0.666666667	1	0.5	2	2	2	2	2	2	3	3	3	3	4	3	2	3	2	10	2	Easy	None	Very much	Somewhat	0.333333333	0
Nepal_2020	NEP-0467	1243	Dyad	Yes	Men	Married	50+	Primary	Second	Poor	0.611111111	0.583333333	0.666666667	0.5	0.666666667	0.666666667	0.666666667	0.833333333	0.666666667	0.466666667	0.285714286	0.333333333	0.4	0.666666667	1	0.666666667	1	1	1	4	1	4	1	3	3	3	3	3	3	4	3	10	1	Easy	None	Very much	Somewhat	0.333333333	0
Nepal_2020	NEP-0468	1243	Dyad	Yes	Women	Married	50+	Preschool-	Second	Poor	0.722222222	0.583333333	0.555555556	0.333333333	0.666666667	0.666666667	0.833333333	0.666666667	0.666666667	0.6	0.714285714	0.432608519	0.6	0.666666667	1	0.5	4	2	3	1	4	4	4	3	3	3	3	3	4	4	2	2	2	Easy	Mild	Not really	Somewhat	0.333333333	0.666666667
Nepal_2020	NEP-0469	1244	Dyad	Yes	Men	Married	31-49	Primary	Second	Poor	0.944444444	0.75	0.777777778	0.791666667	0.5	1	1	0.666666667	1	0.666666667	0.619047619	0.5	1	0.666666667	1	0.705222535	2	3	3	3	3	3	3	4	4	4	4	4	3	4	3	2	3	Easy	Minimal	Somewhat	Somewhat	0.333333333	0.333333333
Nepal_2020	NEP-0470	1244	Dyad	Yes	Women	Married	31-49	Preschool-	Lowest	Poorest	0.833333333	0.5	0.722222222	0.666666667	0.666666667	1	0.666666667	0.166666667	0.8	0.466666667	0.571428571	0.5	0.4	1	1	0.833333333	1	4	1	4	1	4	4	3	4	3	3	4	2	2	3	2	3	Very easy	None	Very much	Somewhat	0	0
Nepal_2020	NEP-0471	1245	Dyad	Yes	Men	Married	31-49	Preschool-	Second	Poor	0.944444444	0.916666667	0.444444444	0.791666667	0.666666667	0.333333333	1	0.5	0.933333333	0.4	0.428571429	0.5	0.8	0.666666667	1	0.5	2	2	2	3	2	2	3	4	3	4	4	4	3	3	3	10	1	Easy	None	Very much	Somewhat	0.333333333	0
Nepal_2020	NEP-0472	1245	Dyad	Yes	Women	Married	18-30	Preschool-	Middle	Middle	1	0.75	0.333333333	1	0.833333333	0.666666667	1	0.666666667	0.666666667	0.4	0.333333333	0.599275185	0.2	0.666666667	0	0.666666667	2	2	2	2	2	2	2	3	3	3	3	3	3	3	3	10	1	Easy	None	Very much	Very much	0.333333333	0
Nepal_2020	NEP-0475	1247	Dyad	Yes	Women	Married	18-30	Primary	Fourth	Rich	0.944444444	0.833333333	0.333333333	0.583333333	0.666666667	0.666666667	1	0.5	0.866666667	0.733333333	0.619047619	0.5	0.4	0.666666667	1	0.5	1	1	2	4	4	4	4	3	4	4	4	3	2	4	3	3	3	Easy	Minimal	Very much	Very much	0.333333333	0.333333333
Nepal_2020	NEP-0476	1247	Dyad	Yes	Men	Married	31-49	Secondary+	Middle	Middle	0.833333333	0.75	0.5	0.75	0.5	0.666666667	1	0.5	0.933333333	0.666666667	0.714285714	0.333333333	0.4	0.666666667	1	0.5	4	1	4	4	1	4	4	4	4	3	4	4	3	4	3	2	3	Very easy	None	Very much	Somewhat	0	0
Nepal_2020	NEP-0477	1248	Dyad	Yes	Men	Married	18-30	Secondary+	Fourth	Rich	0.944444444	0.833333333	0.277777778	0.833333333	0.666666667	0.666666667	0.833333333	0.5	0.866666667	0.266666667	0.047619048	0.5	0.6	0.666666667	1	0.833333333	1	1	1	1	1	2	1	3	3	4	4	4	2	2	3	10	1	Easy	None	Very much	Very much	0.333333333	0
Nepal_2020	NEP-0478	1249	Dyad	Yes	Women	Married	31-49	Secondary+	Second	Poor	0.888888889	0.666666667	0.277777778	0.625	0.666666667	0.666666667	0.666666667	0.5	0.4	0.533333333	0.714285714	0.666666667	0.4	0.666666667	1	0.666666667	4	3	3	3	3	3	3	3	2	2	2	2	2	3	3	2	3	Easy	None	Somewhat	Somewhat	0.333333333	0
Nepal_2020	NEP-0479	1249	Dyad	Yes	Men	Married	31-49	Primary	Lowest	Poorest	0.888888889	0.666666667	0.666666667	0.708333333	0.333333333	0.666666667	1	1	0.6	0.6	0.666666667	0.333333333	0.4	0.666666667	1	0.666666667	3	3	3	3	3	3	3	3	3	3	2	3	3	4	3	2	2	Easy	None	Very much	Somewhat	0.333333333	0
Nepal_2020	NEP-0480	1250	Not	Yes	Men	Married	18-30	Secondary+	Middle	Middle	0.944444444	0.75	0.611111111	0.833333333	0.666666667	0.666666667	1	1	0.866666667	0.533333333	1	0.5	1	0.666666667	1	0.5	4	4	4	4	4	4	4	4	4	4	3	3	3	4	3	10	2	Easy	None	Very much	Very much	0.333333333	0
Nepal_2020	NEP-0481	1251	Dyad	Yes	Women	Married	50+	Preschool-	Second	Poor	0.777777778	0.5	0.444444444	0.375	0.5	0.333333333	0.666666667	0.583333333	0.533333333	0.466666667	0.666666667	0.5	0.4	0.666666667	1	0.5	1	4	4	1	4	4	3	3	3	3	2	2	2	3	2	3	2	Difficult	Mild	Not really	Not at all	0.666666667	0.666666667
Nepal_2020	NEP-0482	1251	Dyad	Yes	Men	Married	50+	Preschool-	Second	Poor	0.777777778	0.75	0.444444444	0.75	0.5	0.666666667	1	0.666666667	0.8	0.466666667	0.285714286	0.333333333	0.4	0.666666667	1	0.5	1	4	1	1	1	4	1	4	4	3	3	3	3	4	3	10	1	Easy	None	Very much	Somewhat	0.333333333	0
Nepal_2020	NEP-0483	1252	Dyad	Yes	Women	Married	31-49	Preschool-	Lowest	Poorest	0.777777778	0.416666667	0.611111111	0.625	0.333333333	0.666666667	0.666666667	1	0.666666667	0.533333333	0.80952381	0.333333333	0.2	0.666666667	1	0.5	3	4	4	3	4	3	3	3	3	3	3	3	3	3	3	10	3	Easy	None	Somewhat	Somewhat	0.333333333	0
Nepal_2020	NEP-0485	1252	Dyad	Yes	Women	Married	31-49	Secondary+	Lowest	Poorest	0.722222222	0.666666667	0.666666667	0.708333333	0.5	0.666666667	0.666666667	0.666666667	0.666666667	0.6	0.952380952	0.5	0.4	0.666666667	1	0.5	4	4	4	3	4	4	4	3	3	3	3	3	3	3	3	2	3	Very easy	None	Very much	Somewhat	0	0
Nepal_2020	NEP-0486	1253	Dyad	Yes	Women	Married	18-30	Primary	Lowest	Poorest	0.833333333	0.666666667	0.722222222	0.708333333	0.666666667	0.666666667	0.666666667	0.833333333	0.533333333	0.466666667	1	0	0.4	0.666666667	1	0.5	4	4	4	4	4	4	4	2	2	3	3	3	2	2	3	2	3	Very easy	None	Very much	Somewhat	0	0
Nepal_2020	NEP-0487	1253	Dyad	Yes	Men	Married	18-30	Primary	Lowest	Poorest	0.833333333	0.583333333	0.611111111	0.583333333	0.5	0.666666667	1	1	0.6	0.6	0.666666667	0.333333333	0.4	0.666666667	1	0.5	3	3	3	3	3	3	3	3	3	3	2	3	3	4	2	2	3	Easy	Minimal	Very much	Somewhat	0.333333333	0.333333333
Nepal_2020	NEP-0488	1254	Dyad	Yes	Women	Married	50+	Preschool-	Lowest	Poorest	0.777777778	0.583333333	0.277777778	0.583333333	0.5	0.666666667	0.5	0.833333333	0.333333333	0.4	1	0.666666667	0.4	0.333333333	1	0.333333333	4	4	4	4	4	4	4	2	2	2	2	2	3	3	2	10	2	Easy	None	Very much	Somewhat	0.333333333	0
Nepal_2020	NEP-0489	1254	Dyad	Yes	Men	Married	50+	Preschool-	Lowest	Poorest	0.833333333	0.583333333	0.388888889	0.666666667	0.5	0.666666667	1	1	0.6	0.4	0.666666667	0.5	0.4	0.666666667	1	0.833333333	3	3	3	3	3	3	3	3	3	3	2	3	3	4	2	10	1	Easy	None	Very much	Not much	0.333333333	0
Nepal_2020	NEP-0490	1254	Dyad	Yes	Women	Married	18-30	Primary	Lowest	Poorest	0.722222222	0.416666667	0.5	0.791666667	0.333333333	0.333333333	0.666666667	0.833333333	0.466666667	0.333333333	1	0.666666667	0.4	0.666666667	1	0.833333333	4	4	4	4	4	4	4	3	3	2	2	2	3	1	2	2	2	Very easy	None	Very much	Very much	0	0
Nepal_2020	NEP-0491	1254	Dyad	Yes	Men	Married	31-49	Secondary+	Lowest	Poorest	0.777777778	0.666666667	0.5	0.75	0.5	0.666666667	1	1	0.6	0.466666667	0.666666667	0.333333333	0.4	0.666666667	1	0.833333333	3	3	3	3	3	3	3	3	3	3	2	3	3	4	3	10	1	Easy	None	Very much	Somewhat	0.333333333	0
Nepal_2020	NEP-0492	1255	Dyad	Yes	Men	Married	50+	Primary	Second	Poor	0.888888889	0.666666667	0.666666667	0.833333333	0	1	1	0.666666667	0.866666667	0.666666667	0.666666667	0.5	1	0.666666667	1	0.705222535	3	3	3	3	3	3	3	4	4	4	3	3	3	4	3	2	3	Easy	Minimal	Very much	Somewhat	0.333333333	0.333333333
Nepal_2020	NEP-0493	1255	Dyad	Yes	Women	Married	50+	Preschool-	Lowest	Poorest	0.944444444	0.333333333	0.648571157	0.791666667	0.833333333	1	0.666666667	0.166666667	0.6	0.466666667	0	0.666666667	0	1	1	0.5	1	1	1	1	1	1	1	2	3	3	3	3	3	3	2	2	2	Very easy	Minimal	Very much	Somewhat	0	0.333333333
Nepal_2020	NEP-0494	1256	Dyad	Yes	Men	Married	31-49	Preschool-	Middle	Middle	0.888888889	0.666666667	0.666666667	0.416666667	0.666666667	0.666666667	1	1	0.666666667	0.666666667	0.666666667	0.333333333	0.4	0.5	0	0.5	3	3	3	3	3	3	3	3	3	3	3	3	3	4	3	2	3	Easy	Minimal	Very much	Not much	0.333333333	0.333333333
Nepal_2020	NEP-0495	1256	Dyad	Yes	Women	Married	31-49	Preschool-	Middle	Middle	0.777777778	0.666666667	0.5	0.416666667	0.666666667	0.666666667	1	1	0.666666667	0.6	0.80952381	0.666666667	0.4	0.5	1	0.5	3	3	4	3	4	3	4	3	3	3	3	3	3	3	4	10	3	Very easy	None	Very much	Somewhat	0	0
Nepal_2020	NEP-0496	1257	Not	Yes	Women	Married	31-49	Preschool-	Lowest	Poorest	0.722222222	0.083333333	0.666666667	0.75	0.833333333	0.333333333	0.333333333	1	0.333333333	0.333333333	1	0.5	0.4	0.666666667	1	0.333333333	4	4	4	4	4	4	4	2	2	2	2	2	2	2	2	2	2	Easy	None	Somewhat	Very much	0.333333333	0
Nepal_2020	NEP-0497	1257	Not	Yes	Women	Married	31-49	Preschool-	Lowest	Poorest	0.777777778	0.261429206	0.555555556	0.75	0.5	0.666666667	0.333333333	0.833333333	0.333333333	0.2	1	0.333333333	0.4	0.333333333	1	0.5	4	4	4	4	4	4	4	2	2	2	2	2	2	2	1	2	1	Easy	None	Very much	Not much	0.333333333	0
Nepal_2020	NEP-0498	1258	Not	Yes	Women	Married	31-49	Preschool-	Lowest	Poorest	0.888888889	0.416666667	0.555555556	0.75	0.666666667	0.333333333	0.333333333	0.666666667	0.333333333	0.133333333	1	0.5	0.4	0.333333333	1	0.333333333	4	4	4	4	4	4	4	2	2	2	2	2	1	1	2	2	1	Easy	None	Very much	Somewhat	0.333333333	0
Nepal_2020	NEP-0499	1259	Dyad	Yes	Men	Married	50+	Preschool-	Lowest	Poorest	0.888888889	0.166666667	0.333333333	0.5	0.166666667	0.666666667	1	0.5	0.266666667	0	0.523809524	0.333333333	0.4	0.5	0	0.5	3	2	3	2	2	3	3	2	2	2	2	1	1	1	1	10	1	Difficult	Severe	Very much	Not at all	0.666666667	1
Nepal_2020	NEP-0500	1259	Dyad	Yes	Women	Married	50+	Preschool-	Lowest	Poorest	0.833333333	0.344762539	0.5	0.458333333	0.166666667	0.333333333	0.666666667	0	0.6	0	0.476190476	0.5	1	0.666666667	1	0.5	3	3	1	4	1	1	4	3	2	3	3	3	1	1	1	10	1	Difficult	Mild	Very much	Not at all	0.666666667	0.666666667
Nepal_2020	NEP-0501	1260	Dyad	Yes	Men	Married	18-30	Secondary+	Second	Poor	1	0.666666667	0.666666667	0.916666667	0.166666667	1	1	0.666666667	1	0.733333333	0.666666667	0.333333333	1	0.666666667	1	0.705222535	3	3	3	3	3	3	3	4	4	4	4	4	4	4	2	2	4	Very easy	None	Very much	Very much	0	0
Nepal_2020	NEP-0502	1260	Dyad	Yes	Women	Married	18-30	Secondary+	Middle	Middle	1	0.666666667	0.611111111	0.833333333	0.833333333	1	0.666666667	0.166666667	0.666666667	0.733333333	1	0.5	0.4	1	1	0.666666667	4	4	4	4	4	4	4	3	3	3	3	3	4	4	3	2	3	Very easy	None	Very much	Very much	0	0
Nepal_2020	NEP-0503	1261	Dyad	Yes	Men	Married	31-49	Primary	Second	Poor	0.833333333	0.583333333	0.666666667	0.791666667	0.166666667	1	1	0.666666667	0.8	0.4	0.619047619	0.5	1	0.666666667	1	0.705222535	3	2	3	3	3	3	3	4	4	3	3	3	3	4	2	10	1	Easy	None	Somewhat	Somewhat	0.333333333	0
Nepal_2020	NEP-0504	1261	Dyad	Yes	Women	Married	18-30	Primary	Second	Poor	0.944444444	0.666666667	0.777777778	0.708333333	0.666666667	1	0.666666667	0.166666667	1	0.333333333	0.428571429	0.666666667	0.4	1	1	0.666666667	4	1	1	1	1	4	4	4	4	4	4	4	2	3	3	10	1	Very easy	None	Very much	Very much	0	0
Nepal_2020	NEP-0505	1262	Dyad	Yes	Men	Married	18-30	Secondary+	Second	Poor	0.833333333	0.833333333	0.666666667	0.875	0.666666667	1	0.833333333	0.666666667	0.666666667	0.733333333	0.666666667	0.5	1	0.666666667	1	0.705222535	3	3	3	3	3	3	3	3	3	3	3	3	4	4	3	10	4	Easy	None	Very much	Somewhat	0.333333333	0
Nepal_2020	NEP-0506	1262	Dyad	Yes	Women	Married	18-30	Secondary+	Fourth	Rich	1	0.75	0.666666667	0.833333333	0.833333333	1	0.666666667	0.166666667	1	0.4	1	0.43057466	0.4	1	1	0.666666667	4	4	4	4	4	4	4	4	4	4	4	4	3	3	3	10	1	Very easy	None	Very much	Very much	0	0
Nepal_2020	NEP-0507	1263	Dyad	Yes	Men	Married	31-49	Primary	Lowest	Poorest	0.666666667	0.594762539	0.555555556	0.541666667	0.333333333	0.666666667	0.833333333	0.666666667	0.533333333	0.533333333	0.619047619	0.666666667	0.6	0.333333333	1	0.333333333	3	3	3	3	2	3	3	3	3	3	2	2	2	4	2	2	3	Easy	Minimal	Somewhat	Not much	0.333333333	0.333333333
Nepal_2020	NEP-0508	1263	Dyad	Yes	Women	Married	31-49	Preschool-	Lowest	Poorest	0.833333333	0.583333333	0.611111111	0.25	0.666666667	1	0.666666667	0.166666667	0.6	0.333333333	0.333333333	0.5	0.4	0.833333333	1	0.333333333	4	1	1	2	1	1	4	3	3	2	3	3	2	2	2	2	2	Very easy	None	Very much	Very much	0	0
Nepal_2020	NEP-0509	1264	Dyad	Yes	Women	Married	50+	Preschool-	Second	Poor	0.888888889	0.416666667	0.277777778	0.75	0.5	0.666666667	0.666666667	1	0.533333333	0.333333333	1	0.666666667	0.4	0.666666667	1	0.833333333	4	4	4	4	4	4	4	2	3	3	2	3	2	2	3	10	2	Easy	None	Very much	Somewhat	0.333333333	0
Nepal_2020	NEP-0510	1264	Dyad	Yes	Men	Married	50+	Preschool-	Second	Poor	0.888888889	0.583333333	0.5	0.708333333	0.5	0.666666667	0.666666667	1	0.6	0.333333333	0.666666667	0.5	0.4	0.666666667	1	0.5	3	3	3	3	3	3	3	3	3	3	2	3	3	3	2	10	1	Easy	Minimal	Very much	Not much	0.333333333	0.333333333
Nepal_2020	NEP-0511	1265	Dyad	Yes	Men	Married	31-49	Primary	Lowest	Poorest	0.611111111	0.75	0.611111111	0.583333333	0.666666667	0.666666667	1	0.666666667	0.733333333	0.4	0.285714286	0.333333333	0.4	0.666666667	1	0.5	1	1	1	4	1	4	1	3	3	3	3	4	3	3	3	10	1	Very easy	None	Very much	Somewhat	0	0
Nepal_2020	NEP-0512	1265	Dyad	Yes	Women	Married	31-49	Preschool-	Lowest	Poorest	0.833333333	0.5	0.333333333	0.5	0.833333333	0.333333333	1	0.666666667	0.666666667	0.733333333	0.428571429	0.666666667	0.4	0.666666667	0	0.5	2	1	2	4	1	2	4	3	3	3	3	3	3	4	3	3	3	Easy	Minimal	Somewhat	Somewhat	0.333333333	0.333333333
Nepal_2020	NEP-0513	1266	Dyad	Yes	Women	Married	50+	Preschool-	Lowest	Poorest	0.444444444	0.583333333	0.426348935	0.375	0.5	0	0.666666667	0.5	0.533333333	0.4	0.571428571	0.5	0.4	0.333333333	1	0.333333333	4	4	3	2	2	2	2	2	3	3	2	3	1	3	3	2	2	Difficult	Mild	Somewhat	Not much	0.666666667	0.666666667
Nepal_2020	NEP-0514	1266	Dyad	Yes	Men	Married	50+	Preschool-	Lowest	Poorest	0.444444444	0.333333333	0.555555556	0.416666667	0.333333333	0	0.833333333	0.666666667	0.533333333	0.333333333	0	0.333333333	0.4	0.5	1	0.5	1	1	1	1	1	1	1	4	3	2	2	2	3	3	2	10	1	Easy	Minimal	Very much	Somewhat	0.333333333	0.333333333
Nepal_2020	NEP-0515	1267	Dyad	Yes	Women	Married	50+	Preschool-	Lowest	Poorest	0.777777778	0.833333333	0.5	0.666666667	0.666666667	0.666666667	0.666666667	0.833333333	0.666666667	0.6	1	0.5	0.4	0.666666667	0	0.5	4	4	4	4	4	4	4	3	3	3	3	3	3	3	3	10	4	Easy	Minimal	Very much	Not much	0.333333333	0.333333333
Nepal_2020	NEP-0516	1268	Dyad	Yes	Women	Married	50+	Preschool-	Lowest	Poorest	0.888888889	0.583333333	0.388888889	0.666666667	0.5	0.666666667	0.666666667	0.833333333	0.666666667	0.533333333	1	0.5	0.4	0.666666667	1	0.333333333	4	4	4	4	4	4	4	3	3	3	3	3	3	3	2	3	2	Easy	None	Very much	Very much	0.333333333	0
Nepal_2020	NEP-0517	1268	Dyad	Yes	Men	Married	50+	Preschool-	Lowest	Poorest	0.888888889	0.666666667	0.555555556	0.541666667	0.666666667	0.666666667	1	1	0.6	0.466666667	0.714285714	0.333333333	0.4	0.666666667	1	0.833333333	3	3	4	3	3	3	3	3	3	3	2	3	3	4	3	10	1	Easy	None	Very much	Not much	0.333333333	0
Nepal_2020	NEP-0518	1269	Dyad	Yes	Men	Married	31-49	Primary	Second	Poor	1	0.428095872	0.666666667	0.875	0.5	1	1	0	0.466666667	0.2	0.333333333	0	1	0.333333333	1	0.583401633	2	2	3	1	2	2	2	2	3	2	3	2	1	4	1	10	1	Very difficult	None	Somewhat	Not at all	1	0
Nepal_2020	NEP-0519	1269	Dyad	Yes	Women	Married	31-49	Preschool-	Second	Poor	0.888888889	0.178095872	0.777777778	0.875	0.333333333	0.333333333	0	0.166666667	0.133333333	0	0	0.666666667	0	0	1	0	1	1	1	1	1	1	1	1	1	2	2	1	1	1	1	10	1	Difficult	Severe	Very much	Not at all	0.666666667	1
Nepal_2020	NEP-0520	1270	Dyad	Yes	Men	Married	50+	Secondary+	Middle	Middle	0.944444444	0.583333333	0.666666667	0.791666667	0.666666667	1	1	0.666666667	0.933333333	0.666666667	0.619047619	0.5	1	0.666666667	0	0.833333333	3	2	3	3	3	3	3	4	4	4	3	4	3	4	2	3	3	Very easy	None	Very much	Very much	0	0
Nepal_2020	NEP-0521	1270	Dyad	Yes	Women	Married	50+	Preschool-	Middle	Middle	0.833333333	0.833333333	0.444444444	1	0.833333333	0.666666667	1	0.416666667	0.933333333	0.533333333	0.571428571	0.333333333	1	1	1	0.5	4	4	2	2	2	1	4	4	4	4	4	3	3	3	3	2	2	Very easy	None	Very much	Very much	0	0
Nepal_2020	NEP-0522	1271	Dyad	Yes	Men	Married	50+	Primary	Second	Poor	0.833333333	0.666666667	0.5	0.625	0.5	0.666666667	0.666666667	1	0.6	0.666666667	0.666666667	0.333333333	0.4	0.666666667	1	0.833333333	3	3	3	3	3	3	3	3	3	3	2	3	3	4	3	2	3	Easy	None	Very much	Not much	0.333333333	0
Nepal_2020	NEP-0523	1271	Dyad	Yes	Women	Married	50+	Preschool-	Middle	Middle	0.833333333	0.666666667	0.444444444	0.708333333	0.5	0.666666667	0.666666667	0.833333333	0.666666667	0.533333333	1	0.5	0	0.666666667	1	0.333333333	4	4	4	4	4	4	4	3	3	3	3	3	3	3	2	2	3	Easy	None	Very much	Somewhat	0.333333333	0
Nepal_2020	NEP-0524	1272	Dyad	Yes	Women	Married	31-49	Primary	Highest	Richest	1	0.666666667	0.611111111	0.708333333	0.666666667	1	1	0.5	0.866666667	0.866666667	0.761904762	0.333333333	0.4	0.666666667	1	0.833333333	3	4	4	4	2	2	4	4	4	3	3	4	4	4	3	3	3	Easy	None	Very much	Very much	0.333333333	0
Nepal_2020	NEP-0525	1272	Dyad	Yes	Men	Married	50+	Secondary+	Middle	Middle	0.777777778	0.833333333	0.518455285	0.833333333	0.666666667	0.666666667	1	0.666666667	0.866666667	0.533333333	0.142857143	0.5	0.4	0.666666667	1	0.666666667	1	1	1	1	1	4	1	4	4	4	3	3	4	4	3	10	1	Very easy	None	Somewhat	Very much	0	0
Nepal_2020	NEP-0526	1273	Dyad	Yes	Men	Married	50+	Primary	Middle	Middle	0.833333333	0.666666667	0.388888889	0.583333333	0.5	0.666666667	0.666666667	0.666666667	0.733333333	0.6	0.571428571	0.333333333	0.4	0.666666667	1	0.5	1	1	4	4	4	1	4	4	3	3	3	3	3	4	2	2	3	Very easy	None	Very much	Very much	0	0
Nepal_2020	NEP-0527	1274	Dyad	Yes	Women	Married	31-49	Preschool-	Middle	Middle	0.722222222	0.833333333	0.444444444	0.458333333	0.666666667	0.666666667	0.666666667	0.5	1	0.666666667	1	0.5	0.4	0.666666667	1	0.5	4	4	4	4	4	4	4	4	4	4	4	4	3	3	3	3	2	Difficult	Minimal	Somewhat	Somewhat	0.666666667	0.333333333
Nepal_2020	NEP-0528	1275	Dyad	Yes	Men	Married	50+	Secondary+	Middle	Middle	0.888888889	0.75	0.611111111	0.791666667	0.5	1	1	0.666666667	0.8	0.6	0.523809524	0.5	1	0.666666667	1	0.5	2	2	3	2	3	3	3	4	3	4	3	3	3	4	3	2	2	Easy	Minimal	Somewhat	Somewhat	0.333333333	0.333333333
Nepal_2020	NEP-0529	1275	Dyad	Yes	Women	Married	31-49	Preschool-	Middle	Middle	0.5	0.583333333	0.611111111	0.875	0.833333333	1	0.333333333	0.333333333	0.533333333	0.4	0.238095238	0.666666667	1	1	1	0.666666667	2	4	2	1	1	1	1	3	2	2	2	4	3	2	3	10	2	Very easy	Minimal	Very much	Somewhat	0	0.333333333
Nepal_2020	NEP-0530	1276	Dyad	Yes	Women	Married	18-30	Secondary+	Fourth	Rich	0.888888889	0.583333333	0.722222222	0.625	0.666666667	0.666666667	0.666666667	0.5	0.733333333	0.533333333	0.761904762	0.5	0.4	0.666666667	1	0.5	1	4	4	4	4	2	4	3	4	3	3	3	2	3	3	3	2	Easy	Minimal	Very much	Very much	0.333333333	0.333333333
Nepal_2020	NEP-0531	1276	Dyad	Yes	Men	Married	18-30	Secondary+	Fourth	Rich	0.833333333	0.666666667	0.5	0.791666667	0.5	0.666666667	0.666666667	0.666666667	0.933333333	0.333333333	0.857142857	0.5	0.4	0.666666667	1	0.5	1	4	4	4	4	4	4	4	4	4	3	4	3	3	2	10	1	Very easy	None	Very much	Very much	0	0
Nepal_2020	NEP-0532	1277	Dyad	Yes	Women	Married	31-49	Primary	Middle	Middle	0.888888889	0.583333333	0.609246533	0.541666667	0.5	1	0.5	0.5	0.666666667	0.666666667	0.80952381	0.529849845	0.4	0.333333333	1	0.5	4	4	4	4	3	1	4	3	3	3	3	3	3	3	2	3	3	Easy	Mild	Very much	Somewhat	0.333333333	0.666666667
Nepal_2020	NEP-0533	1277	Dyad	Yes	Men	Married	50+	Primary	Middle	Middle	0.722222222	0.416666667	0.444444444	0.791666667	0.333333333	0.666666667	0.666666667	0.833333333	0.666666667	0.333333333	0.095238095	0.5	0.4	0.666666667	1	0.5	1	1	1	1	1	3	1	3	3	3	3	3	3	3	2	10	1	Easy	Minimal	Somewhat	Somewhat	0.333333333	0.333333333
Nepal_2020	NEP-0534	1278	Dyad	Yes	Men	Married	50+	Primary	Middle	Middle	0.833333333	0.75	0.777777778	0.833333333	0.166666667	0.333333333	1	0.666666667	0.933333333	0.866666667	0.80952381	0.5	1	0.666666667	1	0.705222535	3	3	4	4	3	3	4	4	3	4	4	4	4	4	3	3	4	Easy	Minimal	Somewhat	Somewhat	0.333333333	0.333333333
Nepal_2020	NEP-0535	1278	Dyad	Yes	Women	Married	50+	Preschool-	Second	Poor	0.888888889	1	0.666666667	0.958333333	0.833333333	1	1	0.166666667	0.733333333	0.666666667	0.571428571	0.5	0.4	1	1	0.5	4	1	4	1	4	1	4	3	3	3	3	4	3	4	3	2	3	Very easy	None	Very much	Very much	0	0
Nepal_2020	NEP-0536	1279	Dyad	Yes	Women	Married	50+	Preschool-	Second	Poor	0.833333333	0.583333333	0.277777778	0.666666667	0.666666667	0.666666667	1	0.666666667	0.666666667	0.4	0.666666667	0.666666667	0.4	0.666666667	1	0.5	3	3	3	3	3	3	3	3	3	3	3	3	2	3	2	10	3	Very easy	None	Very much	Somewhat	0	0
Nepal_2020	NEP-0537	1279	Dyad	Yes	Men	Married	50+	Primary	Second	Poor	1	0.75	0.555555556	0.791666667	0.5	0.666666667	1	1	0.666666667	0.733333333	0.80952381	0.166666667	0.6	0.666666667	0	0.666666667	4	3	3	3	4	3	4	3	3	3	3	3	3	4	3	3	3	Easy	None	Very much	Somewhat	0.333333333	0
Nepal_2020	NEP-0539	1280	Dyad	Yes	Men	Married	50+	Preschool-	Middle	Middle	0.888888889	0.416666667	0.333333333	0.833333333	0.666666667	1	1	0.5	0.666666667	0.4	0.476190476	0.597241327	1	0.833333333	1	1	1	1	3	4	3	4	1	3	3	3	3	3	3	3	3	10	1	Very easy	Minimal	Very much	Very much	0	0.333333333
Nepal_2020	NEP-0540	1281	Dyad	Yes	Men	Married	31-49	Secondary+	Highest	Richest	0.944444444	0.75	0.387024311	1	0.666666667	0.666666667	1	0.5	1	0.8	0.619047619	0.529849845	0.6	1	1	0.833333333	3	2	3	3	3	3	3	4	4	4	4	4	4	4	3	2	4	Very easy	None	Very much	Very much	0	0
Nepal_2020	NEP-0541	1282	Dyad	Yes	Men	Married	18-30	Primary	Fourth	Rich	0.944444444	0.833333333	0.277777778	0.875	0.833333333	0.666666667	1	0.5	0.866666667	0.4	0.380952381	0.5	0.8	0.666666667	1	0.5	2	2	2	2	2	2	3	4	3	3	4	4	3	3	3	10	1	Easy	None	Very much	Somewhat	0.333333333	0
Nepal_2020	NEP-0547	1285	Dyad	Yes	Women	Married	31-49	Preschool-	Second	Poor	1	0.75	0.370793379	1	0.833333333	0.666666667	1	0.666666667	0.666666667	0.4	0.333333333	0.666666667	0	0.666666667	0	0.666666667	2	2	2	2	2	2	2	3	3	3	3	3	3	3	3	10	1	Easy	None	Very much	Very much	0.333333333	0
Nepal_2020	NEP-0548	1286	Dyad	Yes	Women	Married	18-30	Preschool-	Lowest	Poorest	1	1	0.283941484	0.875	0.833333333	0.666666667	1	0.833333333	1	0.733333333	0.333333333	0.5	0.4	1	0	0.5	2	2	2	2	2	2	2	4	4	4	4	4	3	4	4	10	4	Very easy	None	Very much	Very much	0	0
Nepal_2020	NEP-0550	1288	Dyad	Yes	Men	Married	50+	Preschool-	Second	Poor	0.777777778	0.75	0.555555556	0.458333333	0.666666667	0.666666667	0.666666667	0.5	0.666666667	0.4	0.333333333	0.432608519	1	0.666666667	1	0.5	2	2	2	2	2	2	2	3	3	3	3	3	3	3	3	10	1	Easy	Minimal	Somewhat	Somewhat	0.333333333	0.333333333
Nepal_2020	NEP-0551	1288	Dyad	Yes	Women	Married	31-49	Preschool-	Second	Poor	0.611111111	0.75	0.381769857	0.791666667	0.666666667	0.666666667	0.666666667	0.666666667	0.8	0.266666667	0.380952381	0.43057466	0.8	0.666666667	1	0.333333333	2	2	2	2	2	2	3	3	4	3	3	4	2	2	2	10	2	Easy	None	Very much	Somewhat	0.333333333	0
Nepal_2020	NEP-0553	1289	Dyad	Yes	Men	Married	31-49	Primary	Lowest	Poorest	1	0.833333333	0.333333333	1	0.833333333	0.666666667	1	0.5	1	0.4	0.333333333	0.5	1	0.666666667	1	0.666666667	2	2	2	2	2	2	2	4	4	4	4	4	3	3	3	10	1	Very easy	None	Very much	Very much	0	0
Nepal_2020	NEP-0554	1290	Dyad	Yes	Men	Married	31-49	Primary	Second	Poor	0.944444444	0.833333333	0.333333333	0.875	0.833333333	1	1	0.5	0.733333333	0.4	0.380952381	0.5	0.8	0.666666667	1	0.5	2	2	2	2	2	2	3	4	3	3	3	3	3	3	3	10	1	Easy	None	Somewhat	Somewhat	0.333333333	0
Nepal_2020	NEP-0555	1291	Dyad	Yes	Men	Married	50+	Preschool-	Lowest	Poorest	1	0.583333333	0.313373246	0.833333333	0.5	0.666666667	1	0.5	0.466666667	0.2	0.333333333	0.599275185	0.4	0.666666667	1	0.5	2	2	2	2	2	2	2	3	2	2	2	3	1	3	2	10	1	Difficult	Mild	Very much	Not at all	0.666666667	0.666666667
Nepal_2020	NEP-0557	1292	Dyad	Yes	Men	Married	50+	Primary	Middle	Middle	0.944444444	0.833333333	0.277777778	1	0.833333333	0.666666667	1	0.5	1	0.4	0.333333333	0.5	1	0.666666667	1	0.5	2	2	2	2	2	2	2	4	4	4	4	4	3	3	3	10	1	Very easy	None	Very much	Very much	0	0
Nepal_2020	NEP-0561	1294	Dyad	Yes	Men	Married	31-49	Secondary+	Fourth	Rich	0.944444444	0.75	0.555555556	0.666666667	0.5	0.666666667	0.666666667	0.5	0.666666667	0.666666667	0.333333333	0.666666667	1	0.666666667	1	0.333333333	2	2	2	2	2	2	2	3	3	3	3	3	3	4	3	10	4	Easy	Minimal	Somewhat	Somewhat	0.333333333	0.333333333
Nepal_2020	NEP-0562	1294	Dyad	Yes	Men	Married	31-49	Secondary+	Middle	Middle	0.944444444	0.75	0.5	0.583333333	0.333333333	0.333333333	0.333333333	0.5	0.666666667	0.466666667	0.380952381	0.666666667	0.6	0.666666667	1	0.166666667	2	2	2	2	2	2	3	3	3	3	3	3	3	3	3	10	2	Easy	Minimal	Somewhat	Somewhat	0.333333333	0.333333333
Nepal_2020	NEP-0563	1294	Dyad	Yes	Women	Married	31-49	Preschool-	Middle	Middle	0.611111111	0.75	0.313373246	0.875	0.666666667	0.333333333	0.666666667	0.5	0.666666667	0.533333333	0.333333333	0.529849845	0.4	0.666666667	1	0.5	2	2	2	2	2	2	2	3	3	3	3	3	3	3	3	2	2	Easy	None	Very much	Somewhat	0.333333333	0
Nepal_2020	NEP-0564	1295	Dyad	Yes	Men	Married	31-49	Preschool-	Second	Poor	0.944444444	0.75	0.277777778	0.833333333	0.666666667	0.666666667	1	0.5	0.8	0.4	0.380952381	0.5	1	0.666666667	1	0.5	2	2	2	2	2	2	3	4	4	3	3	3	3	3	3	10	1	Easy	Minimal	Very much	Somewhat	0.333333333	0.333333333
Nepal_2020	NEP-0565	1295	Dyad	Yes	Women	Married	31-49	Preschool-	Lowest	Poorest	1	0.833333333	0.333333333	1	0.833333333	1	1	0.666666667	0.666666667	0.666666667	0.333333333	0.599275185	0.2	0.666666667	0	0.666666667	2	2	2	2	2	2	2	3	3	3	3	3	3	4	3	2	3	Easy	None	Very much	Very much	0.333333333	0
Nepal_2020	NEP-0566	1296	Dyad	Yes	Women	Married	31-49	Preschool-	Middle	Middle	0.944444444	0.75	0.461584628	0.958333333	0.666666667	0.666666667	0.5	0.5	0.6	0.4	0.333333333	0.666666667	0.4	0.833333333	1	0.666666667	2	2	2	2	2	2	2	3	3	3	3	2	3	3	3	10	1	Easy	Minimal	Very much	Somewhat	0.333333333	0.333333333
Nepal_2020	NEP-0567	1296	Dyad	Yes	Men	Married	31-49	Preschool-	Middle	Middle	1	0.75	0.444444444	1	0.333333333	0.666666667	1	0.666666667	0.933333333	0.533333333	0.380952381	0.666666667	0.8	0.333333333	1	1	2	2	2	2	2	2	3	4	3	4	4	4	3	3	3	10	3	Very easy	None	Not really	Not much	0	0
Nepal_2020	NEP-0568	1297	Dyad	Yes	Women	Married	31-49	Preschool-	Lowest	Poorest	0.611111111	0.666666667	0.313373246	0.791666667	0.666666667	0.666666667	0.666666667	0.416666667	0.733333333	0.6	0.333333333	0.432608519	0.8	0.666666667	1	0.666666667	2	2	2	2	2	2	2	3	3	4	3	3	3	3	3	3	2	Easy	None	Very much	Somewhat	0.333333333	0
Nepal_2020	NEP-0569	1297	Dyad	Yes	Men	Married	31-49	Preschool-	Lowest	Poorest	0.888888889	0.583333333	0.666666667	0.708333333	0.333333333	0.333333333	0.333333333	0.5	0.6	0.333333333	0.095238095	0.666666667	0.4	0.666666667	1	0.5	2	1	1	1	1	1	2	3	3	3	3	2	2	2	3	10	2	Easy	Minimal	Somewhat	Somewhat	0.333333333	0.333333333
Nepal_2020	NEP-0570	1298	Dyad	Yes	Men	Married	50+	Preschool-	Highest	Richest	0.944444444	0.833333333	0.574560317	0.791666667	0.666666667	1	1	0.5	0.8	0.666666667	0.333333333	0.599275185	1	0.666666667	1	0.833333333	2	2	2	2	2	2	2	3	4	4	2	4	3	4	3	10	4	Easy	None	Very much	Very much	0.333333333	0
Nepal_2020	NEP-0571	1299	Dyad	Yes	Men	Married	50+	Preschool-	Second	Poor	0.944444444	0.833333333	0.277777778	0.791666667	0.833333333	0.666666667	1	0.5	0.733333333	0.4	0.333333333	0.5	0.8	0.666666667	1	0.5	2	2	2	2	2	2	2	4	3	3	3	3	3	3	3	10	1	Easy	Minimal	Very much	Somewhat	0.333333333	0.333333333
Nepal_2020	NEP-0572	1299	Dyad	Yes	Women	Married	50+	Preschool-	Second	Poor	1	0.75	0.555555556	1	0.833333333	1	1	0.666666667	0.666666667	0.4	0.333333333	0.333333333	0	0.666666667	0	0.666666667	2	2	2	2	2	2	2	3	3	3	3	3	3	3	3	10	1	Easy	None	Very much	Very much	0.333333333	0
Nepal_2020	NEP-0573	1300	Dyad	Yes	Men	Married	50+	Preschool-	Middle	Middle	0.944444444	0.75	0.444444444	0.833333333	0.5	0.666666667	1	0.5	0.8	0.466666667	0.333333333	0.599275185	0.6	0.666666667	1	1	2	2	2	2	2	2	2	3	4	3	3	4	3	3	3	2	1	Very easy	None	Very much	Very much	0	0
Nepal_2020	NEP-0574	1301	Dyad	Yes	Men	Married	50+	Preschool-	Second	Poor	0.888888889	0.666666667	0.555555556	0.958333333	0.5	0.333333333	0.666666667	0.5	0.666666667	0.466666667	0.380952381	0.333333333	0.6	0.666666667	1	0.5	2	2	2	2	2	3	2	3	3	3	3	3	2	3	3	10	3	Easy	None	Very much	Somewhat	0.333333333	0
Nepal_2020	NEP-0577	1303	Dyad	Yes	Women	Married	31-49	Preschool-	Middle	Middle	0.888888889	0.666666667	0.294368484	0.833333333	0.5	0.666666667	0.666666667	0.5	0.733333333	0.8	0.142857143	0.666666667	0.2	0.666666667	1	0.333333333	2	2	1	2	1	1	1	3	3	4	3	3	4	4	3	2	4	Easy	Mild	Very much	Somewhat	0.333333333	0.666666667
Nepal_2020	NEP-0578	1304	Dyad	Yes	Men	Married	31-49	Secondary+	Highest	Richest	0.944444444	0.916666667	0.444444444	0.916666667	0.666666667	0.666666667	0.833333333	0.5	0.666666667	0.4	0.142857143	0.666666667	0.6	0.666666667	1	0.5	1	1	1	1	2	2	2	3	3	3	3	3	3	3	3	10	1	Easy	Minimal	Very much	Very much	0.333333333	0.333333333
Nepal_2020	NEP-0579	1304	Dyad	Yes	Women	Married	18-30	Secondary+	Highest	Richest	0.833333333	0.5	0.68380685	0.875	0.666666667	0.666666667	0.666666667	0.666666667	0.733333333	0.4	0.428571429	0.43057466	0.8	0.666666667	1	0.5	2	2	2	3	2	2	3	3	3	4	3	3	2	3	3	2	1	Easy	None	Very much	Somewhat	0.333333333	0
Nepal_2020	NEP-0580	1305	Dyad	Yes	Women	Married	31-49	Preschool-	Middle	Middle	0.944444444	0.75	0.313373246	0.916666667	0.666666667	0.666666667	1	0.5	0.866666667	0.466666667	0.428571429	0.529849845	0.8	0.666666667	1	0.666666667	2	3	2	2	2	3	2	3	4	4	3	4	3	3	3	10	2	Easy	None	Very much	Somewhat	0.333333333	0
Nepal_2020	NEP-0581	1306	Dyad	Yes	Men	Married	31-49	Preschool-	Middle	Middle	0.944444444	0.666666667	0.5	0.833333333	0.5	0.666666667	0.666666667	0.166666667	0.666666667	0.466666667	0.523809524	0.666666667	0.8	0.833333333	1	0.666666667	2	3	2	3	2	3	3	3	3	3	3	3	2	3	3	10	3	Easy	Minimal	Very much	Very much	0.333333333	0.333333333
Nepal_2020	NEP-0582	1306	Dyad	Yes	Women	Married	31-49	Preschool-	Middle	Middle	0.944444444	0.666666667	0.344669586	0.75	0.833333333	0.666666667	0.666666667	0.5	0.733333333	0.466666667	0.380952381	0.529849845	0.4	0.666666667	0	0.666666667	2	2	2	2	2	2	3	3	3	4	3	3	3	3	3	10	2	Easy	None	Very much	Somewhat	0.333333333	0
Nepal_2020	NEP-0583	1307	Dyad	Yes	Women	Married	31-49	Preschool-	Second	Poor	1	0.833333333	0.333333333	1	0.833333333	0.666666667	1	0.666666667	0.666666667	0.466666667	0.333333333	0.666666667	0	0.666666667	0	0.666666667	2	2	2	2	2	2	2	3	3	3	3	3	3	4	3	10	1	Easy	None	Very much	Very much	0.333333333	0
Nepal_2020	NEP-0584	1307	Dyad	Yes	Men	Married	31-49	Preschool-	Second	Poor	0.944444444	0.833333333	0.277777778	0.875	0.833333333	0.666666667	1	0.5	0.733333333	0.4	0.333333333	0.5	1	0.666666667	1	0.5	2	2	2	2	2	2	2	4	3	3	3	3	3	3	3	10	1	Easy	Minimal	Very much	Somewhat	0.333333333	0.333333333
Nepal_2020	NEP-0586	1308	Dyad	Yes	Women	Married	31-49	Preschool-	Second	Poor	1	0.833333333	0.277777778	1	0.833333333	0.666666667	1	0.666666667	0.666666667	0.466666667	0.333333333	0.666666667	0	0.666666667	0	0.666666667	2	2	2	2	2	2	2	3	3	3	3	3	3	4	3	10	1	Easy	None	Very much	Very much	0.333333333	0
Nepal_2020	NEP-0588	1309	Dyad	Yes	Men	Married	50+	Preschool-	Fourth	Rich	0.833333333	0.833333333	0.46870366	1	1	0.666666667	1	0.5	1	0.466666667	0.285714286	0.666666667	1	0.833333333	1	1	2	2	2	1	2	2	2	4	4	4	4	4	3	3	3	10	2	Very easy	None	Very much	Very much	0	0
Nepal_2020	NEP-0589	1310	Dyad	Yes	Men	Married	50+	Preschool-	Highest	Richest	1	0.75	0.5427145	0.875	0.333333333	1	1	0.666666667	0.666666667	0.533333333	0.333333333	0.5	0.6	0.666666667	1	0.5	2	2	2	2	2	2	2	3	3	3	3	3	4	4	3	10	1	Easy	Minimal	Somewhat	Somewhat	0.333333333	0.333333333
Nepal_2020	NEP-0593	1313	Dyad	Yes	Men	Married	31-49	Primary	Fourth	Rich	0.944444444	0.833333333	0.277777778	1	0.833333333	0.666666667	1	0.5	1	0.4	0.333333333	0.5	1	0.666666667	1	0.5	2	2	2	2	2	2	2	4	4	4	4	4	3	3	3	10	1	Very easy	None	Very much	Very much	0	0
Nepal_2020	NEP-0595	1314	Dyad	Yes	Men	Married	31-49	Secondary+	Middle	Middle	1	0.75	0.722222222	0.875	0.5	1	1	0.666666667	0.933333333	0.533333333	0.666666667	0.5	1	0.5	1	0.538555868	3	3	3	3	3	3	3	4	4	4	3	4	3	4	3	10	2	Very easy	None	Somewhat	Very much	0	0
Nepal_2020	NEP-0596	1314	Dyad	Yes	Women	Married	18-30	Secondary+	Middle	Middle	1	0.583333333	0.666666667	0.833333333	1	1	0.666666667	0.333333333	0.666666667	0.6	1	0.666666667	0.4	1	1	0.666666667	4	4	4	4	4	4	4	3	3	3	3	3	3	3	3	2	3	Very easy	None	Very much	Very much	0	0
Nepal_2020	NEP-0597	1315	Dyad	Yes	Men	Married	50+	Primary	Second	Poor	0.833333333	0.333333333	0.666666667	0.541666667	0.5	0	1	0.833333333	0.6	0.2	0.428571429	0.333333333	0.4	0.666666667	0	0.166666667	1	1	1	4	4	4	1	4	3	3	2	2	3	1	2	10	1	Easy	Minimal	Very much	Somewhat	0.333333333	0.333333333
Nepal_2020	NEP-0598	1316	Dyad	Yes	Men	Married	31-49	Primary	Second	Poor	0.888888889	0.416666667	0.630115873	0.875	0.666666667	0.666666667	0.5	0.666666667	0.733333333	0.8	0.619047619	0.666666667	1	1	1	1	4	2	1	4	4	4	1	3	3	4	3	3	4	4	4	10	4	Very easy	Minimal	Somewhat	Very much	0	0.333333333
Nepal_2020	NEP-0600	1317	Dyad	Yes	Men	Married	50+	Primary	Fourth	Rich	0.888888889	0.666666667	0.666666667	0.791666667	0.5	1	1	0.666666667	0.8	0.733333333	0.619047619	0.5	1	0.666666667	1	0.666666667	3	2	3	3	3	3	3	4	4	3	3	3	4	4	3	2	3	Easy	Minimal	Somewhat	Somewhat	0.333333333	0.333333333
Nepal_2020	NEP-0602	1318	Dyad	Yes	Women	Married	50+	Preschool-	Second	Poor	0.888888889	0.666666667	0.277777778	0.708333333	0.5	0.666666667	0.666666667	0.666666667	0.466666667	0.6	1	0.666666667	0.4	0.666666667	1	0.5	4	4	4	4	4	4	4	2	2	2	3	3	3	3	3	3	2	Very easy	None	Very much	Very much	0	0
Nepal_2020	NEP-0603	1318	Dyad	Yes	Men	Married	50+	Preschool-	Second	Poor	0.888888889	0.583333333	0.611111111	0.666666667	0.666666667	0.666666667	1	1	0.6	0.6	0.666666667	0.333333333	0.4	0.666666667	1	0.5	3	3	3	3	3	3	3	3	3	3	2	3	3	3	2	3	3	Easy	None	Very much	Not much	0.333333333	0
Nepal_2020	NEP-0604	1319	Dyad	Yes	Men	Married	31-49	Primary	Middle	Middle	0.888888889	0.75	0.611111111	0.833333333	0.666666667	1	1	0.666666667	0.933333333	0.8	0.666666667	0.5	1	0.666666667	1	1	2	3	3	3	3	3	4	4	4	4	3	4	4	4	3	2	4	Very easy	None	Somewhat	Very much	0	0
Nepal_2020	NEP-0605	1319	Dyad	Yes	Women	Married	31-49	Preschool-	Middle	Middle	0.944444444	0.916666667	0.666666667	1	0.833333333	0.666666667	0.833333333	0	0.8	0.866666667	0.904761905	0.597241327	1	1	1	0.666666667	2	4	4	4	4	4	4	4	4	3	3	3	4	4	4	2	4	Very easy	None	Very much	Very much	0	0
Nepal_2020	NEP-0606	1320	Dyad	Yes	Women	Married	50+	Preschool-	Middle	Middle	1	0.666666667	0.722222222	0.875	0.666666667	1	0.666666667	0.166666667	0.666666667	0.2	0	0.666666667	0.2	1	1	0.666666667	1	1	1	1	1	1	1	3	3	3	3	3	2	2	2	10	1	Very easy	Minimal	Very much	Somewhat	0	0.333333333
Nepal_2020	NEP-0607	1321	Dyad	Yes	Men	Married	50+	Preschool-	Middle	Middle	0.833333333	0.833333333	0.666666667	0.916666667	0.333333333	1	1	0.666666667	0.866666667	0.6	0.619047619	0.5	1	0.666666667	1	0.705222535	2	3	3	3	3	3	3	4	4	4	3	3	3	4	3	10	3	Easy	Minimal	Somewhat	Somewhat	0.333333333	0.333333333
Nepal_2020	NEP-0608	1322	Not	Yes	Women	Not married	50+	Preschool-	Second	Poor	0.888888889	0.5	0.388888889	0.916666667	0.5	0.666666667	1	0.833333333	0.666666667	0.8	1	0.333333333	0.4	0.333333333	1	0.5	4	4	4	4	4	4	4	3	3	3	3	3	4	4	3	3	3	Very easy	None	Very much	Very much	0	0
Nepal_2020	NEP-0609	1323	Dyad	Yes	Women	Married	50+	Preschool-	Lowest	Poorest	0.833333333	0.666666667	0.388888889	0.708333333	0.833333333	0.666666667	0.666666667	0.833333333	0.6	0.466666667	0.904761905	0.666666667	0.4	0.666666667	1	0.666666667	3	4	4	4	4	4	3	3	4	3	2	2	2	2	3	2	3	Easy	None	Very much	Not much	0.333333333	0
Nepal_2020	NEP-0610	1323	Dyad	Yes	Men	Married	50+	Preschool-	Second	Poor	0.833333333	0.583333333	0.555555556	0.583333333	0.5	0.666666667	0.833333333	1	0.6	0.466666667	0.666666667	0.166666667	0.4	0.666666667	1	0.5	3	3	3	3	3	3	3	3	3	3	2	3	3	3	2	2	2	Difficult	Minimal	Very much	Not at all	0.666666667	0.333333333
Nepal_2020	NEP-0611	1324	Dyad	Yes	Women	Married	31-49	Preschool-	Middle	Middle	0.722222222	0.75	0.277777778	0.625	0.666666667	0.666666667	0.833333333	0.333333333	0.666666667	0.466666667	1	0.666666667	0	0.5	0	0.333333333	4	4	4	4	4	4	4	3	3	3	3	3	3	3	2	10	3	Easy	None	Very much	Somewhat	0.333333333	0
Nepal_2020	NEP-0612	1324	Dyad	Yes	Men	Married	50+	Secondary+	Second	Poor	0.777777778	0.75	0.611111111	0.541666667	0.5	0.666666667	0.666666667	1	0.8	0.733333333	0.666666667	0.333333333	0.4	0.666666667	0	0.5	3	3	3	3	3	3	3	3	4	3	3	4	4	4	3	2	3	Easy	Minimal	Very much	Not much	0.333333333	0.333333333
Nepal_2020	NEP-0616	1328	Dyad	Yes	Women	Married	31-49	Preschool-	Middle	Middle	1	0.75	0.555555556	1	0.833333333	0.666666667	0.833333333	0.666666667	0.666666667	0.4	0.333333333	0.432608519	0	0.666666667	0	0.666666667	2	2	2	2	2	2	2	3	3	3	3	3	3	3	3	10	1	Easy	None	Very much	Very much	0.333333333	0
Nepal_2020	NEP-0617	1328	Dyad	Yes	Men	Married	31-49	Primary	Middle	Middle	0.944444444	0.833333333	0.388888889	0.833333333	0.666666667	1	1	0.5	0.8	0.4	0.333333333	0.5	0.8	0.666666667	1	0.5	2	2	2	2	2	2	2	4	4	3	3	3	3	3	3	10	1	Easy	Minimal	Very much	Somewhat	0.333333333	0.333333333
Nepal_2020	NEP-0618	1329	Not	Yes	Men	Married	31-49	Primary	Fourth	Rich	0.944444444	0.666666667	0.553690978	1	0.833333333	0.666666667	0.666666667	0.333333333	0.533333333	0.4	0.428571429	0.333333333	0.8	0.833333333	0	1	3	2	2	2	2	2	3	3	3	3	2	2	4	2	2	2	1	Easy	None	Very much	Somewhat	0.333333333	0
Nepal_2020	NEP-0625	1333	Dyad	Yes	Men	Married	50+	Preschool-	Middle	Middle	0.944444444	0.75	0.5	0.666666667	0.666666667	0.666666667	1	0.5	0.666666667	0.4	0.333333333	0.666666667	1	0.666666667	1	0.666666667	2	2	2	2	2	2	2	3	3	3	3	3	3	3	3	10	1	Easy	Minimal	Somewhat	Somewhat	0.333333333	0.333333333
Nepal_2020	NEP-0626	1333	Dyad	Yes	Women	Married	31-49	Preschool-	Middle	Middle	0.944444444	0.666666667	0.572695739	1	0.666666667	0.666666667	0.666666667	0.666666667	0.733333333	0.2	0.380952381	0.43057466	0.8	0.833333333	1	0.666666667	2	2	2	2	2	2	3	3	3	4	3	3	2	2	2	10	1	Easy	None	Very much	Somewhat	0.333333333	0
Nepal_2020	NEP-0629	1335	Dyad	Yes	Women	Married	31-49	Preschool-	Second	Poor	0.777777778	0.416666667	0.418320651	0.375	1	0	0.833333333	0.5	0.533333333	0.2	0.285714286	0.529849845	0.4	0.833333333	1	0.5	2	2	2	2	1	2	2	3	4	3	2	1	2	2	2	10	1	Easy	Minimal	Very much	Not much	0.333333333	0.333333333
Nepal_2020	NEP-0630	1335	Dyad	Yes	Men	Married	31-49	Preschool-	Second	Poor	0.777777778	0.75	0.444444444	0.291666667	0.333333333	0	1	0.5	0.8	0.4	0.333333333	0.666666667	0	0.666666667	0	0.333333333	2	2	2	2	2	2	2	3	4	4	3	3	3	3	3	10	1	Difficult	Mild	Not really	Not much	0.666666667	0.666666667
Nepal_2020	NEP-0631	1336	Dyad	Yes	Men	Married	18-30	Preschool-	Middle	Middle	0.777777778	0.833333333	0.40789365	0.75	0.333333333	0.666666667	1	0.5	1	0.6	0.333333333	0.599275185	1	0.666666667	1	0.666666667	2	2	2	2	2	2	2	4	4	4	4	4	3	3	3	2	3	Very easy	Severe	Not really	Not much	0	1
Nepal_2020	NEP-0632	1336	Dyad	Yes	Women	Married	31-49	Preschool-	Middle	Middle	0.722222222	0.833333333	0.388888889	0.583333333	0.833333333	0	0.666666667	0.5	0.666666667	0.6	0.333333333	0.666666667	0.4	0.833333333	1	1	2	2	2	2	2	2	2	4	4	4	2	1	3	3	3	2	3	Easy	None	Very much	Very much	0.333333333	0
Nepal_2020	NEP-0633	1337	Dyad	Yes	Men	Married	31-49	Preschool-	Fourth	Rich	0.944444444	0.833333333	0.277777778	0.708333333	0.833333333	0.666666667	1	0.5	1	0.4	0.333333333	0.5	1	0.666666667	1	0.5	2	2	2	2	2	2	2	4	4	4	4	4	3	3	3	10	1	Very easy	None	Very much	Very much	0	0
Nepal_2020	NEP-0634	1338	Dyad	Yes	Men	Married	50+	Preschool-	Highest	Richest	0.944444444	0.75	0.444444444	0.666666667	0.5	0.333333333	1	0.416666667	0.666666667	0.333333333	0.142857143	0.599275185	0.6	1	1	0.833333333	1	1	2	1	1	2	2	3	3	3	3	3	2	2	3	10	2	Easy	None	Somewhat	Somewhat	0.333333333	0
Nepal_2020	NEP-0635	1338	Dyad	Yes	Women	Married	31-49	Preschool-	Middle	Middle	0.611111111	0.75	0.344669586	1	0.666666667	0.666666667	0.666666667	0.5	0.666666667	0.533333333	0.380952381	0.529849845	0.4	0.666666667	1	0.333333333	2	2	2	2	2	3	2	3	3	3	3	3	3	3	3	2	2	Easy	None	Very much	Somewhat	0.333333333	0
Nepal_2020	NEP-0637	1340	Dyad	Yes	Women	Married	31-49	Preschool-	Highest	Richest	0.611111111	0.583333333	0.444444444	0.916666667	0.666666667	0.666666667	0.666666667	0.5	0.733333333	0.266666667	0.380952381	0.333333333	0.8	0.666666667	1	0.666666667	2	2	2	2	2	2	3	3	3	3	4	3	2	2	2	10	2	Easy	None	Very much	Somewhat	0.333333333	0
Nepal_2020	NEP-0638	1340	Dyad	Yes	Men	Married	31-49	Primary	Fourth	Rich	0.944444444	0.666666667	0.333333333	0.666666667	0.333333333	0.333333333	0.666666667	0.5	0.666666667	0.6	0.333333333	0.666666667	0.8	0.666666667	1	0.666666667	2	2	2	2	2	2	2	3	3	3	3	3	3	3	3	10	4	Easy	Minimal	Somewhat	Somewhat	0.333333333	0.333333333
Nepal_2020	NEP-0640	1341	Dyad	Yes	Men	Married	18-30	Secondary+	Fourth	Rich	0.888888889	0.583333333	0.518455285	0.833333333	0.333333333	1	0.5	0.666666667	1	0.533333333	0.428571429	0.432608519	0.2	0.666666667	1	0.666666667	2	2	2	2	2	2	4	4	4	4	4	4	3	3	3	2	2	Very easy	Mild	Not really	Not much	0	0.666666667
Nepal_2020	NEP-0641	1342	Dyad	Yes	Women	Married	31-49	Preschool-	Lowest	Poorest	0.944444444	0.75	0.455780697	0.791666667	0.5	0.666666667	0.666666667	0.5	0.666666667	0.466666667	0.285714286	0.599275185	0.6	0.833333333	1	0.5	2	2	2	1	2	2	2	4	4	4	2	1	3	2	2	2	3	Easy	Mild	Very much	Very much	0.333333333	0.666666667
Nepal_2020	NEP-0642	1342	Dyad	Yes	Men	Married	50+	Preschool-	Lowest	Poorest	0.944444444	0.75	0.473876206	0.916666667	0.333333333	0.666666667	0.833333333	0.666666667	0.6	0.466666667	0.333333333	0.5	0.4	0.666666667	1	0.333333333	2	2	2	2	2	2	2	3	3	3	3	2	3	3	3	2	1	Difficult	Mild	Very much	Not much	0.666666667	0.666666667
Nepal_2020	NEP-0647	1345	Dyad	Yes	Men	Married	31-49	Secondary+	Highest	Richest	1	0.75	0.333333333	0.75	0.666666667	0.333333333	0.666666667	0.5	0.666666667	0.4	0.19047619	0.599275185	1	0.666666667	1	0.666666667	1	1	1	2	2	2	2	3	3	3	3	3	3	3	3	10	1	Easy	Minimal	Somewhat	Somewhat	0.333333333	0.333333333
Nepal_2020	NEP-0648	1345	Dyad	Yes	Women	Married	31-49	Preschool-	Middle	Middle	0.944444444	0.583333333	0.444444444	0.875	0.833333333	0.666666667	0.666666667	0.5	0.666666667	0.4	0.380952381	0.333333333	0.8	0.666666667	1	0.5	2	2	2	2	2	2	3	3	3	3	3	3	3	3	2	10	2	Easy	None	Very much	Somewhat	0.333333333	0
Nepal_2020	NEP-0649	1346	Dyad	Yes	Men	Married	31-49	Primary	Second	Poor	0.777777778	0.833333333	0.388888889	0.458333333	0.833333333	0.666666667	1	0.5	0.8	0.4	0.333333333	0.5	1	0.666666667	1	0.333333333	2	2	2	2	2	2	2	3	3	4	4	3	3	3	3	10	1	Easy	None	Very much	Somewhat	0.333333333	0
Nepal_2020	NEP-0650	1346	Dyad	Yes	Women	Married	31-49	Preschool-	Second	Poor	0.833333333	0.666666667	0.333333333	0.375	0.666666667	0.666666667	1	0.666666667	0.733333333	0.4	0.333333333	0.666666667	0	0.666666667	0	0.666666667	2	2	2	2	2	2	2	3	3	4	3	3	3	3	3	10	1	Easy	None	Very much	Very much	0.333333333	0
Nepal_2020	NEP-0651	1347	Dyad	Yes	Women	Married	31-49	Preschool-	Middle	Middle	1	0.833333333	0.333333333	1	0.833333333	0.666666667	0.833333333	0.666666667	0.666666667	0.4	0.333333333	0.666666667	0.4	0.666666667	0	0.666666667	2	2	2	2	2	2	2	3	3	3	3	3	3	3	3	10	1	Easy	None	Very much	Very much	0.333333333	0
Nepal_2020	NEP-0654	1349	Dyad	Yes	Women	Married	31-49	Preschool-	Second	Poor	0.888888889	0.583333333	0.611111111	0.791666667	0.666666667	0.666666667	0.666666667	1	0.533333333	0.533333333	0.761904762	0.666666667	0.6	0.666666667	1	0.5	3	3	3	3	4	3	4	2	2	3	3	3	3	3	2	2	3	Easy	None	Very much	Very much	0.333333333	0
Nepal_2020	NEP-0655	1349	Dyad	Yes	Men	Married	31-49	Primary	Second	Poor	0.888888889	0.75	0.648571157	0.708333333	0.666666667	0.666666667	1	1	0.6	0.666666667	0.714285714	0.333333333	0.4	0.666666667	1	0.666666667	3	3	3	3	3	4	3	3	3	3	2	3	3	4	3	2	3	Easy	Minimal	Very much	Somewhat	0.333333333	0.333333333
Nepal_2020	NEP-0656	1349	Dyad	Yes	Women	Married	31-49	Preschool-	Second	Poor	0.888888889	0.666666667	0.555555556	0.75	0.333333333	0.666666667	0.666666667	0.833333333	0.666666667	0.533333333	0.952380952	0.5	0.4	0.666666667	1	0.5	4	4	4	3	4	4	4	3	3	3	3	3	3	3	2	2	3	Easy	None	Very much	Very much	0.333333333	0
Nepal_2020	NEP-0657	1350	Dyad	Yes	Men	Married	18-30	Secondary+	Fourth	Rich	1	0.833333333	0.666666667	0.916666667	0.5	1	1	0.666666667	0.933333333	0.733333333	0.666666667	0.5	1	0.666666667	1	0.705222535	3	3	3	3	3	3	3	4	4	4	4	3	4	4	3	10	4	Very easy	None	Somewhat	Very much	0	0
Nepal_2020	NEP-0658	1350	Dyad	Yes	Women	Married	18-30	Secondary+	Highest	Richest	1	1	0.722222222	0.833333333	0.833333333	1	1	0.333333333	1	0.666666667	1	0.333333333	0.2	1	1	0.666666667	4	4	4	4	4	4	4	4	4	4	4	4	3	3	2	3	4	Very easy	None	Very much	Very much	0	0
Nepal_2020	NEP-0659	1351	Dyad	Yes	Men	Married	31-49	Primary	Second	Poor	1	0.75	0.666666667	0.916666667	0.5	1	1	0.666666667	0.866666667	0.733333333	0.666666667	0.5	1	0.666666667	1	0.705222535	3	3	3	3	3	3	3	4	4	4	3	3	3	4	3	2	4	Very easy	None	Very much	Somewhat	0	0
Nepal_2020	NEP-0660	1351	Dyad	Yes	Women	Married	31-49	Preschool-	Second	Poor	1	0.75	0.611111111	0.916666667	0.666666667	1	0.833333333	0.166666667	0.666666667	0.666666667	0.285714286	0.5	0.4	1	1	0.833333333	1	4	1	4	1	1	1	3	3	3	3	3	4	4	2	2	3	Very easy	None	Very much	Very much	0	0
Nepal_2020	NEP-0661	1352	Dyad	Yes	Women	Married	18-30	Secondary+	Second	Poor	0.833333333	0.666666667	0.296233062	0.666666667	0.666666667	0.666666667	0.666666667	1	0.666666667	0.533333333	0.714285714	0.666666667	0.4	0.666666667	1	0.5	3	3	3	3	3	3	4	3	3	3	3	3	3	3	3	10	3	Easy	None	Very much	Somewhat	0.333333333	0
Nepal_2020	NEP-0662	1352	Dyad	Yes	Men	Married	18-30	Secondary+	Second	Poor	0.833333333	0.583333333	0.555555556	0.708333333	0.5	0.666666667	1	0.833333333	0.6	0.533333333	0.80952381	0.333333333	0.4	0.666666667	1	0.666666667	3	3	4	3	3	4	4	3	3	3	2	3	3	4	2	2	2	Easy	None	Very much	Somewhat	0.333333333	0
Nepal_2020	NEP-0663	1353	Dyad	Yes	Women	Married	50+	Preschool-	Second	Poor	0.944444444	1	0.222222222	0.75	0.666666667	0.666666667	0.666666667	0.75	0.666666667	0.466666667	0.619047619	0.666666667	0.4	0.666666667	1	0.5	3	3	3	3	3	3	2	3	3	3	3	3	2	2	3	2	3	Very easy	None	Very much	Not much	0	0
Nepal_2020	NEP-0664	1353	Dyad	Yes	Men	Married	50+	Preschool-	Second	Poor	0.944444444	0.666666667	0.555555556	0.833333333	0.333333333	0.666666667	1	1	0.666666667	0.733333333	1	0.333333333	0.4	0.666666667	0	0.5	4	4	4	4	4	4	4	3	3	3	3	3	3	4	3	3	3	Difficult	Mild	Somewhat	Somewhat	0.666666667	0.666666667
Nepal_2020	NEP-0665	1353	Dyad	Yes	Women	Married	50+	Preschool-	Second	Poor	0.888888889	0.75	0.222222222	0.583333333	0.5	0.666666667	0.666666667	0.666666667	0.666666667	0.6	0.904761905	0.5	0.4	0.666666667	1	0.5	4	3	4	3	4	4	4	3	3	3	3	3	3	3	3	2	3	Very easy	None	Very much	Somewhat	0	0
Nepal_2020	NEP-0666	1354	Dyad	Yes	Women	Married	18-30	Secondary+	Second	Poor	0.722222222	0.416666667	0.277777778	0.708333333	0.666666667	0.666666667	0.666666667	0.75	0.666666667	0.666666667	1	0.666666667	0	0.666666667	1	0.5	4	4	4	4	4	4	4	3	3	3	3	3	4	3	3	2	3	Easy	None	Very much	Somewhat	0.333333333	0
Nepal_2020	NEP-0667	1354	Dyad	Yes	Men	Married	18-30	Primary	Second	Poor	0.722222222	0.583333333	0.555555556	0.583333333	0.5	0.666666667	0.666666667	1	0.6	0.333333333	0.666666667	0.333333333	0.4	0.666666667	1	0.5	3	3	3	3	3	3	3	3	3	3	2	3	3	3	2	10	1	Easy	Minimal	Very much	Not much	0.333333333	0.333333333
Nepal_2020	NEP-0668	1355	Dyad	Yes	Women	Married	18-30	Secondary+	Middle	Middle	0.888888889	1	0.640542873	0.833333333	0.833333333	1	1	0.166666667	1	0.866666667	1	0.597241327	0.2	1	1	0.666666667	4	4	4	4	4	4	4	4	4	4	4	4	4	4	4	2	4	Very easy	None	Very much	Very much	0	0
Nepal_2020	NEP-0669	1355	Dyad	Yes	Men	Married	31-49	Secondary+	Middle	Middle	0.888888889	0.75	0.666666667	0.833333333	0.166666667	1	1	0.666666667	0.866666667	0.8	0.666666667	0.5	0.4	0.666666667	1	0.705222535	3	3	3	3	3	3	3	4	4	4	3	3	4	4	3	2	4	Easy	None	Somewhat	Somewhat	0.333333333	0
Nepal_2020	NEP-0670	1356	Dyad	Yes	Men	Married	50+	Primary	Middle	Middle	0.944444444	0.75	0.666666667	0.875	0.5	1	1	0.666666667	0.8	0.8	0.714285714	0.5	1	0.666666667	1	0.538555868	3	3	3	3	3	3	4	3	3	4	4	3	4	4	3	2	4	Very easy	None	Very much	Very much	0	0
Nepal_2020	NEP-0671	1356	Dyad	Yes	Women	Married	50+	Preschool-	Middle	Middle	0.944444444	0.666666667	0.5	1	0.666666667	1	0.666666667	0	0.933333333	0.666666667	0.285714286	0.597241327	0.4	1	1	0.5	1	1	4	1	1	1	4	4	3	4	4	4	3	3	3	3	3	Very easy	None	Very much	Very much	0	0
Nepal_2020	NEP-0672	1357	Dyad	Yes	Women	Married	31-49	Preschool-	Second	Poor	0.722222222	0.583333333	0.611111111	0.75	0.666666667	0.666666667	0.666666667	0.666666667	0.733333333	0.6	0.857142857	0.666666667	0.4	0.666666667	1	0.5	4	4	4	4	4	4	1	3	3	3	4	3	3	3	3	2	3	Easy	None	Very much	Somewhat	0.333333333	0
Nepal_2020	NEP-0673	1357	Dyad	Yes	Men	Married	50+	Preschool-	Second	Poor	0.777777778	0.583333333	0.611111111	0.541666667	0.333333333	0.666666667	1	1	0.6	0.333333333	0.666666667	0.333333333	0.4	0.666666667	1	0.5	3	3	3	3	3	3	3	3	3	3	2	3	3	3	2	10	1	Easy	Minimal	Very much	Not much	0.333333333	0.333333333
Nepal_2020	NEP-0674	1358	Dyad	Yes	Men	Married	31-49	Primary	Highest	Richest	0.888888889	0.666666667	0.666666667	0.833333333	0.666666667	1	1	0.666666667	0.933333333	0.666666667	0.714285714	0.5	1	0.666666667	1	0.705222535	3	3	3	3	3	4	3	4	4	4	3	4	4	4	3	10	3	Very easy	None	Somewhat	Very much	0	0
Nepal_2020	NEP-0675	1358	Dyad	Yes	Women	Married	31-49	Preschool-	Second	Poor	0.888888889	0.833333333	0.362765095	1	0.833333333	1	1	0.166666667	0.933333333	0.4	0.19047619	0.666666667	1	1	1	0.5	2	1	1	2	2	1	2	4	4	4	3	4	1	4	4	10	1	Very easy	None	Very much	Very much	0	0
Nepal_2020	NEP-0677	1359	Dyad	Yes	Men	Married	50+	Primary	Middle	Middle	0.777777778	0.75	0.5	0.791666667	0.333333333	0	0.833333333	0.666666667	0.666666667	0.666666667	0.571428571	0.333333333	0.4	0.666666667	1	0.5	1	1	4	4	1	4	4	3	3	3	3	3	4	4	3	10	3	Easy	None	Very much	Somewhat	0.333333333	0
Nepal_2020	NEP-0678	1360	Not	Yes	Men	Married	31-49	Primary	Second	Poor	1	0.416666667	0.388888889	0.75	0.5	0.666666667	0.666666667	0.833333333	0.333333333	0.4	1	0.5	0.4	0.333333333	1	0.333333333	4	4	4	4	4	4	4	2	2	2	2	2	3	3	2	2	1	Very easy	None	Very much	Very much	0	0
Nepal_2020	NEP-0679	1361	Dyad	Yes	Men	Not married	18-30	Preschool-	Fourth	Rich	1	0.583333333	0.313373246	0.25	1	1	0	0	0.333333333	0.066666667	0.333333333	0.333333333	1	0.666666667	0	0.833333333	2	2	2	2	2	2	2	2	2	2	2	2	1	1	1	10	2	Difficult	Mild	Not really	Not at all	0.666666667	0.666666667
Nepal_2020	NEP-0684	1364	Dyad	Yes	Men	Married	31-49	Preschool-	Middle	Middle	0.944444444	0.666666667	0.333333333	0.666666667	0.5	0.333333333	0.666666667	0.5	0.666666667	0.533333333	0.333333333	0.666666667	0.8	0.666666667	1	0.666666667	2	2	2	2	2	2	2	3	3	3	3	3	3	3	3	10	3	Easy	Minimal	Somewhat	Somewhat	0.333333333	0.333333333
Nepal_2020	NEP-0685	1364	Dyad	Yes	Women	Married	18-30	Preschool-	Middle	Middle	0.944444444	0.666666667	0.751653984	1	0.5	0.666666667	0.666666667	0.5	0.666666667	0.533333333	0.380952381	0.333333333	0.8	0.666666667	1	0.666666667	2	2	2	2	2	2	3	3	3	3	3	3	3	3	2	3	2	Easy	None	Somewhat	Somewhat	0.333333333	0
Nepal_2020	NEP-0686	1365	Dyad	Yes	Men	Married	31-49	Secondary+	Highest	Richest	1	0.666666667	0.611111111	0.666666667	0.833333333	0.666666667	0.666666667	0.5	0.666666667	0.533333333	0.238095238	0.666666667	0.6	0.666666667	1	0.833333333	1	1	2	1	2	1	4	3	3	3	3	3	3	3	3	10	3	Easy	Minimal	Somewhat	Somewhat	0.333333333	0.333333333
Nepal_2020	NEP-0687	1365	Dyad	Yes	Women	Married	31-49	Preschool-	Highest	Richest	0.944444444	0.833333333	0.413148105	1	0.5	0.666666667	0.666666667	0.5	0.866666667	0.333333333	0.333333333	0.333333333	0.8	0.666666667	1	0.5	2	2	2	2	2	2	2	4	3	4	3	4	2	2	3	10	2	Easy	None	Very much	Somewhat	0.333333333	0
Nepal_2020	NEP-0691	1367	Dyad	Yes	Men	Married	50+	Preschool-	Highest	Richest	0.611111111	0.833333333	0.313373246	0.5	0.333333333	0.666666667	1	0.5	0.8	0.6	0.333333333	0.599275185	1	0.666666667	1	0.5	2	2	2	2	2	2	2	4	3	3	3	4	3	4	3	2	2	Easy	None	Very much	Not much	0.333333333	0
Nepal_2020	NEP-0692	1368	Dyad	Yes	Women	Married	18-30	Primary	Highest	Richest	1	1	0.333333333	1	0.833333333	1	1	0.666666667	0.866666667	0.6	0.428571429	0.666666667	0.4	1	0	0.666666667	2	3	2	2	3	2	2	4	4	4	3	3	3	3	3	10	4	Very easy	None	Very much	Very much	0	0
Nepal_2020	NEP-0693	1369	Dyad	Yes	Men	Married	50+	Primary	Highest	Richest	1	0.916666667	0.388888889	0.833333333	0.5	0.333333333	0.833333333	0.5	0.666666667	0.733333333	0.047619048	0.333333333	0.6	0.666666667	1	0.5	1	1	1	2	1	1	1	3	3	3	3	3	3	4	4	10	4	Easy	None	Somewhat	Somewhat	0.333333333	0
Nepal_2020	NEP-0694	1369	Dyad	Yes	Women	Married	50+	Preschool-	Highest	Richest	0.611111111	0.75	0.33949704	1	0.666666667	0.666666667	0.666666667	0.5	0.666666667	0.4	0.333333333	0.432608519	0.8	0.833333333	0	0.666666667	2	2	2	2	2	2	2	3	3	3	3	3	3	3	2	10	2	Easy	None	Very much	Somewhat	0.333333333	0
Nepal_2020	NEP-0698	1371	Dyad	Yes	Men	Married	50+	Preschool-	Lowest	Poorest	1	0.833333333	0.294917961	0.791666667	0.333333333	1	1	0.5	0.666666667	0.4	0.333333333	0.666666667	1	0.666666667	1	1	2	2	2	2	2	2	2	3	3	3	3	3	3	3	3	10	1	Easy	None	Not really	Not much	0.333333333	0
Nepal_2020	NEP-0699	1372	Dyad	Yes	Men	Married	50+	Preschool-	Fourth	Rich	1	0.666666667	0.548436523	0.875	0.5	1	1	0.666666667	0.666666667	0.533333333	0.333333333	0.432608519	1	0.666666667	0	0.833333333	2	2	2	2	2	2	2	3	3	3	3	3	4	4	3	10	1	Easy	None	Not really	Not much	0.333333333	0
Nepal_2020	NEP-0700	1372	Dyad	Yes	Women	Married	31-49	Preschool-	Middle	Middle	0.944444444	0.833333333	0.646706579	0.875	0.833333333	1	0.833333333	0.5	0.8	0.8	0.333333333	0.599275185	0.4	0.833333333	1	0.833333333	2	2	2	2	2	2	2	3	4	4	3	3	4	4	3	2	4	Easy	Minimal	Very much	Not much	0.333333333	0.333333333
Nepal_2020	NEP-0702	1373	Dyad	Yes	Women	Married	31-49	Preschool-	Second	Poor	0.555555556	0.5	0.444444444	0.25	0.666666667	0	0.666666667	0	1	0.466666667	0.142857143	0.5	0.4	0.666666667	0	0	1	2	2	1	1	1	2	4	4	4	4	4	2	3	2	2	3	Easy	Severe	Very much	Somewhat	0.333333333	1
Nepal_2020	NEP-0705	1375	Dyad	Yes	Women	Married	31-49	Preschool-	Fourth	Rich	0.722222222	0.833333333	0.424484357	0.541666667	0.5	0.666666667	0.666666667	0.5	0.666666667	0.6	0.238095238	0.5	0.6	0.666666667	1	0.666666667	2	2	2	2	1	1	2	4	3	2	3	3	3	3	3	2	3	Easy	None	Very much	Somewhat	0.333333333	0
Nepal_2020	NEP-0706	1375	Dyad	Yes	Men	Married	31-49	Preschool-	Middle	Middle	0.944444444	0.583333333	0.283941484	0.75	0.333333333	0	1	0.666666667	1	0.4	0.333333333	0.529849845	0.4	0.666666667	0	0.666666667	2	2	2	2	2	2	2	4	4	4	4	4	3	4	2	10	1	Very easy	Mild	Not really	Not at all	0	0.666666667
Nepal_2020	NEP-0707	1376	Dyad	Yes	Men	Married	50+	Preschool-	Second	Poor	0.944444444	0.833333333	0.388888889	0.875	0.666666667	0.666666667	1	0.5	0.866666667	0.4	0.333333333	0.5	0.8	0.666666667	1	0.333333333	2	2	2	2	2	2	2	4	4	3	4	3	3	3	3	10	1	Easy	None	Very much	Somewhat	0.333333333	0
Nepal_2020	NEP-0709	1377	Dyad	Yes	Women	Not married	18-30	Preschool-	Middle	Middle	0.944444444	0.75	0.313373246	0.25	1	1	0	0	0.2	0.133333333	0.333333333	0.529849845	1	0.666666667	0	0.5	2	2	2	2	2	2	2	2	2	2	1	1	1	1	2	10	2	Difficult	Minimal	Not really	Not at all	0.666666667	0.333333333
Nepal_2020	NEP-0710	1378	Not	Yes	Men	Not married	18-30	Preschool-	Lowest	Poorest	0.888888889	0.333333333	0.444444444	0.25	0.666666667	0.666666667	0	0.5	0.333333333	0.133333333	0.19047619	0.333333333	0.8	0.333333333	0	0.705222535	1	1	1	2	2	2	2	2	2	2	2	2	2	1	2	10	1	Difficult	None	Not really	Not at all	0.666666667	0
Nepal_2020	NEP-0711	1379	Dyad	Yes	Women	Married	31-49	Preschool-	Second	Poor	0.722222222	0.666666667	0.313373246	0.458333333	0.333333333	0.666666667	0.333333333	0.666666667	0.933333333	0.133333333	0.523809524	0.529849845	0.4	0.666666667	0	0.5	2	3	3	3	2	3	2	4	3	4	4	4	1	2	1	10	2	Very easy	None	Very much	Somewhat	0	0
Nepal_2020	NEP-0712	1379	Dyad	Yes	Men	Married	31-49	Preschool-	Second	Poor	0.944444444	0.833333333	0.696098428	0.541666667	0.666666667	0	1	0.666666667	1	0.466666667	0.333333333	0.529849845	0.4	0.666666667	1	0.5	2	2	2	2	2	2	2	4	4	4	4	4	3	3	3	10	2	Easy	None	Very much	Not much	0.333333333	0
Nepal_2020	NEP-0713	1380	Dyad	Yes	Men	Married	31-49	Preschool-	Fourth	Rich	0.944444444	0.833333333	0.333333333	0.875	0.833333333	0.666666667	1	0.5	0.8	0.4	0.333333333	0.666666667	1	0.666666667	1	0.5	2	2	2	2	2	2	2	4	4	3	3	3	3	3	3	10	1	Easy	Minimal	Very much	Somewhat	0.333333333	0.333333333
Nepal_2020	NEP-0714	1380	Dyad	Yes	Women	Married	31-49	Preschool-	Highest	Richest	1	0.75	0.333333333	1	0.833333333	0.666666667	0.833333333	0.666666667	0.666666667	0.4	0.333333333	0.599275185	0	0.666666667	0	0.666666667	2	2	2	2	2	2	2	3	3	3	3	3	3	3	3	10	1	Easy	None	Very much	Very much	0.333333333	0
Nepal_2020	NEP-0715	1381	Dyad	Yes	Men	Married	50+	Secondary+	Highest	Richest	0.944444444	0.833333333	0.5	0.875	0.666666667	0.666666667	0.833333333	0.5	1	0.8	0.047619048	0.333333333	0.6	1	1	0.833333333	2	1	1	1	1	1	1	4	4	4	4	4	4	4	4	10	4	Easy	None	Very much	Very much	0.333333333	0
Nepal_2020	NEP-0716	1381	Dyad	Yes	Women	Married	50+	Preschool-	Highest	Richest	0.611111111	0.916666667	0.370793379	0.916666667	0.666666667	0.666666667	1	0.5	0.733333333	0.733333333	0.333333333	0.529849845	0.8	0.666666667	1	0.666666667	2	2	2	2	2	2	2	3	3	3	3	4	4	4	3	2	3	Easy	None	Very much	Somewhat	0.333333333	0
Nepal_2020	NEP-0717	1382	Dyad	Yes	Men	Married	50+	Preschool-	Second	Poor	0.944444444	0.833333333	0.241226984	0.875	0.666666667	1	1	0.666666667	0.733333333	0.4	0.333333333	0.666666667	0.8	0.666666667	1	0.833333333	2	2	2	2	2	2	2	3	4	3	3	3	3	3	3	10	1	Very easy	None	Not at all	Somewhat	0	0
Nepal_2020	NEP-0718	1382	Dyad	Yes	Women	Married	50+	Preschool-	Second	Poor	0.888888889	0.916666667	0.455780697	0.833333333	0.5	0.666666667	0.5	0.5	0.8	0.666666667	0.19047619	0.599275185	0.4	0.666666667	1	0.333333333	2	2	2	1	1	1	2	3	3	3	4	4	2	3	3	3	4	Easy	Minimal	Very much	Somewhat	0.333333333	0.333333333
Nepal_2020	NEP-0720	1384	Not	Yes	Women	Not married	18-30	Preschool-	Middle	Middle	0.944444444	0.416666667	0.572695739	0.5	0.5	0.333333333	0	0.333333333	0.4	0	0.238095238	0.43057466	1	0.666666667	0	0.666666667	2	2	2	1	2	1	2	2	2	3	2	2	1	1	1	10	1	Easy	Minimal	Very much	Somewhat	0.333333333	0.333333333
Nepal_2020	NEP-0723	1386	Dyad	Yes	Women	Married	18-30	Primary	Lowest	Poorest	1	0.833333333	0.259682268	0.833333333	0.666666667	1	0.5	0.416666667	1	0.733333333	0.380952381	0.529849845	0.6	1	0	0.666666667	2	2	3	2	2	2	2	4	4	4	4	4	3	4	4	10	4	Very easy	None	Very much	Very much	0	0
Nepal_2020	NEP-0724	1386	Dyad	Yes	Men	Married	18-30	Preschool-	Lowest	Poorest	0.944444444	0.75	0.498135422	0.958333333	0.5	1	0.666666667	0.5	1	0.333333333	0.333333333	0.529849845	0.2	0.5	1	0.5	2	2	2	2	2	2	2	4	4	4	4	4	2	3	3	10	1	Very easy	None	Very much	Very much	0	0
Nepal_2020	NEP-0725	1386	Dyad	Yes	Women	Married	31-49	Preschool-	Lowest	Poorest	1	0.916666667	0.370793379	0.791666667	0.5	1	1	0.833333333	1	0.666666667	0.380952381	0.599275185	0.8	0.833333333	0	0.833333333	2	2	3	2	2	2	2	4	4	4	4	4	3	4	3	10	4	Very easy	None	Very much	Very much	0	0
Nepal_2020	NEP-0728	1388	Dyad	Yes	Men	Married	50+	Primary	Middle	Middle	1	0.833333333	0.277777778	1	0.666666667	0.666666667	1	0.5	1	0.4	0.333333333	0.666666667	1	0.666666667	1	0.5	2	2	2	2	2	2	2	4	4	4	4	4	3	3	3	10	1	Very easy	None	Very much	Very much	0	0
Nepal_2020	NEP-0730	1390	Dyad	Yes	Men	Married	31-49	Preschool-	Fourth	Rich	0.944444444	0.833333333	0.574560317	1	0.666666667	1	1	0.833333333	0.933333333	0.533333333	0.333333333	0.666666667	0.8	0.666666667	1	0.666666667	2	2	2	2	2	2	2	4	4	4	3	4	3	3	3	10	3	Very easy	None	Not at all	Not at all	0	0
Nepal_2020	NEP-0733	1391	Dyad	Yes	Women	Married	31-49	Preschool-	Highest	Richest	1	0.75	0.333333333	1	0.833333333	1	1	0.666666667	0.666666667	0.666666667	0.333333333	0.666666667	0	0.666666667	0	0.666666667	2	2	2	2	2	2	2	3	3	3	3	3	3	3	3	2	4	Easy	None	Very much	Very much	0.333333333	0
Nepal_2020	NEP-0734	1392	Dyad	Yes	Men	Married	50+	Preschool-	Second	Poor	0.944444444	0.833333333	0.388888889	0.875	0.666666667	1	1	0.5	0.866666667	0.4	0.333333333	0.5	0.8	0.666666667	1	0.333333333	2	2	2	2	2	2	2	4	4	4	3	3	3	3	3	10	1	Easy	Minimal	Very much	Somewhat	0.333333333	0.333333333
Nepal_2020	NEP-0735	1393	Dyad	Yes	Women	Married	31-49	Preschool-	Second	Poor	1	0.75	0.555555556	1	0.833333333	0.666666667	0.833333333	0.666666667	0.6	0.4	0.333333333	0.432608519	0	0.666666667	0	0.666666667	2	2	2	2	2	2	2	2	3	3	3	3	3	3	3	10	1	Easy	None	Very much	Very much	0.333333333	0
Nepal_2020	NEP-0736	1394	Dyad	Yes	Women	Married	31-49	Secondary+	Middle	Middle	1	1	0.313373246	1	0.666666667	1	1	0.666666667	1	0.866666667	0.380952381	0.529849845	0.4	1	0	0.666666667	2	2	3	2	2	2	2	4	4	4	4	4	4	4	4	2	4	Very easy	None	Very much	Very much	0	0
Nepal_2020	NEP-0739	1397	Dyad	Yes	Men	Married	50+	Preschool-	Second	Poor	0.944444444	0.833333333	0.498135422	0.958333333	0.666666667	1	1	0.5	1	0.4	0.333333333	0.529849845	0.2	0.666666667	1	0.666666667	2	2	2	2	2	2	2	4	4	4	4	4	3	3	3	10	1	Very easy	None	Very much	Very much	0	0
Nepal_2020	NEP-0740	1397	Dyad	Yes	Women	Married	31-49	Preschool-	Middle	Middle	1	1	0.313373246	0.875	1	1	1	0.666666667	0.866666667	0.8	0.333333333	0.432608519	0.8	1	0	0.5	2	2	2	2	2	2	2	3	4	4	4	3	4	4	4	10	4	Very easy	Minimal	Very much	Very much	0	0.333333333
Nepal_2020	NEP-0741	1398	Dyad	Yes	Men	Married	31-49	Preschool-	Highest	Richest	0.944444444	0.666666667	0.444444444	0.666666667	0.5	0.333333333	0.666666667	0.5	0.666666667	0.533333333	0.333333333	0.666666667	0.4	0.666666667	1	0.5	2	2	2	2	2	2	2	3	3	3	3	3	3	3	3	10	3	Easy	Minimal	Somewhat	Somewhat	0.333333333	0.333333333
Nepal_2020	NEP-0742	1398	Dyad	Yes	Women	Married	31-49	Preschool-	Fourth	Rich	0.944444444	0.666666667	0.407344173	0.916666667	0.833333333	0.666666667	0.666666667	0.5	0.666666667	0.4	0.333333333	0.333333333	0.8	0.666666667	1	0.5	2	2	2	2	2	2	2	3	3	3	3	3	2	3	2	2	2	Easy	None	Very much	Somewhat	0.333333333	0
Nepal_2020	NEP-0743	1399	Dyad	Yes	Women	Married	50+	Preschool-	Middle	Middle	0.888888889	0.5	0.381769857	0.916666667	0.666666667	0.333333333	0.333333333	0.833333333	0.666666667	0.4	0.333333333	0.432608519	1	0.666666667	0	0.166666667	2	2	2	2	2	2	2	3	3	3	3	3	2	2	2	2	3	Easy	None	Very much	Somewhat	0.333333333	0
Nepal_2020	NEP-0744	1399	Dyad	Yes	Men	Married	31-49	Preschool-	Lowest	Poorest	0.944444444	0.666666667	0.777777778	0.541666667	0.5	0.333333333	0.333333333	0.416666667	0.666666667	0.333333333	0.142857143	0.666666667	0.4	0.666666667	0	0.5	2	2	1	1	1	1	2	3	3	3	3	3	2	2	3	10	2	Easy	Minimal	Somewhat	Somewhat	0.333333333	0.333333333
Nepal_2020	NEP-0745	1400	Dyad	Yes	Men	Married	50+	Primary	Fourth	Rich	0.944444444	0.833333333	0.388888889	0.791666667	0.666666667	1	1	0.5	0.733333333	0.4	0.333333333	0.666666667	1	0.666666667	1	0.5	2	2	2	2	2	2	2	4	3	3	3	3	3	3	3	10	1	Easy	Minimal	Very much	Somewhat	0.333333333	0.333333333
Nepal_2020	NEP-0747	1401	Dyad	Yes	Men	Married	50+	Preschool-	Middle	Middle	0.944444444	0.833333333	0.277777778	0.791666667	0.833333333	0.666666667	1	0.5	0.733333333	0.4	0.333333333	0.5	0.8	0.666666667	1	0.5	2	2	2	2	2	2	2	4	3	3	3	3	3	3	3	10	1	Easy	Minimal	Very much	Somewhat	0.333333333	0.333333333
Nepal_2020	NEP-0748	1401	Dyad	Yes	Women	Married	50+	Preschool-	Second	Poor	1	0.75	0.333333333	1	0.833333333	1	1	0.666666667	0.666666667	0.4	0.333333333	0.599275185	0	0.666666667	0	0.666666667	2	2	2	2	2	2	2	3	3	3	3	3	3	3	3	10	1	Very easy	None	Very much	Very much	0	0
Nepal_2020	NEP-0749	1402	Dyad	Yes	Men	Married	31-49	Preschool-	Middle	Middle	0.666666667	0.25	0.611111111	0.458333333	0.5	0.333333333	0.333333333	0.416666667	0.4	0.266666667	0.333333333	0.333333333	0.8	0.333333333	1	0.5	2	2	2	2	2	2	2	3	2	2	2	2	2	2	2	10	2	Difficult	Mild	Not at all	Somewhat	0.666666667	0.666666667
Nepal_2020	NEP-0750	1402	Dyad	Yes	Women	Married	31-49	Preschool-	Lowest	Poorest	0.555555556	0.416666667	0.344669586	0.458333333	0.5	0.333333333	0.5	0.666666667	0.666666667	0.333333333	0.428571429	0.432608519	0.4	0.666666667	1	0.5	2	2	3	2	2	3	2	3	3	3	3	3	2	3	2	10	2	Easy	None	Very much	Somewhat	0.333333333	0
Nepal_2020	NEP-0753	1405	Dyad	Yes	Men	Married	31-49	Secondary+	Highest	Richest	0.944444444	0.75	0.388888889	0.875	0.833333333	0.666666667	1	0.5	0.8	0.4	0.476190476	0.5	0.8	0.666666667	1	0.5	2	2	3	3	2	2	3	4	4	3	3	3	3	3	3	10	1	Easy	Minimal	Very much	Somewhat	0.333333333	0.333333333
Nepal_2020	NEP-0754	1405	Dyad	Yes	Women	Married	31-49	Preschool-	Fourth	Rich	1	0.75	0.333333333	1	0.833333333	1	1	0.666666667	0.666666667	0.466666667	0.333333333	0.666666667	0	0.666666667	0	0.666666667	2	2	2	2	2	2	2	3	3	3	3	3	3	4	3	10	1	Easy	None	Very much	Very much	0.333333333	0
Nepal_2020	NEP-0755	1406	Dyad	Yes	Men	Married	31-49	Secondary+	Second	Poor	0.944444444	0.833333333	0.333333333	0.791666667	0.833333333	1	1	0.5	0.8	0.4	0.333333333	0.5	0.8	0.666666667	1	0.5	2	2	2	2	2	2	2	4	4	3	3	3	3	3	3	10	1	Easy	Minimal	Very much	Somewhat	0.333333333	0.333333333
Nepal_2020	NEP-0756	1406	Dyad	Yes	Women	Married	31-49	Preschool-	Second	Poor	1	0.833333333	0.333333333	1	0.833333333	0.666666667	0.833333333	0.666666667	0.866666667	0.466666667	0.428571429	0.5	0.4	0.833333333	0	0.666666667	2	2	3	2	2	2	3	4	4	4	3	3	3	3	4	10	1	Easy	None	Very much	Very much	0.333333333	0
Nepal_2020	NEP-0757	1407	Dyad	Yes	Men	Married	50+	Secondary+	Fourth	Rich	0.944444444	0.916666667	0.296233062	0.875	0.666666667	0.666666667	0.666666667	0.5	0.666666667	0.6	0.761904762	0.432608519	1	0.666666667	1	0.833333333	4	3	3	3	3	3	4	3	3	3	3	3	3	3	3	2	3	Easy	None	Very much	Very much	0.333333333	0
Nepal_2020	NEP-0758	1407	Dyad	Yes	Women	Married	50+	Preschool-	Middle	Middle	0.944444444	0.916666667	0.368928801	1	0.666666667	0.666666667	0.666666667	0.5	0.733333333	0.466666667	0.333333333	0.529849845	0.4	0.833333333	0	0.5	2	2	2	2	2	2	2	3	3	4	3	3	3	3	3	10	2	Easy	None	Very much	Somewhat	0.333333333	0
Nepal_2020	NEP-0759	1408	Dyad	Yes	Women	Married	31-49	Preschool-	Second	Poor	0.944444444	0.833333333	0.480039913	0.666666667	0.666666667	0.666666667	1	0.5	0.933333333	0.533333333	0.380952381	0.529849845	0.8	1	0	1	2	2	3	2	2	2	2	4	4	4	4	3	2	3	3	10	4	Very easy	None	Very much	Very much	0	0
Nepal_2020	NEP-0760	1408	Dyad	Yes	Men	Married	18-30	Preschool-	Second	Poor	0.944444444	0.916666667	0.473876206	0.958333333	0.5	1	1	0.5	1	0.466666667	0.333333333	0.529849845	0.2	0.666666667	1	0.666666667	2	2	2	2	2	2	2	4	4	4	4	4	3	3	3	10	2	Very easy	None	Very much	Very much	0	0
Nepal_2020	NEP-0761	1408	Dyad	Yes	Women	Married	31-49	Primary	Second	Poor	0.944444444	1	0.315237824	0.833333333	0.666666667	0.666666667	1	1	1	0.6	0.333333333	0.599275185	1	1	0	0.666666667	2	2	2	2	2	2	2	4	4	4	4	4	4	4	4	10	1	Easy	Minimal	Very much	Very much	0.333333333	0.333333333
Nepal_2020	NEP-0762	1409	Dyad	Yes	Men	Married	50+	Secondary+	Highest	Richest	0.944444444	0.833333333	0.555555556	0.791666667	0.666666667	0.333333333	0.833333333	0.5	0.666666667	0.6	0.333333333	0.666666667	0.6	0.666666667	1	0.666666667	2	2	2	2	1	2	3	3	3	3	3	3	3	3	3	2	3	Easy	Minimal	Somewhat	Very much	0.333333333	0.333333333
Nepal_2020	NEP-0763	1409	Dyad	Yes	Women	Married	31-49	Preschool-	Highest	Richest	0.611111111	0.666666667	0.418320651	1	0.833333333	0.666666667	0.666666667	0.5	0.666666667	0.533333333	0.380952381	0.333333333	0.8	0.666666667	1	0.833333333	2	2	2	2	2	2	3	3	3	3	3	3	3	3	2	2	3	Easy	None	Very much	Somewhat	0.333333333	0
Nepal_2020	NEP-0766	1411	Dyad	Yes	Men	Married	50+	Preschool-	Second	Poor	0.777777778	0.666666667	0.388888889	0.625	0.333333333	0.666666667	1	0.666666667	0.933333333	0.333333333	0.333333333	0.5	0.8	1	1	1	2	2	2	2	2	2	2	4	4	4	4	3	3	3	2	10	1	Easy	None	Not at all	Not at all	0.333333333	0
Nepal_2020	NEP-0767	1412	Dyad	Yes	Men	Married	31-49	Primary	Fourth	Rich	0.944444444	0.833333333	0.388888889	0.875	0.666666667	0.333333333	1	0.5	0.8	0.666666667	0.476190476	0.529849845	0.6	1	1	0.5	2	2	4	2	2	2	3	3	4	4	3	3	4	4	3	10	3	Easy	None	Very much	Very much	0.333333333	0
Nepal_2020	NEP-0768	1412	Dyad	Yes	Women	Married	31-49	Preschool-	Highest	Richest	0.944444444	0.666666667	0.344669586	0.958333333	0.5	0.333333333	0.666666667	0.5	0.733333333	0.666666667	0.333333333	0.432608519	0.6	0.666666667	1	0.5	2	2	2	2	2	2	2	4	3	3	3	3	3	3	3	3	3	Easy	None	Very much	Somewhat	0.333333333	0
Nepal_2020	NEP-0769	1413	Dyad	Yes	Men	Married	50+	Preschool-	Highest	Richest	0.833333333	0.666666667	0.5	0.666666667	0.333333333	0.333333333	0.666666667	0.5	0.666666667	0.466666667	0.095238095	0.666666667	0.8	0.666666667	0	0.666666667	1	2	1	1	1	1	2	3	3	3	3	3	3	2	3	10	3	Easy	Minimal	Somewhat	Somewhat	0.333333333	0.333333333
Nepal_2020	NEP-0770	1413	Dyad	Yes	Women	Married	50+	Preschool-	Highest	Richest	0.611111111	0.75	0.313373246	0.958333333	0.666666667	0.666666667	0.666666667	0.666666667	0.733333333	0.266666667	0.380952381	0.432608519	0.8	0.666666667	1	0.5	2	2	2	2	2	2	3	3	3	3	4	3	2	2	2	10	2	Easy	None	Very much	Somewhat	0.333333333	0
Nepal_2020	NEP-0773	1415	Dyad	Yes	Women	Married	31-49	Preschool-	Second	Poor	1	0.75	0.333333333	1	0.833333333	0.666666667	0.833333333	0.666666667	0.666666667	0.466666667	0.333333333	0.666666667	0	0.666666667	0	0.666666667	2	2	2	2	2	2	2	3	3	3	3	3	3	4	3	10	1	Very easy	None	Very much	Very much	0	0
Nepal_2020	NEP-0778	1418	Dyad	Yes	Men	Married	31-49	Preschool-	Lowest	Poorest	0.944444444	0.916666667	0.498135422	0.958333333	0.666666667	0.666666667	1	0.5	1	0.733333333	0.333333333	0.529849845	0.2	0.666666667	1	0.666666667	2	2	2	2	2	2	2	4	4	4	4	4	4	4	3	10	4	Easy	None	Very much	Very much	0.333333333	0
Nepal_2020	NEP-0779	1418	Dyad	Yes	Women	Married	31-49	Secondary+	Middle	Middle	1	0.916666667	0.646706579	0.875	1	0.666666667	1	0.5	1	0.733333333	0.333333333	0.529849845	1	1	0	0.666666667	2	2	2	2	2	2	2	4	4	4	4	4	4	4	4	10	3	Very easy	None	Very much	Very much	0	0
Nepal_2020	NEP-0780	1419	Dyad	Yes	Women	Married	31-49	Preschool-	Lowest	Poorest	0.722222222	1	0.313373246	0.791666667	0.666666667	0.333333333	1	0.583333333	0.933333333	0.266666667	0.333333333	0.599275185	0.2	0.833333333	1	0.5	2	2	2	2	2	2	2	4	4	4	4	3	1	3	2	2	1	Easy	Minimal	Somewhat	Very much	0.333333333	0.333333333
Nepal_2020	NEP-0782	1420	Dyad	Yes	Men	Married	31-49	Preschool-	Fourth	Rich	0.944444444	0.833333333	0.333333333	1	0.833333333	0.666666667	1	0.5	0.866666667	0.4	0.380952381	0.5	1	0.666666667	1	0.666666667	2	2	2	2	2	2	3	4	4	3	4	3	3	3	3	10	1	Easy	None	Very much	Very much	0.333333333	0
Nepal_2020	NEP-0783	1420	Dyad	Yes	Women	Married	31-49	Preschool-	Middle	Middle	1	0.833333333	0.333333333	1	0.833333333	1	1	0.666666667	0.666666667	0.466666667	0.333333333	0.666666667	0	0.666666667	0	0.666666667	2	2	2	2	2	2	2	3	3	3	3	3	3	4	3	10	1	Easy	None	Very much	Very much	0.333333333	0
Nepal_2020	NEP-0788	1422	Dyad	Yes	Men	Married	50+	Preschool-	Middle	Middle	0.777777778	0.678095872	0.283941484	0.625	0.5	1	0.5	0.333333333	0.466666667	0.4	0.333333333	0.666666667	0.6	0.666666667	1	0.833333333	2	2	2	2	2	2	2	2	3	2	3	2	3	3	3	10	1	Very easy	Mild	Very much	Not at all	0	0.666666667
Nepal_2020	NEP-0792	1425	Dyad	Yes	Women	Married	31-49	Preschool-	Lowest	Poorest	0.888888889	0.5	0.333333333	0.833333333	0.5	0.666666667	0.333333333	0.833333333	0.333333333	0.466666667	1	0.666666667	0.4	0.333333333	1	0.333333333	4	4	4	4	4	4	4	2	2	2	2	2	3	3	2	2	2	Easy	None	Very much	Somewhat	0.333333333	0
Nepal_2020	NEP-0793	1425	Dyad	Yes	Women	Married	18-30	Secondary+	Lowest	Poorest	0.777777778	0.5	0.555555556	0.75	0.5	0.666666667	0.666666667	1	0.533333333	0.466666667	1	0.666666667	0.4	0.666666667	1	0.5	4	4	4	4	4	4	4	2	3	3	3	2	3	3	2	2	2	Easy	None	Very much	Somewhat	0.333333333	0
Nepal_2020	NEP-0794	1425	Dyad	Yes	Men	Married	18-30	Primary	Lowest	Poorest	0.777777778	0.583333333	0.555555556	0.5	0.5	0.666666667	1	1	0.533333333	0.4	0.666666667	0.333333333	0.4	0.666666667	1	0.5	3	3	3	3	3	3	3	2	3	3	2	3	3	4	2	10	1	Easy	None	Very much	Somewhat	0.333333333	0
Nepal_2020	NEP-0795	1426	Dyad	Yes	Men	Married	31-49	Primary	Second	Poor	1	0.5	0.5	0.708333333	0.666666667	0.666666667	1	1	0.6	0.6	0.666666667	0.333333333	0.4	0.666666667	1	0.833333333	3	3	3	3	3	3	3	3	3	3	2	3	3	4	2	2	3	Easy	None	Very much	Somewhat	0.333333333	0
Nepal_2020	NEP-0796	1426	Dyad	Yes	Women	Married	31-49	Primary	Second	Poor	0.944444444	0.583333333	0.555555556	0.833333333	0.5	0.333333333	0.666666667	0.583333333	0.666666667	0.733333333	1	0.5	0.4	0.666666667	1	0.5	4	4	4	4	4	4	4	3	3	3	3	3	3	4	3	3	3	Easy	None	Very much	Very much	0.333333333	0
Nepal_2020	NEP-0797	1427	Dyad	Yes	Men	Married	31-49	Preschool-	Lowest	Poorest	0.666666667	0.416666667	0.519004762	0.75	0.5	0.666666667	0.833333333	0.666666667	0.6	0.266666667	0.428571429	0.333333333	0.6	0.5	1	0.5	2	2	3	2	2	4	1	3	3	3	3	2	2	2	2	10	2	Easy	None	Not really	Not at all	0.333333333	0
Nepal_2020	NEP-0798	1427	Dyad	Yes	Women	Married	18-30	Preschool-	Lowest	Poorest	0.833333333	0.416666667	0.315237824	0.208333333	0.5	0.333333333	0.5	0.5	0.333333333	0.466666667	0.238095238	0	0	0.333333333	0	0.333333333	2	2	2	2	1	2	1	2	2	2	2	2	1	3	2	2	4	Easy	Minimal	Very much	Very much	0.333333333	0.333333333
Nepal_2020	NEP-0799	1428	Dyad	Yes	Men	Married	31-49	Secondary+	Second	Poor	0.944444444	0.833333333	0.444444444	0.833333333	0.666666667	1	1	0.666666667	0.933333333	0.666666667	0.666666667	0.333333333	1	0.666666667	1	0.705222535	3	3	3	3	3	3	3	4	4	4	3	4	4	4	3	10	3	Very easy	None	Very much	Very much	0	0
Nepal_2020	NEP-0800	1428	Dyad	Yes	Women	Married	31-49	Secondary+	Second	Poor	0.944444444	0.666666667	0.611111111	0.75	0.666666667	0.666666667	0.666666667	0.666666667	0.666666667	0.6	0.714285714	0.333333333	0.4	0.666666667	0	0.538555868	4	3	3	3	3	3	3	3	3	3	3	3	3	4	3	10	3	Easy	Minimal	Very much	Somewhat	0.333333333	0.333333333
Nepal_2020	NEP-0801	1429	Dyad	Yes	Women	Married	50+	Preschool-	Lowest	Poorest	0.888888889	0.583333333	0.333333333	0.666666667	0.666666667	0.666666667	0.5	1	0.666666667	0.466666667	1	0.333333333	0.4	0.666666667	0	0.5	4	4	4	4	4	4	4	3	3	3	3	3	3	3	3	10	2	Easy	None	Very much	Somewhat	0.333333333	0
Nepal_2020	NEP-0802	1429	Dyad	Yes	Men	Married	50+	Preschool-	Second	Poor	0.833333333	0.583333333	0.555555556	0.5	0.666666667	0.666666667	1	0.833333333	0.6	0.4	0.666666667	0.333333333	0.4	0.666666667	1	0.833333333	3	3	3	3	3	3	3	3	3	3	2	3	3	4	2	10	1	Easy	None	Very much	Not much	0.333333333	0
Nepal_2020	NEP-0803	1430	Dyad	Yes	Women	Married	50+	Preschool-	Lowest	Poorest	0.888888889	0.583333333	0.277777778	0.791666667	0.666666667	0.666666667	0.666666667	0.666666667	0.333333333	0.666666667	1	0.5	0.4	0.666666667	1	0.5	4	4	4	4	4	4	4	2	2	2	2	2	3	3	3	3	3	Easy	None	Very much	Very much	0.333333333	0
Nepal_2020	NEP-0804	1430	Dyad	Yes	Men	Married	50+	Preschool-	Lowest	Poorest	0.888888889	0.666666667	0.5	0.666666667	0.666666667	0.666666667	1	1	0.6	0.733333333	0.666666667	0.333333333	0.4	0.666666667	1	0.5	3	3	3	3	3	3	3	3	3	3	2	3	3	4	3	3	3	Easy	None	Very much	Not much	0.333333333	0
Nepal_2020	NEP-0805	1431	Dyad	Yes	Men	Married	31-49	Primary	Middle	Middle	1	0.833333333	0.666666667	0.916666667	0.5	1	1	0.666666667	0.866666667	0.666666667	0.666666667	0.5	1	0.666666667	1	0.705222535	3	3	3	3	3	3	3	4	4	4	3	3	3	4	3	2	3	Easy	None	Very much	Somewhat	0.333333333	0
Nepal_2020	NEP-0806	1431	Dyad	Yes	Women	Married	31-49	Secondary+	Middle	Middle	1	1	0.611111111	0.833333333	1	1	1	0.166666667	0.666666667	0.666666667	0.857142857	0.5	0.8	1	1	0.666666667	1	4	4	4	4	4	4	3	3	3	3	3	2	4	2	3	4	Very easy	None	Very much	Very much	0	0
Nepal_2020	NEP-0807	1432	Dyad	Yes	Men	Married	31-49	Primary	Lowest	Poorest	0.777777778	0.75	0.5	0.833333333	0.666666667	0.666666667	0.833333333	0.666666667	0.8	0.466666667	0.142857143	0.333333333	0.4	0.666666667	1	0.666666667	1	1	1	1	1	4	1	4	4	3	3	3	3	4	3	10	1	Very easy	None	Very much	Very much	0	0
Nepal_2020	NEP-0809	1433	Dyad	Yes	Men	Married	31-49	Primary	Lowest	Poorest	0.888888889	0.666666667	0.666666667	0.791666667	0.333333333	1	1	0.666666667	0.733333333	0.4	0.666666667	0.5	1	0.666666667	1	0.538555868	3	3	3	3	3	3	3	4	4	3	2	3	2	4	3	10	1	Easy	Minimal	Somewhat	Somewhat	0.333333333	0.333333333
Nepal_2020	NEP-0810	1433	Dyad	Yes	Women	Married	18-30	Primary	Second	Poor	0.944444444	0.583333333	0.666666667	0.791666667	0.666666667	0.666666667	0.5	0.166666667	1	0.666666667	0.142857143	0.5	0	1	1	0.5	4	1	1	1	1	1	1	4	4	4	4	4	2	4	3	2	4	Very easy	None	Very much	Very much	0	0
Nepal_2020	NEP-0811	1434	Dyad	Yes	Women	Married	31-49	Secondary+	Middle	Middle	0.888888889	0.75	0.5	0.541666667	0.5	0.333333333	0.833333333	0.5	0.8	0.6	0.285714286	0.5	0.4	0.666666667	1	0.5	1	1	1	4	1	1	4	3	3	4	4	3	3	3	3	3	2	Easy	Minimal	Very much	Somewhat	0.333333333	0.333333333
Nepal_2020	NEP-0812	1435	Dyad	Yes	Men	Married	31-49	Secondary+	Middle	Middle	0.888888889	0.75	0.444444444	0.833333333	0.5	0.333333333	1	0.666666667	0.8	0.666666667	0.571428571	0.333333333	0.4	0.666666667	1	0.5	1	1	4	1	4	4	4	4	3	4	3	3	3	4	3	2	3	Very easy	None	Very much	Very much	0	0
Nepal_2020	NEP-0814	1436	Dyad	Yes	Women	Married	50+	Preschool-	Middle	Middle	0.944444444	0.666666667	0.611111111	0.75	0.666666667	1	0.666666667	0.166666667	0.533333333	0.6	0.142857143	0.599275185	0	1	1	0.666666667	1	4	1	1	1	1	1	3	3	2	2	3	2	4	2	2	4	Easy	None	Very much	Somewhat	0.333333333	0
Nepal_2020	NEP-0815	1437	Dyad	Yes	Women	Married	50+	Preschool-	Second	Poor	0.666666667	0.583333333	0.277777778	0.541666667	0.5	0.666666667	0.666666667	0.416666667	0.666666667	0.666666667	0.904761905	0.666666667	0.4	0.833333333	0	0.666666667	3	4	4	4	4	4	3	3	3	3	3	3	3	4	3	2	3	Easy	None	Very much	Somewhat	0.333333333	0
Nepal_2020	NEP-0816	1437	Dyad	Yes	Men	Married	50+	Preschool-	Middle	Middle	0.722222222	0.666666667	0.5	0.583333333	0.5	0.666666667	1	0.583333333	0.6	0.666666667	0.666666667	0.333333333	0.4	0.666666667	1	0.833333333	3	3	3	3	3	3	3	3	3	3	2	3	3	4	3	2	3	Easy	None	Very much	Somewhat	0.333333333	0
Nepal_2020	NEP-0823	1441	Dyad	Yes	Women	Married	31-49	Preschool-	Fourth	Rich	0.888888889	0.833333333	0.598819533	0.791666667	0.5	0.333333333	0.666666667	0.5	0.466666667	0.333333333	0.333333333	0.666666667	0.2	0.833333333	1	0.666666667	2	2	2	2	2	2	2	3	3	3	2	1	2	3	3	10	1	Easy	None	Very much	Somewhat	0.333333333	0
Nepal_2020	NEP-0824	1441	Dyad	Yes	Men	Married	50+	Preschool-	Fourth	Rich	0.944444444	0.583333333	0.407344173	1	0.333333333	0.666666667	0.666666667	0.5	1	0.6	0.285714286	0.432608519	0.6	0.666666667	1	0.666666667	2	2	2	2	2	1	2	4	4	4	4	4	3	3	3	2	3	Very easy	None	Very much	Somewhat	0	0
Nepal_2020	NEP-0825	1442	Dyad	Yes	Men	Married	50+	Secondary+	Lowest	Poorest	0.944444444	0.666666667	0.5	0.791666667	0.666666667	0.666666667	0.5	0.5	0.6	0.466666667	0.523809524	0.597241327	0.4	0.666666667	1	0.666666667	2	2	3	3	2	4	2	3	3	3	2	3	3	2	3	10	3	Easy	Minimal	Somewhat	Somewhat	0.333333333	0.333333333
Nepal_2020	NEP-0826	1442	Dyad	Yes	Women	Married	50+	Preschool-	Second	Poor	0.611111111	0.75	0.33949704	0.875	0.666666667	0.666666667	1	0.5	0.733333333	0.6	0.476190476	0.529849845	0.6	0.666666667	1	0.666666667	2	2	2	2	3	3	3	3	4	3	3	3	3	3	3	2	3	Easy	None	Very much	Somewhat	0.333333333	0
Nepal_2020	NEP-0827	1443	Dyad	Yes	Men	Married	50+	Secondary+	Highest	Richest	0.944444444	0.833333333	0.333333333	0.875	0.666666667	0.666666667	1	0.5	0.8	0.466666667	0.380952381	0.5	1	0.666666667	1	0.5	2	2	2	2	2	2	3	4	4	3	3	3	3	4	3	10	1	Easy	None	Very much	Somewhat	0.333333333	0
Nepal_2020	NEP-0828	1444	Dyad	Yes	Men	Married	31-49	Preschool-	Second	Poor	0.944444444	0.916666667	0.498135422	0.958333333	0.666666667	1	1	0.5	1	0.4	0.333333333	0.529849845	0.2	0.666666667	1	0.666666667	2	2	2	2	2	2	2	4	4	4	4	4	3	3	3	10	1	Very easy	None	Very much	Very much	0	0
Nepal_2020	NEP-0829	1444	Dyad	Yes	Women	Married	31-49	Preschool-	Lowest	Poorest	1	0.916666667	0.561719262	0.916666667	0.833333333	0.666666667	1	0.5	1	0.666666667	0.333333333	0.529849845	0.6	1	0	0.666666667	2	2	2	2	2	2	2	4	4	4	4	4	4	4	3	10	3	Very easy	None	Very much	Very much	0	0
Nepal_2020	NEP-0830	1444	Dyad	Yes	Women	Married	31-49	Preschool-	Lowest	Poorest	1	0.916666667	0.259682268	0.875	0.666666667	1	1	0.416666667	1	0.8	0.380952381	0.432608519	0.6	1	0	0.5	2	2	3	2	2	2	2	4	4	4	4	4	4	4	4	10	4	Very easy	None	Very much	Very much	0	0
Nepal_2020	NEP-0831	1444	Dyad	Yes	Women	Married	31-49	Preschool-	Second	Poor	0.888888889	0.916666667	0.33949704	0.875	0.833333333	0.666666667	1	0.583333333	1	0.4	0.333333333	0.529849845	0.2	1	1	0.666666667	2	2	2	2	2	2	2	4	4	4	4	4	3	4	2	10	1	Easy	Minimal	Very much	Very much	0.333333333	0.333333333
Nepal_2020	NEP-0832	1445	Dyad	Yes	Men	Married	50+	Preschool-	Middle	Middle	0.944444444	0.583333333	0.2654862	0.875	0.166666667	0.333333333	1	0.666666667	0.666666667	0.6	0.333333333	0.666666667	0	0.666666667	1	0.833333333	2	2	2	2	2	2	2	3	3	3	3	3	3	3	2	2	4	Very easy	Severe	Not at all	Somewhat	0	1
Nepal_2020	NEP-0834	1446	Dyad	Yes	Men	Married	31-49	Secondary+	Highest	Richest	0.944444444	0.916666667	0.240677507	0.875	0.5	0.666666667	0.833333333	0.5	0.933333333	0.533333333	0.666666667	0.599275185	0.4	0.833333333	0	0.833333333	3	4	2	4	3	2	3	3	4	4	4	4	4	4	3	10	1	Easy	None	Very much	Very much	0.333333333	0
Nepal_2020	NEP-0835	1446	Dyad	Yes	Women	Married	18-30	Secondary+	Highest	Richest	0.944444444	0.583333333	0.572695739	1	0.833333333	0.666666667	0.666666667	0.5	0.666666667	0.133333333	0.380952381	0.333333333	0.8	0.833333333	1	0.666666667	2	2	2	2	2	2	3	3	4	3	3	2	2	1	2	10	1	Easy	None	Very much	Somewhat	0.333333333	0
Nepal_2020	NEP-0843	1450	Dyad	Yes	Men	Married	50+	Preschool-	Middle	Middle	0.944444444	0.75	0.498135422	1	0.5	1	1	0.5	1	0.266666667	0.333333333	0.529849845	0.2	0.666666667	1	0.666666667	2	2	2	2	2	2	2	4	4	4	4	4	2	2	3	10	1	Very easy	None	Very much	Very much	0	0
Nepal_2020	NEP-0844	1450	Dyad	Yes	Women	Married	31-49	Preschool-	Second	Poor	0.833333333	0.75	0.344669586	0.791666667	0.5	0.666666667	0.833333333	0.5	1	0.4	0.380952381	0.432608519	0.8	0.833333333	0	0.5	2	2	3	2	2	2	2	4	4	4	4	4	2	4	2	10	2	Very easy	None	Somewhat	Very much	0	0
Nepal_2020	NEP-0845	1450	Dyad	Yes	Women	Married	31-49	Primary	Second	Poor	1	1	0.315237824	0.875	0.5	0.666666667	1	0.833333333	0.933333333	0.666666667	0.333333333	0.599275185	0.6	1	0	0.5	2	2	2	2	2	2	2	4	4	3	4	4	4	4	3	2	2	Very easy	None	Very much	Very much	0	0
Nepal_2020	NEP-0846	1451	Dyad	Yes	Men	Married	50+	Preschool-	Fourth	Rich	0.666666667	0.666666667	0.2759132	0.833333333	0.333333333	0.666666667	0.666666667	0.666666667	0.666666667	0.4	0.333333333	0.432608519	0	0.666666667	1	0.833333333	2	2	2	2	2	2	2	3	3	3	3	3	3	3	3	10	1	Easy	None	Very much	Very much	0.333333333	0
Nepal_2020	NEP-0848	1452	Dyad	Yes	Women	Married	31-49	Preschool-	Middle	Middle	0.944444444	0.833333333	0.511336252	0.75	0.833333333	1	1	0.5	0.666666667	0.6	0.333333333	0.529849845	0.2	0.666666667	1	0.5	2	2	2	2	2	2	2	3	3	3	3	3	3	4	3	10	3	Easy	None	Very much	Somewhat	0.333333333	0
Nepal_2020	NEP-0849	1452	Dyad	Yes	Men	Married	50+	Preschool-	Middle	Middle	0.944444444	0.833333333	0.511336252	0.625	0.5	0.333333333	0.833333333	0.666666667	0.666666667	0.533333333	0.333333333	0.432608519	0.4	0.666666667	1	0.166666667	2	2	2	2	2	2	2	3	3	3	3	3	3	3	3	10	3	Easy	None	Somewhat	Somewhat	0.333333333	0
Nepal_2020	NEP-0851	1453	Dyad	Yes	Women	Married	18-30	Preschool-	Middle	Middle	0.777777778	0.666666667	0.315237824	0.875	0.5	0.333333333	0.833333333	0.5	1	0.266666667	0.333333333	0.529849845	0.4	0.833333333	1	0.5	2	2	2	2	2	2	2	4	4	4	4	4	2	3	2	10	1	Very easy	None	Somewhat	Very much	0	0
Nepal_2020	NEP-0852	1454	Dyad	Yes	Men	Married	50+	Primary	Fourth	Rich	0.944444444	0.5	0.611111111	0.75	0.333333333	0.333333333	0.333333333	0.5	0.666666667	0.4	0.238095238	0.5	0.8	0.666666667	1	0.5	2	2	2	2	1	1	2	3	3	3	3	3	2	3	3	10	2	Easy	Minimal	Somewhat	Somewhat	0.333333333	0.333333333
Nepal_2020	NEP-0853	1454	Dyad	Yes	Women	Married	50+	Preschool-	Fourth	Rich	0.611111111	0.75	0.313373246	0.875	0.666666667	0.666666667	0.666666667	0.5	0.666666667	0.4	0.333333333	0.432608519	0.8	0.666666667	1	0.5	2	2	2	2	2	2	2	3	3	3	3	3	3	3	2	10	2	Easy	None	Very much	Somewhat	0.333333333	0
Nepal_2020	NEP-0854	1455	Dyad	Yes	Men	Married	31-49	Primary	Middle	Middle	0.944444444	0.666666667	0.611111111	0.583333333	0.333333333	0.666666667	0.666666667	0.5	0.666666667	0.533333333	0.333333333	0.666666667	0.6	0.666666667	1	0.5	2	2	2	2	2	2	2	3	3	3	3	3	3	3	3	10	3	Easy	Minimal	Somewhat	Somewhat	0.333333333	0.333333333
Nepal_2020	NEP-0855	1455	Dyad	Yes	Women	Married	31-49	Preschool-	Middle	Middle	0.611111111	0.583333333	0.370793379	0.916666667	0.666666667	0.666666667	0.666666667	0.25	0.666666667	0.4	0.380952381	0.432608519	0.8	0.666666667	1	0.333333333	2	2	2	2	2	3	2	3	3	3	3	3	3	3	2	10	2	Easy	None	Very much	Somewhat	0.333333333	0
Nepal_2020	NEP-0856	1456	Dyad	Yes	Women	Married	50+	Preschool-	Second	Poor	1	0.75	0.555555556	1	0.833333333	0.666666667	0.833333333	0.666666667	0.666666667	0.4	0.333333333	0.432608519	0	0.666666667	0	0.666666667	2	2	2	2	2	2	2	3	3	3	3	3	3	3	3	10	1	Easy	None	Very much	Very much	0.333333333	0
Nepal_2020	NEP-0857	1456	Dyad	Yes	Men	Married	50+	Secondary+	Middle	Middle	0.944444444	0.833333333	0.333333333	0.791666667	0.666666667	0.666666667	1	0.5	0.8	0.4	0.333333333	0.5	0.8	0.666666667	1	0.5	2	2	2	2	2	2	2	4	4	3	3	3	3	3	3	10	1	Easy	Minimal	Somewhat	Somewhat	0.333333333	0.333333333
Nepal_2020	NEP-0859	1457	Dyad	Yes	Women	Married	50+	Preschool-	Second	Poor	0.888888889	1	0.283941484	0.875	0.833333333	1	1	0.833333333	1	0.866666667	0.333333333	0.529849845	1	1	1	1	2	2	2	2	2	2	2	4	4	4	4	4	4	4	4	2	4	Very easy	None	Very much	Very much	0	0
Nepal_2020	NEP-0860	1458	Dyad	Yes	Women	Married	50+	Preschool-	Fourth	Rich	0.944444444	0.666666667	0.313373246	1	0.666666667	0.666666667	0.666666667	0.5	0.733333333	0.466666667	0.333333333	0.529849845	1	0.666666667	1	0.666666667	2	2	2	2	2	2	2	3	3	3	4	3	3	3	2	2	2	Easy	None	Very much	Somewhat	0.333333333	0
Nepal_2020	NEP-0861	1459	Dyad	Yes	Men	Married	50+	Secondary+	Highest	Richest	0.944444444	0.916666667	0.473876206	0.708333333	0.333333333	0.333333333	0.333333333	0.666666667	0.666666667	0.266666667	0.333333333	0.599275185	0.8	1	1	0.833333333	2	2	2	2	2	2	2	2	4	3	3	3	1	2	3	10	2	Easy	None	Very much	Very much	0.333333333	0
Nepal_2020	NEP-0862	1460	Dyad	Yes	Men	Married	31-49	Primary	Middle	Middle	0.944444444	0.666666667	0.777777778	0.791666667	0.5	0.333333333	1	0.5	0.8	0.2	0.095238095	0.432608519	0.8	0.666666667	0	0.5	2	1	1	2	1	1	1	4	4	4	3	2	2	2	1	10	2	Easy	Minimal	Somewhat	Somewhat	0.333333333	0.333333333
Nepal_2020	NEP-0863	1460	Dyad	Yes	Women	Married	18-30	Primary	Middle	Middle	0.722222222	0.666666667	0.344669586	0.958333333	0.5	0.666666667	0.666666667	0.5	0.866666667	0.333333333	0.333333333	0.529849845	0.8	0.666666667	1	0.666666667	2	2	2	2	2	2	2	4	4	3	4	3	3	2	2	10	2	Easy	None	Very much	Somewhat	0.333333333	0
Nepal_2020	NEP-0864	1461	Dyad	Yes	Women	Married	31-49	Primary	Lowest	Poorest	1	0.916666667	0.646706579	0.666666667	0.666666667	1	1	0.833333333	1	0.666666667	0.428571429	0.666666667	0.8	1	0	0.666666667	2	2	3	2	3	2	2	4	4	4	4	4	4	4	2	10	4	Very easy	None	Very much	Somewhat	0	0
Nepal_2020	NEP-0865	1461	Dyad	Yes	Men	Married	50+	Preschool-	Lowest	Poorest	0.944444444	0.833333333	0.498135422	0.958333333	0.5	1	1	0.416666667	0.666666667	0.266666667	0.333333333	0.529849845	0.2	0.666666667	1	0.666666667	2	2	2	2	2	2	2	3	3	3	3	3	2	2	3	10	1	Very easy	None	Very much	Somewhat	0	0
Nepal_2020	NEP-0872	1465	Dyad	Yes	Men	Married	31-49	Preschool-	Second	Poor	0.944444444	0.75	0.629566396	0.916666667	0.666666667	0.666666667	0.833333333	0.25	0.666666667	0.533333333	0.380952381	0.529849845	0.4	0.333333333	1	0.166666667	2	2	2	2	2	2	3	3	4	3	3	2	3	4	3	10	2	Easy	None	Very much	Somewhat	0.333333333	0
Nepal_2020	NEP-0873	1465	Dyad	Yes	Women	Married	50+	Preschool-	Fourth	Rich	0.944444444	0.833333333	0.313373246	0.791666667	0.666666667	1	0.833333333	0.5	0.666666667	0.6	0.380952381	0.529849845	0.4	0.833333333	0	0.666666667	2	2	3	2	2	2	2	1	4	3	4	3	3	3	3	2	3	Very easy	None	Very much	Somewhat	0	0
Nepal_2020	NEP-0876	1468	Dyad	Yes	Men	Married	50+	Primary	Middle	Middle	0.944444444	0.833333333	0.277777778	1	0.666666667	0.666666667	1	0.5	1	0.4	0.333333333	0.666666667	1	0.666666667	1	0.333333333	2	2	2	2	2	2	2	4	4	4	4	4	3	3	3	10	1	Very easy	None	Very much	Very much	0	0
Nepal_2020	NEP-0877	1469	Dyad	Yes	Men	Married	31-49	Preschool-	Second	Poor	0.944444444	0.916666667	0.498135422	0.958333333	0.5	1	1	0.5	1	0.4	0.333333333	0.529849845	0.2	0.666666667	1	0.833333333	2	2	2	2	2	2	2	4	4	4	4	4	3	3	3	10	1	Very easy	None	Very much	Very much	0	0
Nepal_2020	NEP-0878	1469	Dyad	Yes	Women	Married	31-49	Primary	Lowest	Poorest	1	0.916666667	0.259682268	0.833333333	0.833333333	0.666666667	0.666666667	0.583333333	1	0.6	0.333333333	0.529849845	0.8	0.833333333	0	0.5	2	2	2	2	2	2	2	4	4	4	4	4	4	4	3	10	2	Very easy	None	Very much	Very much	0	0
Nepal_2020	NEP-0879	1469	Dyad	Yes	Women	Married	31-49	Preschool-	Lowest	Poorest	0.833333333	0.916666667	0.426348935	0.833333333	0.666666667	0.333333333	0.833333333	0.416666667	0.933333333	0.6	0.333333333	0.529849845	0.6	1	1	0.5	2	2	2	2	2	2	2	4	4	4	4	3	4	4	4	10	1	Very easy	None	Very much	Very much	0	0
Nepal_2020	NEP-0880	1470	Dyad	Yes	Men	Married	31-49	Preschool-	Second	Poor	0.722222222	0.5	0.555555556	0.583333333	0.5	0.666666667	0.5	0.5	0.666666667	0.4	0.333333333	0.5	0.8	0.666666667	1	0.333333333	1	2	2	2	2	2	3	3	3	3	3	3	2	3	3	10	2	Easy	Minimal	Somewhat	Somewhat	0.333333333	0.333333333
Nepal_2020	NEP-0881	1470	Dyad	Yes	Women	Married	31-49	Preschool-	Second	Poor	0.944444444	0.833333333	0.370793379	0.833333333	0.666666667	0.666666667	0.666666667	0.5	0.8	0.6	0.428571429	0.529849845	0.8	0.666666667	1	0.5	2	2	2	2	3	3	2	3	3	3	4	4	3	3	3	2	3	Easy	None	Very much	Somewhat	0.333333333	0
Nepal_2020	NEP-0884	1472	Dyad	Yes	Men	Married	50+	Primary	Highest	Richest	0.944444444	0.833333333	0.277777778	0.791666667	0.666666667	0.333333333	1	0.5	0.733333333	0.4	0.380952381	0.5	0.8	0.666666667	1	1	2	2	2	2	2	2	3	3	4	3	3	3	3	3	3	10	1	Easy	Minimal	Very much	Somewhat	0.333333333	0.333333333
Nepal_2020	NEP-0885	1472	Dyad	Yes	Women	Married	50+	Preschool-	Highest	Richest	1	0.75	0.555555556	1	0.833333333	0.666666667	0.833333333	0.666666667	0.666666667	0.4	0.333333333	0.432608519	0.4	0.666666667	0	0.666666667	2	2	2	2	2	2	2	3	3	3	3	3	3	3	3	10	1	Easy	None	Very much	Very much	0.333333333	0
Nepal_2020	NEP-0888	1474	Dyad	Yes	Women	Married	31-49	Secondary+	Highest	Richest	0.944444444	0.833333333	0.313373246	1	0.833333333	0.666666667	1	0.5	0.866666667	0.8	0.380952381	0.529849845	0	0.833333333	1	1	2	2	2	2	3	2	2	3	4	4	4	3	4	3	4	3	3	Very easy	None	Very much	Very much	0	0
Nepal_2020	NEP-0891	1476	Dyad	Yes	Women	Married	31-49	Primary	Second	Poor	1	1	0.33949704	0.791666667	0.833333333	0.666666667	1	0.583333333	1	0.466666667	0.333333333	0.432608519	0.6	1	0	0.833333333	2	2	2	2	2	2	2	4	4	4	4	4	3	4	3	10	1	Very easy	None	Very much	Very much	0	0
Nepal_2020	NEP-0892	1477	Dyad	Yes	Men	Married	31-49	Preschool-	Lowest	Poorest	0.944444444	0.916666667	0.498135422	0.958333333	0.666666667	1	1	0.5	1	0.533333333	0.333333333	0.529849845	0.2	0.666666667	1	0.666666667	2	2	2	2	2	2	2	4	4	4	4	4	4	4	3	10	1	Easy	None	Very much	Very much	0.333333333	0
Nepal_2020	NEP-0894	1479	Dyad	Yes	Men	Married	50+	Preschool-	Middle	Middle	0.944444444	0.916666667	0.498135422	0.958333333	0.666666667	1	1	0.5	1	0.733333333	0.333333333	0.529849845	0.2	0.666666667	1	0.666666667	2	2	2	2	2	2	2	4	4	4	4	4	4	4	3	2	3	Very easy	None	Very much	Very much	0	0
Nepal_2020	NEP-0895	1479	Dyad	Yes	Women	Married	31-49	Preschool-	Second	Poor	0.888888889	1	0.400225141	0.833333333	0.666666667	0.666666667	1	0.583333333	1	0.533333333	0.333333333	0.529849845	0.4	1	1	0.666666667	2	2	2	2	2	2	2	4	4	4	4	4	3	4	4	10	1	Very easy	None	Very much	Very much	0	0
Nepal_2020	NEP-0896	1480	Dyad	Yes	Women	Married	50+	Preschool-	Middle	Middle	0.777777778	0.428095872	0.333333333	0.75	0.333333333	0.666666667	0.666666667	0.25	0.6	0.333333333	0.476190476	0.5	0	0.333333333	1	0.333333333	1	2	2	3	3	3	3	2	3	3	3	3	2	2	2	2	2	Easy	Minimal	Very much	Very much	0.333333333	0.333333333
Nepal_2020	NEP-0898	1480	Dyad	Yes	Women	Married	50+	Preschool-	Second	Poor	0.833333333	0.5	0.222222222	0.791666667	0.333333333	0.666666667	0.666666667	0.833333333	0.333333333	0.333333333	0.952380952	0.5	0.4	0.666666667	1	0.5	3	4	4	4	4	4	4	2	2	2	2	2	2	2	2	2	2	Easy	None	Very much	Somewhat	0.333333333	0
Nepal_2020	NEP-0900	1481	Dyad	Yes	Men	Married	31-49	Secondary+	Fourth	Rich	0.666666667	0.666666667	0.611111111	0.625	0.5	0.666666667	1	0.666666667	0.933333333	0.4	0.571428571	0.333333333	0.4	1	1	0.666666667	1	1	4	4	4	4	1	4	4	4	4	3	3	4	2	10	1	Very easy	None	Very much	Very much	0	0
Nepal_2020	NEP-0901	1482	Dyad	Yes	Women	Married	31-49	Primary	Middle	Middle	0.944444444	0.5	0.5	0.5	0.666666667	0.666666667	0.666666667	0.666666667	0.6	0.666666667	0.666666667	0.529849845	0.4	0.666666667	1	0.5	4	2	2	3	2	4	4	3	3	3	2	3	3	3	2	3	3	Easy	Minimal	Very much	Somewhat	0.333333333	0.333333333
Nepal_2020	NEP-0902	1482	Dyad	Yes	Men	Married	31-49	Primary	Middle	Middle	0.944444444	0.583333333	0.555555556	0.833333333	0.666666667	0.666666667	0.666666667	0.833333333	1	0.733333333	0.142857143	0.333333333	0.4	0.833333333	1	0.5	1	1	1	1	1	4	1	4	4	4	4	4	3	4	2	3	4	Very easy	None	Somewhat	Very much	0	0
Nepal_2020	NEP-0903	1483	Dyad	Yes	Women	Married	18-30	Secondary+	Middle	Middle	0.944444444	0.583333333	0.555555556	0.791666667	0.666666667	0.666666667	0.833333333	0.833333333	0.666666667	0.666666667	0.904761905	0.5	0.4	0.666666667	1	0.5	4	3	4	4	4	3	4	3	3	3	3	3	3	4	3	2	3	Easy	None	Very much	Somewhat	0.333333333	0
Nepal_2020	NEP-0904	1483	Dyad	Yes	Women	Married	18-30	Secondary+	Second	Poor	0.944444444	0.583333333	0.277777778	0.791666667	0.833333333	0.666666667	0.666666667	0.75	0.8	0.666666667	0.761904762	0.666666667	0.4	0.666666667	1	0.5	4	3	3	3	3	3	4	3	3	3	4	4	3	3	3	3	3	Very easy	None	Somewhat	Somewhat	0	0
Nepal_2020	NEP-0905	1483	Dyad	Yes	Men	Married	31-49	Secondary+	Second	Poor	1	0.666666667	0.648571157	0.75	0.666666667	0.666666667	1	1	0.8	0.666666667	0.761904762	0.333333333	0.4	0.666666667	1	0.666666667	3	3	4	4	3	3	3	3	4	4	3	3	3	4	3	2	3	Easy	Minimal	Very much	Somewhat	0.333333333	0.333333333
Nepal_2020	NEP-0906	1484	Dyad	Yes	Women	Married	50+	Preschool-	Second	Poor	0.666666667	0.583333333	0.277777778	0.625	0.333333333	0.333333333	0.666666667	1	0.666666667	0.6	1	0.666666667	0.4	0.666666667	1	0.5	4	4	4	4	4	4	4	3	3	3	3	3	4	4	2	10	3	Very easy	None	Very much	Somewhat	0	0
Nepal_2020	NEP-0907	1484	Dyad	Yes	Men	Married	50+	Preschool-	Second	Poor	0.722222222	0.75	0.5	0.583333333	0.333333333	0.666666667	1	1	0.6	0.466666667	0.666666667	0.333333333	0.4	0.666666667	1	0.666666667	3	3	3	3	3	3	3	3	3	3	2	3	3	4	3	10	1	Easy	None	Very much	Somewhat	0.333333333	0
Nepal_2020	NEP-0908	1485	Dyad	Yes	Men	Married	31-49	Secondary+	Middle	Middle	0.944444444	0.666666667	0.722222222	0.75	0.666666667	0.666666667	0.833333333	0.666666667	0.666666667	0.8	0.571428571	0.5	1	0.666666667	0	0.5	2	2	3	3	3	3	3	3	3	3	3	3	3	4	3	3	4	Easy	Minimal	Somewhat	Somewhat	0.333333333	0.333333333
Nepal_2020	NEP-0909	1485	Dyad	Yes	Women	Married	18-30	Preschool-	Second	Poor	0.833333333	0.916666667	0.426348935	0.708333333	0.666666667	0.666666667	0.166666667	0	0.466666667	0.266666667	0.095238095	0.666666667	1	1	1	0.5	1	3	1	1	1	1	1	2	1	3	3	3	1	1	2	2	3	Very easy	None	Very much	Very much	0	0
Nepal_2020	NEP-0910	1486	Dyad	Yes	Women	Married	18-30	Secondary+	Second	Poor	1	0.75	0.611111111	0.666666667	0.833333333	0.666666667	0.666666667	0.5	0.533333333	0.6	0.619047619	0.5	0.4	0.666666667	1	1	2	3	3	3	3	3	3	2	2	3	3	3	3	3	3	2	3	Easy	None	Very much	Somewhat	0.333333333	0
Nepal_2020	NEP-0912	1486	Dyad	Yes	Women	Married	18-30	Secondary+	Lowest	Poorest	0.777777778	0.75	0.611111111	0.708333333	0.5	0.666666667	1	0.833333333	0.933333333	0.6	1	0.5	0.4	0.666666667	1	0.333333333	4	4	4	4	4	4	4	4	4	4	4	3	3	3	3	2	3	Very easy	None	Very much	Very much	0	0
Nepal_2020	NEP-0913	1487	Dyad	Yes	Men	Married	50+	Preschool-	Second	Poor	0.888888889	0.666666667	0.555555556	0.791666667	0.833333333	0.666666667	1	1	0.6	0.4	0.666666667	0.333333333	0.4	0.666666667	1	0.833333333	3	3	3	3	3	3	3	3	3	3	2	3	3	3	3	10	1	Easy	None	Very much	Not much	0.333333333	0
Nepal_2020	NEP-0914	1487	Dyad	Yes	Women	Married	50+	Preschool-	Second	Poor	0.833333333	0.666666667	0.777777778	1	0.5	0.666666667	0.666666667	0.416666667	0.666666667	0.533333333	1	0.5	0.4	0.666666667	1	0.5	4	4	4	4	4	4	4	3	3	3	3	3	3	3	3	10	3	Easy	None	Very much	Somewhat	0.333333333	0
Nepal_2020	NEP-0915	1488	Dyad	Yes	Women	Married	31-49	Preschool-	Fourth	Rich	0.944444444	0.666666667	0.666666667	0.833333333	0.833333333	1	0.833333333	0.416666667	0.733333333	0.6	0	0.666666667	0.4	1	1	0.5	1	1	1	1	1	1	1	3	3	3	3	4	3	3	3	2	3	Easy	Minimal	Very much	Somewhat	0.333333333	0.333333333
Nepal_2020	NEP-0916	1489	Dyad	Yes	Men	Married	31-49	Primary	Second	Poor	0.944444444	0.583333333	0.388888889	0.791666667	0.333333333	0.333333333	1	0.666666667	0.8	0.4	0.666666667	0.333333333	1	0.5	1	0.538555868	3	3	3	3	3	3	3	4	4	4	2	3	2	4	3	10	1	Easy	Minimal	Somewhat	Somewhat	0.333333333	0.333333333
Nepal_2020	NEP-0919	1491	Dyad	Yes	Women	Married	50+	Preschool-	Lowest	Poorest	0.888888889	0.583333333	0.444444444	0.458333333	0.666666667	0.666666667	0.5	0.666666667	0	0.533333333	1	0.666666667	0.4	1	1	0.5	4	4	4	4	4	4	4	1	1	1	1	1	2	3	3	2	3	Easy	Minimal	Somewhat	Somewhat	0.333333333	0.333333333
Nepal_2020	NEP-0920	1492	Dyad	Yes	Women	Married	50+	Preschool-	Middle	Middle	1	0.916666667	0.635370327	0.833333333	1	1	1	0.166666667	0.733333333	0.4	0.142857143	0.666666667	0.2	1	1	0.666666667	1	1	1	1	1	1	4	3	3	3	3	4	3	3	3	10	1	Very easy	None	Very much	Very much	0	0
Nepal_2020	NEP-0921	1492	Dyad	Yes	Women	Married	31-49	Preschool-	Lowest	Poorest	0.777777778	0.75	0.611111111	0.416666667	0.666666667	1	0.666666667	0.166666667	0.666666667	0.4	0.428571429	0.5	0.4	1	1	0.666666667	4	1	4	1	1	1	4	3	3	3	3	3	3	3	3	10	1	Very easy	None	Very much	Somewhat	0	0
Nepal_2020	NEP-0922	1492	Dyad	Yes	Men	Married	31-49	Primary	Lowest	Poorest	0.555555556	0.5	0.666666667	0.541666667	0	1	1	0.666666667	0.666666667	0.266666667	0.619047619	0.5	1	0.333333333	1	0.538555868	2	3	3	3	3	3	3	4	3	3	2	3	2	3	2	10	1	Easy	Minimal	Very much	Not much	0.333333333	0.333333333
Nepal_2020	NEP-0923	1493	Dyad	Yes	Men	Married	18-30	Secondary+	Fourth	Rich	0.888888889	0.833333333	0.555555556	0.916666667	0.5	1	1	0.666666667	0.866666667	0.8	0.571428571	0.333333333	1	0.666666667	1	0.538555868	2	2	3	3	3	3	3	4	4	4	3	3	4	4	3	2	4	Very easy	None	Somewhat	Very much	0	0
Nepal_2020	NEP-0924	1494	Dyad	Yes	Women	Married	18-30	Secondary+	Lowest	Poorest	0.944444444	0.666666667	0.333333333	0.708333333	0.833333333	0.666666667	0.5	0.5	0.666666667	0.666666667	0.666666667	0.666666667	0.4	0.666666667	1	0.5	3	3	3	3	3	3	3	3	3	3	3	3	4	3	3	2	3	Very easy	None	Very much	Very much	0	0
Nepal_2020	NEP-0925	1494	Dyad	Yes	Women	Married	18-30	Secondary+	Lowest	Poorest	0.888888889	0.666666667	0.777777778	0.75	0.333333333	0.666666667	0.666666667	0.833333333	0.666666667	0.6	0.904761905	0.333333333	0.2	0.666666667	1	0.5	4	4	4	4	4	3	3	3	3	3	3	3	3	3	3	2	3	Very easy	None	Very much	Very much	0	0
Nepal_2020	NEP-0926	1495	Dyad	Yes	Women	Married	18-30	Preschool-	Lowest	Poorest	0.611111111	0.583333333	0.277777778	0.625	0.5	0.666666667	0.666666667	1	0.866666667	0.6	0.857142857	0.666666667	0.4	0.666666667	1	0.5	4	4	3	3	4	3	4	4	4	4	3	3	3	3	3	2	3	Very easy	None	Very much	Very much	0	0
Nepal_2020	NEP-0927	1495	Dyad	Yes	Men	Married	18-30	Primary	Lowest	Poorest	0.722222222	0.583333333	0.555555556	0.583333333	0.5	0.666666667	0.833333333	1	0.6	0.6	0.666666667	0.333333333	0.4	0.666666667	1	0.5	3	3	3	3	3	3	3	3	3	3	2	3	3	4	2	2	3	Easy	None	Very much	Somewhat	0.333333333	0
Nepal_2020	NEP-0928	1496	Dyad	Yes	Men	Married	50+	Secondary+	Second	Poor	0.777777778	0.75	0.666666667	0.583333333	0.666666667	0.666666667	1	1	0.6	0.466666667	0.761904762	0.333333333	0.6	0.666666667	1	0.5	3	4	3	4	3	3	3	3	3	3	2	3	3	4	3	10	1	Easy	Minimal	Very much	Somewhat	0.333333333	0.333333333
Nepal_2020	NEP-0929	1496	Dyad	Yes	Women	Married	50+	Preschool-	Second	Poor	0.777777778	0.333333333	0.444444444	0.75	0.666666667	0.666666667	0.666666667	0.833333333	0.666666667	0.533333333	0.952380952	0.666666667	0.4	0.666666667	1	0.333333333	3	4	4	4	4	4	4	3	3	3	3	3	3	3	2	2	3	Very easy	None	Very much	Very much	0	0
Nepal_2020	NEP-0930	1497	Dyad	Yes	Men	Married	31-49	Primary	Middle	Middle	0.944444444	0.75	0.777777778	0.833333333	0.333333333	1	1	0.666666667	0.866666667	0.6	0.666666667	0.5	1	0.666666667	1	0.705222535	3	3	3	3	3	3	3	4	4	4	3	3	3	4	3	10	3	Easy	Minimal	Somewhat	Somewhat	0.333333333	0.333333333
Nepal_2020	NEP-0931	1497	Dyad	Yes	Women	Married	31-49	Secondary+	Middle	Middle	0.944444444	1	0.722222222	0.916666667	0.833333333	1	1	0.166666667	1	0.866666667	1	0.666666667	0.8	1	1	0.833333333	4	4	4	4	4	4	4	4	4	4	4	4	4	4	3	3	4	Very easy	None	Very much	Very much	0	0
Nepal_2020	NEP-0932	1498	Dyad	Yes	Women	Married	31-49	Preschool-	Middle	Middle	0.611111111	0.75	0.444444444	0.541666667	0.5	0.333333333	0.666666667	0.5	0.666666667	0.533333333	0.428571429	0.5	0.4	0.666666667	1	0.5	2	2	2	2	2	2	4	3	3	3	3	3	2	4	3	2	2	Easy	Minimal	Somewhat	Somewhat	0.333333333	0.333333333
Nepal_2020	NEP-0934	1499	Dyad	Yes	Men	Married	31-49	Secondary+	Fourth	Rich	0.944444444	0.916666667	0.555555556	0.958333333	0.5	0.666666667	1	0.666666667	0.866666667	0.733333333	0.571428571	0.5	0.4	1	1	1	1	1	4	4	1	4	4	4	4	4	3	3	3	4	3	2	4	Very easy	None	Very much	Very much	0	0
Nepal_2020	NEP-0935	1499	Dyad	Yes	Women	Married	31-49	Primary	Middle	Middle	0.944444444	0.666666667	0.555555556	0.75	0.5	0.666666667	0.666666667	0.5	0.666666667	0.6	1	0.5	0.4	0.666666667	1	0.5	4	4	4	4	4	4	4	3	3	3	3	3	3	3	3	2	3	Easy	Minimal	Very much	Somewhat	0.333333333	0.333333333
Nepal_2020	NEP-0938	1501	Dyad	Yes	Women	Married	18-30	Secondary+	Fourth	Rich	0.944444444	0.916666667	0.777777778	1	0.666666667	0.666666667	0.666666667	0.25	0.866666667	0.666666667	0.904761905	0.5	0.6	1	1	0.666666667	4	4	4	4	4	2	4	4	4	4	3	3	3	4	2	2	4	Very easy	None	Very much	Very much	0	0
Nepal_2020	NEP-0939	1502	Dyad	Yes	Men	Married	31-49	Primary	Lowest	Poorest	0.888888889	0.583333333	0.666666667	0.75	0.5	0.666666667	1	0.666666667	0.933333333	0.666666667	0.666666667	0.5	1	0.5	1	0.666666667	3	3	3	3	3	3	3	4	4	4	3	4	3	4	3	2	3	Easy	Minimal	Somewhat	Somewhat	0.333333333	0.333333333
Nepal_2020	NEP-0940	1502	Dyad	Yes	Women	Married	31-49	Primary	Lowest	Poorest	0.944444444	0.5	0.666666667	0.541666667	0.833333333	1	1	0	0.6	0.733333333	1	0.5	0.4	1	1	0.666666667	4	4	4	4	4	4	4	3	3	3	2	3	3	3	3	3	3	Very easy	None	Very much	Very much	0	0
Nepal_2020	NEP-0941	1503	Not	Yes	Men	Married	31-49	Preschool-	Lowest	Poorest	0.777777778	0.666666667	0.555555556	0.458333333	0.5	0.666666667	0.666666667	1	0.6	0.6	0.666666667	0.333333333	0.4	0.333333333	1	0.5	3	3	3	3	3	3	3	3	3	3	2	3	3	3	3	2	3	Easy	Minimal	Very much	Not much	0.333333333	0.333333333
Nepal_2020	NEP-0942	1504	Dyad	Yes	Women	Married	18-30	Secondary+	Middle	Middle	0.888888889	0.583333333	0.666666667	0.375	0.666666667	0.666666667	0.666666667	0.666666667	0.733333333	0.466666667	1	0.5	0.4	0.666666667	1	0.833333333	4	4	4	4	4	4	4	3	3	4	3	3	3	3	2	10	3	Easy	None	Very much	Somewhat	0.333333333	0
Nepal_2020	NEP-0943	1504	Dyad	Yes	Men	Married	18-30	Secondary+	Second	Poor	0.888888889	0.666666667	0.555555556	0.5	0.666666667	0.666666667	1	1	0.733333333	0.466666667	0.666666667	0.333333333	0.4	0.666666667	1	1	3	3	3	3	3	3	3	3	4	3	3	3	3	4	3	10	1	Very easy	None	Very much	Somewhat	0	0
Nepal_2020	NEP-0944	1505	Not	Yes	Men	Married	50+	Secondary+	Second	Poor	0.722222222	0.75	0.5	0.625	0.5	0.666666667	1	0.666666667	0.733333333	0.8	0.857142857	0.333333333	0.4	0.666666667	1	0.5	4	4	4	4	4	4	1	4	3	3	3	3	3	4	3	3	4	Easy	None	Very much	Very much	0.333333333	0
Nepal_2020	NEP-0946	1506	Dyad	Yes	Women	Married	31-49	Preschool-	Middle	Middle	0.833333333	0.5	0.666666667	0.833333333	0.5	0.333333333	0.333333333	0.166666667	0.666666667	0.266666667	0.285714286	0.333333333	0.4	1	1	0.833333333	4	1	1	1	1	1	4	3	3	3	3	3	1	1	3	2	2	Very easy	None	Very much	Very much	0	0
Nepal_2020	NEP-0947	1507	Dyad	Yes	Men	Married	50+	Primary	Second	Poor	0.666666667	0.583333333	0.5	0.458333333	0.5	0.666666667	0.833333333	0.833333333	0.666666667	0.333333333	0.285714286	0.333333333	0.4	0.666666667	1	0.333333333	1	1	1	4	1	4	1	3	3	3	3	3	3	2	3	10	1	Easy	Minimal	Somewhat	Somewhat	0.333333333	0.333333333
Nepal_2020	NEP-0948	1507	Dyad	Yes	Women	Married	50+	Preschool-	Middle	Middle	0.722222222	0.583333333	0.666666667	0.416666667	0.5	0.333333333	0.666666667	0.5	0.6	0.533333333	0.714285714	0.5	0.4	0.333333333	1	0.5	4	4	3	3	2	2	4	3	3	3	2	3	2	3	3	2	3	Difficult	Mild	Somewhat	Somewhat	0.666666667	0.666666667
Nepal_2020	NEP-0949	1508	Dyad	Yes	Women	Married	50+	Preschool-	Middle	Middle	0.722222222	0.833333333	0.315237824	0.5	0.5	0.666666667	0.5	0.666666667	0.466666667	0.4	0.333333333	0.529849845	0.4	0.666666667	1	0.5	2	2	2	2	2	2	2	3	3	3	2	1	2	2	3	2	2	Difficult	Mild	Very much	Not much	0.666666667	0.666666667
Nepal_2020	NEP-0950	1509	Dyad	Yes	Women	Married	31-49	Secondary+	Middle	Middle	1	0.833333333	0.344669586	0.875	0.833333333	1	1	0.666666667	1	0.466666667	0.380952381	0.529849845	0.8	1	0	0.666666667	2	2	3	2	2	2	2	4	4	4	4	4	2	4	4	10	1	Very easy	Minimal	Very much	Very much	0	0.333333333
Nepal_2020	NEP-0951	1510	Dyad	Yes	Men	Married	31-49	Preschool-	Lowest	Poorest	1	0.583333333	0.388888889	0.916666667	0.333333333	0.666666667	1	0.666666667	0.666666667	0.4	0.333333333	0.666666667	0.6	0.666666667	0	0.833333333	2	2	2	2	2	2	2	3	3	3	3	3	3	3	3	10	1	Easy	Mild	Very much	Somewhat	0.333333333	0.666666667
Nepal_2020	NEP-0955	1512	Dyad	Yes	Women	Married	50+	Preschool-	Fourth	Rich	1	0.75	0.555555556	1	0.833333333	1	0.5	0.666666667	0.666666667	0.4	0.380952381	0.432608519	0	0.666666667	0	0.666666667	2	2	2	2	2	2	3	3	3	3	3	3	3	3	3	10	1	Easy	None	Very much	Very much	0.333333333	0
Nepal_2020	NEP-0956	1512	Dyad	Yes	Men	Married	50+	Preschool-	Middle	Middle	0.944444444	0.833333333	0.333333333	0.833333333	0.666666667	0.666666667	1	0.5	0.733333333	0.4	0.333333333	0.5	0.8	0.666666667	1	0.5	2	2	2	2	2	2	2	4	3	3	3	3	3	3	3	10	1	Easy	Minimal	Very much	Somewhat	0.333333333	0.333333333
Nepal_2020	NEP-0957	1513	Dyad	Yes	Men	Married	50+	Preschool-	Second	Poor	0.944444444	0.666666667	0.388888889	0.583333333	0.666666667	0.666666667	0.5	0.5	0.666666667	0.533333333	0.333333333	0.666666667	0.8	0.666666667	1	0.5	2	2	2	2	2	2	2	3	3	3	3	3	3	3	3	10	3	Easy	Minimal	Somewhat	Somewhat	0.333333333	0.333333333
Nepal_2020	NEP-0958	1513	Dyad	Yes	Women	Married	31-49	Preschool-	Lowest	Poorest	0.777777778	0.666666667	0.418320651	1	0.833333333	0.666666667	0.666666667	0.666666667	0.733333333	0.333333333	0.380952381	0.43057466	0.8	0.666666667	1	0.5	2	2	2	2	2	2	3	3	4	3	3	3	2	2	3	10	2	Easy	None	Very much	Somewhat	0.333333333	0
Nepal_2020	NEP-0960	1514	Dyad	Yes	Women	Married	31-49	Preschool-	Second	Poor	0.944444444	0.666666667	0.572695739	0.958333333	0.666666667	0.333333333	0.666666667	0.666666667	0.8	0.4	0.380952381	0.43057466	0.8	0.833333333	1	0.5	2	2	2	2	2	2	3	3	4	3	4	3	3	3	2	2	1	Easy	None	Very much	Somewhat	0.333333333	0
Nepal_2020	NEP-0961	1515	Dyad	Yes	Women	Married	31-49	Preschool-	Second	Poor	1	0.5	0.222222222	0.791666667	0.5	0.333333333	0.5	1	0.4	0.6	0.952380952	0.666666667	0.4	0.666666667	1	0.5	4	4	4	3	4	4	4	2	2	2	2	3	3	3	3	2	3	Easy	Minimal	Somewhat	Somewhat	0.333333333	0.333333333
Nepal_2020	NEP-0962	1515	Dyad	Yes	Men	Married	31-49	Secondary+	Lowest	Poorest	1	0.583333333	0.555555556	0.708333333	0.666666667	0.666666667	1	1	0.6	0.6	0.80952381	0.166666667	0.4	0.666666667	1	0.666666667	3	3	4	4	3	4	3	3	3	3	2	3	3	4	2	2	3	Easy	None	Very much	Somewhat	0.333333333	0
Nepal_2020	NEP-0963	1516	Dyad	Yes	Men	Married	31-49	Primary	Second	Poor	1	0.916666667	0.666666667	0.916666667	0.5	1	1	0.666666667	0.933333333	0.533333333	0.666666667	0.5	1	0.666666667	1	0.538555868	3	3	3	3	3	3	3	4	4	4	4	3	3	4	2	10	3	Easy	None	Somewhat	Somewhat	0.333333333	0
Nepal_2020	NEP-0964	1516	Dyad	Yes	Women	Married	31-49	Preschool-	Middle	Middle	1	0.833333333	0.611111111	0.875	0.833333333	1	1	0.166666667	0.666666667	0.733333333	1	0.333333333	0.4	1	1	0.666666667	4	4	4	4	4	4	4	3	3	3	3	3	3	3	3	3	4	Very easy	Minimal	Very much	Very much	0	0.333333333
Nepal_2020	NEP-0965	1517	Not	Yes	Women	Married	50+	Preschool-	Second	Poor	0.388888889	0.5	0.333333333	0.25	0.666666667	0.333333333	0.333333333	0.5	0	0.2	0.857142857	0.5	0	0	0	0.5	4	4	4	4	1	4	4	1	1	1	1	1	1	1	2	2	2	Easy	Severe	Not really	Somewhat	0.333333333	1
Nepal_2020	NEP-0966	1518	Dyad	Yes	Men	Married	18-30	Secondary+	Second	Poor	0.777777778	0.5	0.611111111	0.916666667	0.5	0.666666667	0.666666667	0.666666667	0.666666667	0.4	0.857142857	0.666666667	1	1	1	1	4	4	4	4	4	4	1	3	3	3	3	3	3	3	3	10	1	Very easy	None	Very much	Very much	0	0
Nepal_2020	NEP-0968	1519	Dyad	Yes	Women	Married	31-49	Secondary+	Middle	Middle	0.888888889	0.666666667	0.5	0.583333333	0.666666667	0.333333333	0.666666667	0.5	0.533333333	0.4	1	0.5	0.4	0.666666667	1	0.5	4	4	4	4	4	4	4	3	3	3	2	2	2	3	2	2	2	Easy	None	Very much	Somewhat	0.333333333	0
Nepal_2020	NEP-0969	1519	Dyad	Yes	Men	Married	31-49	Secondary+	Middle	Middle	0.833333333	0.666666667	0.555555556	0.708333333	0.5	0.666666667	1	0.833333333	0.733333333	0.4	0.857142857	0.333333333	0.4	0.666666667	1	0.5	4	1	4	4	4	4	4	4	3	3	3	3	3	3	3	10	1	Very easy	None	Very much	Very much	0	0
Nepal_2020	NEP-0970	1520	Dyad	Yes	Men	Married	50+	Preschool-	Lowest	Poorest	0.777777778	0.583333333	0.555555556	0.666666667	0.5	0.666666667	1	0.75	0.6	0.6	0.666666667	0.333333333	0.4	0.666666667	1	0.5	3	3	3	3	3	3	3	3	3	3	2	3	3	4	2	2	3	Easy	None	Very much	Somewhat	0.333333333	0
Nepal_2020	NEP-0971	1520	Dyad	Yes	Women	Married	50+	Preschool-	Lowest	Poorest	0.833333333	0.5	0.444444444	0.791666667	0.5	0.666666667	0.666666667	0.75	0.6	0.6	1	0.333333333	0.4	0.666666667	1	0.5	4	4	4	4	4	4	4	2	2	4	3	3	3	3	3	2	3	Easy	None	Very much	Somewhat	0.333333333	0
Nepal_2020	NEP-0972	1521	Dyad	Yes	Women	Married	31-49	Preschool-	Middle	Middle	0.555555556	0.333333333	0.5	0.416666667	0.333333333	0.333333333	0.833333333	0.5	0.533333333	0.266666667	0.80952381	0.666666667	0.4	0.666666667	1	0.5	3	3	4	3	4	4	3	2	3	2	3	3	2	3	2	10	1	Easy	Mild	Not really	Not much	0.333333333	0.666666667
Nepal_2020	NEP-0973	1521	Dyad	Yes	Men	Married	50+	Preschool-	Second	Poor	0.888888889	0.75	0.611111111	0.875	0.333333333	0.666666667	0.833333333	0.833333333	0.733333333	0.733333333	0.428571429	0.333333333	0.4	0.833333333	1	0.666666667	1	4	1	4	1	4	1	3	4	3	3	3	3	4	3	2	4	Easy	None	Somewhat	Somewhat	0.333333333	0
Nepal_2020	NEP-0974	1521	Dyad	Yes	Women	Married	18-30	Primary	Lowest	Poorest	0.555555556	0.416666667	0.444444444	0.458333333	0.5	0.333333333	0.666666667	0.5	0.333333333	0.333333333	0.714285714	0.5	0.4	0.333333333	0	0.5	3	3	4	4	2	2	4	2	2	2	2	2	2	2	2	2	2	Difficult	Mild	Somewhat	Not at all	0.666666667	0.666666667
Nepal_2020	NEP-0975	1522	Dyad	Yes	Women	Married	31-49	Preschool-	Second	Poor	0.944444444	0.75	0.357592549	0.833333333	0.666666667	0.333333333	0.666666667	0.5	0.666666667	0.066666667	0.333333333	0.333333333	0.8	0.666666667	1	0.5	2	2	2	2	2	2	2	3	3	3	3	3	1	1	2	10	1	Easy	None	Very much	Somewhat	0.333333333	0
Nepal_2020	NEP-0976	1523	Dyad	Yes	Women	Married	31-49	Preschool-	Lowest	Poorest	1	1	0.315237824	0.875	1	1	1	0.5	1	0.6	0.380952381	0.666666667	0.8	1	0	0.666666667	2	2	3	2	2	2	2	4	4	4	4	4	4	4	4	10	1	Very easy	None	Very much	Very much	0	0
Nepal_2020	NEP-0977	1523	Dyad	Yes	Men	Married	50+	Preschool-	Lowest	Poorest	0.944444444	0.916666667	0.498135422	0.958333333	0.5	1	1	0.5	1	0.266666667	0.333333333	0.529849845	0.2	0.666666667	1	0.5	2	2	2	2	2	2	2	4	4	4	4	4	2	2	3	10	1	Very easy	None	Very much	Very much	0	0
Nepal_2020	NEP-0978	1523	Dyad	Yes	Women	Married	31-49	Preschool-	Lowest	Poorest	0.944444444	0.833333333	0.259682268	0.833333333	0.833333333	1	1	0.833333333	1	0.466666667	0.333333333	0.599275185	0.8	0.833333333	0	0.666666667	2	2	2	2	2	2	2	4	4	4	4	4	3	4	3	10	1	Easy	Minimal	Very much	Somewhat	0.333333333	0.333333333
Nepal_2020	NEP-0981	1525	Dyad	Yes	Men	Married	31-49	Preschool-	Second	Poor	0.888888889	0.75	0.333333333	0.875	0.666666667	0.333333333	1	0.5	0.8	0.4	0.380952381	0.5	1	0.666666667	1	0.5	2	2	2	2	2	2	3	4	4	3	3	3	3	3	3	10	1	Easy	Minimal	Very much	Somewhat	0.333333333	0.333333333
Nepal_2020	NEP-0989	1530	Not	Yes	Men	Not married	31-49	Preschool-	Second	Poor	0.777777778	0.583333333	0.283941484	0.666666667	0.5	0.333333333	0	0.416666667	0	0.133333333	0.333333333	0.432608519	0	0.333333333	0	0	2	2	2	2	2	2	2	1	1	1	1	1	1	1	3	10	1	Easy	Mild	Very much	Not much	0.333333333	0.666666667
Nepal_2020	NEP-0990	1530	Not	Yes	Women	Married	50+	Preschool-	Fourth	Rich	0.666666667	0.75	0.400225141	0.583333333	0.5	0.333333333	1	0.25	0.733333333	0.2	0.19047619	0.666666667	0.8	0.833333333	1	0.666666667	2	2	2	2	1	1	1	4	4	4	3	1	1	2	3	10	1	Easy	Severe	Very much	Somewhat	0.333333333	1
Nepal_2020	NEP-0991	1531	Dyad	Yes	Women	Married	50+	Preschool-	Second	Poor	0.5	0.75	0.426348935	0.166666667	0.5	0.666666667	0.666666667	0.5	0.666666667	0.666666667	0.238095238	0.666666667	0.6	0.666666667	1	0.666666667	2	2	2	2	1	1	2	4	3	3	3	2	4	4	3	10	3	Easy	Minimal	Very much	Very much	0.333333333	0.333333333
Nepal_2020	NEP-0992	1531	Dyad	Yes	Men	Married	50+	Preschool-	Lowest	Poorest	0.777777778	0.75	0.444444444	0.25	0.666666667	0	0.833333333	0.5	0.933333333	0.666666667	0.333333333	0.432608519	1	0.666666667	1	0.5	2	2	2	2	2	2	2	3	4	4	4	4	3	4	3	10	4	Easy	Severe	Very much	Not at all	0.333333333	1
Nepal_2020	NEP-0995	1533	Dyad	Yes	Men	Married	31-49	Preschool-	Second	Poor	0.944444444	0.833333333	0.277777778	0.791666667	0.666666667	0.666666667	1	0.5	0.733333333	0.4	0.380952381	0.5	0.8	0.666666667	1	0.5	2	2	2	2	2	2	3	4	3	3	3	3	3	3	3	10	1	Easy	Minimal	Very much	Somewhat	0.333333333	0.333333333
Nepal_2020	NEP-0996	1533	Dyad	Yes	Women	Married	31-49	Preschool-	Middle	Middle	1	0.75	0.555555556	1	0.833333333	0.666666667	0.833333333	0.666666667	0.666666667	0.4	0.333333333	0.333333333	0.4	0.666666667	0	0.666666667	2	2	2	2	2	2	2	3	3	3	3	3	3	3	3	10	1	Easy	None	Very much	Very much	0.333333333	0
Nepal_2020	NEP-0997	1534	Dyad	Yes	Men	Married	50+	Preschool-	Highest	Richest	0.944444444	0.833333333	0.333333333	0.791666667	0.666666667	1	1	0.5	0.8	0.4	0.333333333	0.5	0.8	0.666666667	1	0.5	2	2	2	2	2	2	2	4	4	3	3	3	3	3	3	10	1	Easy	Minimal	Very much	Somewhat	0.333333333	0.333333333
Nepal_2020	NEP-0999	1535	Dyad	Yes	Women	Married	31-49	Preschool-	Second	Poor	0.944444444	0.5	0.450608151	0.958333333	1	1	1	0.666666667	0.533333333	0.133333333	0.285714286	0.599275185	0.4	0.833333333	1	0.666666667	2	2	2	2	1	2	2	3	4	3	2	1	1	2	2	10	1	Easy	Minimal	Very much	Very much	0.333333333	0.333333333
Nepal_2020	NEP-1000	1535	Dyad	Yes	Men	Married	31-49	Preschool-	Lowest	Poorest	1	0.583333333	0.518455285	0.875	0.333333333	0.666666667	1	0.666666667	0.733333333	0.4	0.333333333	0.432608519	0.6	0.833333333	1	1	2	2	2	2	2	2	2	3	3	3	4	3	3	3	3	10	1	Very easy	None	Not at all	Not much	0	0
Nepal_2020	NEP-1005	1538	Dyad	Yes	Men	Married	31-49	Preschool-	Highest	Richest	1	0.666666667	0.333333333	0.625	0.166666667	0.666666667	0.5	0.5	0.666666667	0.4	0.238095238	0.5	0.6	0.666666667	0	0.666666667	2	2	1	1	1	2	3	3	3	3	3	3	3	2	3	10	2	Easy	Minimal	Somewhat	Somewhat	0.333333333	0.333333333
Nepal_2020	NEP-1006	1538	Dyad	Yes	Women	Married	18-30	Primary	Highest	Richest	0.944444444	0.75	0.313373246	0.875	0.666666667	0.666666667	1	0.5	0.8	0.466666667	0.333333333	0.529849845	1	0.666666667	1	0.666666667	2	2	2	2	2	2	2	4	3	4	3	3	3	3	2	2	2	Easy	None	Very much	Somewhat	0.333333333	0
Nepal_2020	NEP-1007	1539	Dyad	Yes	Men	Married	31-49	Preschool-	Highest	Richest	0.944444444	0.833333333	0.333333333	1	0.833333333	0.666666667	1	0.5	1	0.4	0.333333333	0.666666667	1	0.666666667	1	0.5	2	2	2	2	2	2	2	4	4	4	4	4	3	3	3	10	1	Very easy	None	Very much	Very much	0	0
Nepal_2020	NEP-1009	1540	Dyad	Yes	Men	Married	31-49	Preschool-	Fourth	Rich	0.666666667	0.666666667	0.333333333	0.583333333	0.5	0.333333333	0.5	0.5	0.666666667	0.533333333	0.333333333	0.666666667	0.6	0.666666667	0	0.5	2	2	2	2	2	2	2	3	3	3	3	3	3	3	3	10	3	Easy	Minimal	Somewhat	Somewhat	0.333333333	0.333333333
Nepal_2020	NEP-1010	1540	Dyad	Yes	Women	Married	31-49	Preschool-	Second	Poor	0.5	0.75	0.444444444	0.583333333	0.666666667	0.333333333	0.833333333	0.5	0.666666667	0.333333333	0.333333333	0.432608519	0.8	0.666666667	0	0.5	2	2	2	2	2	2	2	3	3	3	3	3	3	2	2	10	2	Easy	Minimal	Very much	Somewhat	0.333333333	0.333333333
Nepal_2020	NEP-1011	1541	Dyad	Yes	Men	Married	31-49	Preschool-	Lowest	Poorest	0.944444444	0.916666667	0.498135422	0.958333333	0.833333333	1	1	0.5	1	0.4	0.333333333	0.529849845	0.2	0.666666667	1	0.666666667	2	2	2	2	2	2	2	4	4	4	4	4	3	3	3	10	1	Very easy	None	Very much	Very much	0	0
Nepal_2020	NEP-1012	1541	Dyad	Yes	Women	Married	31-49	Preschool-	Middle	Middle	1	0.916666667	0.646706579	0.875	1	1	0.833333333	0.5	1	0.666666667	0.333333333	0.529849845	0.4	0.666666667	0	0.5	2	2	2	2	2	2	2	4	4	4	4	4	3	4	3	10	4	Very easy	None	Very much	Very much	0	0
Nepal_2020	NEP-1016	1544	Dyad	Yes	Women	Married	31-49	Preschool-	Lowest	Poorest	1	0.833333333	0.333333333	1	0.833333333	0.666666667	0.833333333	0.666666667	0.666666667	0.4	0.333333333	0.666666667	0	0.666666667	0	0.666666667	2	2	2	2	2	2	2	3	3	3	3	3	3	3	3	10	1	Easy	None	Very much	Very much	0.333333333	0
Nepal_2020	NEP-1018	1546	Dyad	Yes	Women	Married	18-30	Secondary+	Middle	Middle	1	0.833333333	0.555555556	0.666666667	0.666666667	0.333333333	0.333333333	0.25	0.6	0.6	0.904761905	0.666666667	0.4	0.666666667	1	0.5	2	4	4	4	4	4	4	3	3	3	2	3	3	3	2	3	3	Easy	None	Very much	Very much	0.333333333	0
Nepal_2020	NEP-1019	1546	Dyad	Yes	Men	Married	18-30	Primary	Second	Poor	0.555555556	0.666666667	0.388888889	0.541666667	0.5	0.666666667	0.833333333	0.666666667	0.666666667	0.4	0.142857143	0.333333333	0.4	0.666666667	1	0.5	1	1	4	1	1	1	1	3	3	3	3	3	3	3	3	10	1	Easy	Minimal	Very much	Somewhat	0.333333333	0.333333333
Nepal_2020	NEP-1020	1547	Dyad	Yes	Women	Married	18-30	Secondary+	Middle	Middle	0.833333333	0.666666667	0.611111111	0.875	0.666666667	0.666666667	0.666666667	0.5	0.666666667	0.266666667	0.857142857	0.5	0.4	0.666666667	1	0.5	4	4	4	4	4	1	4	3	3	3	3	3	2	3	2	10	1	Easy	None	Very much	Very much	0.333333333	0
Nepal_2020	NEP-1021	1547	Dyad	Yes	Men	Married	18-30	Secondary+	Middle	Middle	0.888888889	0.75	0.333333333	0.916666667	0.5	0.666666667	1	0.833333333	0.666666667	0.4	0.428571429	0.333333333	0.4	0.833333333	1	0.5	1	1	1	1	4	4	4	3	3	3	3	3	3	3	3	10	1	Easy	None	Very much	Somewhat	0.333333333	0
Nepal_2020	NEP-1022	1548	Dyad	Yes	Men	Married	50+	Preschool-	Lowest	Poorest	0.722222222	0.75	0.5	0.666666667	0.833333333	0.666666667	1	1	0.6	0.666666667	0.666666667	0.333333333	0.4	0.666666667	1	1	3	3	3	3	3	3	3	3	3	3	2	3	3	4	3	2	3	Easy	None	Very much	Somewhat	0.333333333	0
Nepal_2020	NEP-1023	1549	Dyad	Yes	Women	Married	50+	Preschool-	Lowest	Poorest	0.722222222	0.416666667	0.444444444	0.875	0.333333333	0.333333333	0.666666667	0.666666667	0.8	0.666666667	0.904761905	0.597241327	0.4	1	1	0.333333333	4	3	4	4	3	4	4	3	3	4	4	3	3	4	4	10	3	Very easy	None	Very much	Very much	0	0
Nepal_2020	NEP-1024	1550	Dyad	Yes	Men	Married	50+	Preschool-	Middle	Middle	0.666666667	0.416666667	0.444444444	0.625	0.5	0.666666667	0.833333333	0.25	0.6	0.333333333	0.142857143	0.333333333	0.4	0.666666667	1	0.5	1	1	1	4	1	1	1	3	3	3	2	3	3	3	2	10	1	Easy	Minimal	Very much	Somewhat	0.333333333	0.333333333
Nepal_2020	NEP-1026	1551	Dyad	Yes	Women	Married	18-30	Preschool-	Second	Poor	0.888888889	0.666666667	0.444444444	0.666666667	0.5	0.666666667	0.666666667	0.666666667	0.333333333	0.6	1	0.666666667	0.4	0.666666667	1	0.5	4	4	4	4	4	4	4	2	2	2	2	2	3	4	2	2	3	Easy	None	Very much	Very much	0.333333333	0
Nepal_2020	NEP-1027	1552	Dyad	Yes	Women	Married	50+	Preschool-	Lowest	Poorest	0.888888889	0.583333333	0.277777778	0.625	0.5	0.666666667	0.5	0.833333333	0.733333333	0.6	1	0.666666667	0.4	0.666666667	1	0.5	4	4	4	4	4	4	4	3	3	3	3	4	3	3	3	2	3	Easy	None	Somewhat	Somewhat	0.333333333	0
Nepal_2020	NEP-1028	1552	Dyad	Yes	Men	Married	50+	Preschool-	Lowest	Poorest	0.888888889	0.75	0.555555556	0.666666667	0.5	0.666666667	1	1	0.6	0.466666667	0.666666667	0.333333333	0.4	0.666666667	1	0.833333333	3	3	3	3	3	3	3	3	3	3	2	3	3	4	3	10	1	Easy	None	Very much	Not much	0.333333333	0
Nepal_2020	NEP-1029	1553	Dyad	Yes	Men	Married	31-49	Secondary+	Second	Poor	0.888888889	0.916666667	0.777777778	0.75	0.5	1	1	0.666666667	1	0.8	0.666666667	0.5	1	0.5	1	0.538555868	2	3	3	3	3	3	4	4	4	4	4	4	4	4	4	10	4	Very easy	None	Very much	Very much	0	0
Nepal_2020	NEP-1030	1553	Dyad	Yes	Women	Married	18-30	Secondary+	Middle	Middle	0.944444444	0.75	0.388888889	0.75	1	1	1	0.166666667	0.933333333	0.533333333	1	0.333333333	1	1	1	0.5	4	4	4	4	4	4	4	3	4	4	4	4	3	3	3	10	3	Very easy	None	Very much	Very much	0	0
Nepal_2020	NEP-1031	1554	Dyad	Yes	Men	Married	31-49	Secondary+	Middle	Middle	0.888888889	0.75	0.666666667	0.791666667	0	1	1	0.666666667	0.933333333	0.8	0.666666667	0.5	1	0.666666667	1	0.705222535	3	3	3	3	3	3	3	4	4	4	4	3	4	4	2	3	4	Easy	Minimal	Somewhat	Somewhat	0.333333333	0.333333333
Nepal_2020	NEP-1032	1554	Dyad	Yes	Women	Married	31-49	Preschool-	Middle	Middle	0.944444444	0.666666667	0.690925883	0.708333333	0.833333333	1	0.666666667	0.166666667	0.733333333	0.6	1	0.5	0.4	1	1	0.666666667	4	4	4	4	4	4	4	4	3	3	3	3	3	3	3	2	3	Very easy	None	Somewhat	Very much	0	0
Nepal_2020	NEP-1033	1555	Dyad	Yes	Women	Married	18-30	Secondary+	Lowest	Poorest	0.722222222	0.416666667	0.611111111	0.625	0.666666667	0.666666667	0.666666667	0.75	0.333333333	0.266666667	1	0.333333333	0.4	0.666666667	1	0.833333333	4	4	4	4	4	4	4	2	2	2	2	2	2	2	2	10	2	Easy	None	Very much	Very much	0.333333333	0
Nepal_2020	NEP-1034	1555	Dyad	Yes	Men	Married	18-30	Primary	Second	Poor	0.722222222	0.5	0.5	0.541666667	0.5	0.666666667	1	1	0.6	0.4	0.666666667	0.5	0.4	0.666666667	1	0.5	3	3	3	3	3	3	3	3	3	3	2	3	3	4	2	10	1	Easy	Minimal	Very much	Not much	0.333333333	0.333333333
Nepal_2020	NEP-1035	1555	Dyad	Yes	Women	Married	50+	Preschool-	Lowest	Poorest	0.666666667	0.333333333	0.388888889	0.625	0.5	0.666666667	0.666666667	0.75	0.666666667	0.533333333	1	0.666666667	0.4	0.666666667	0	0.5	4	4	4	4	4	4	4	3	3	3	3	3	3	3	2	2	3	Easy	None	Very much	Somewhat	0.333333333	0
Nepal_2020	NEP-1036	1555	Dyad	Yes	Men	Married	50+	Preschool-	Lowest	Poorest	0.722222222	0.5	0.5	0.583333333	0.5	0.666666667	0.666666667	1	0.6	0.466666667	0.666666667	0.333333333	0.4	0.666666667	1	0.5	3	3	3	3	3	3	3	3	3	3	2	3	3	3	2	2	2	Easy	Minimal	Very much	Not much	0.333333333	0.333333333
Nepal_2020	NEP-1037	1556	Dyad	Yes	Men	Married	50+	Primary	Lowest	Poorest	0.5	0.75	0.444444444	0.666666667	0.333333333	0.666666667	0.666666667	0.666666667	0.533333333	0.666666667	0.142857143	0.333333333	0.4	0.333333333	0	0.5	1	1	1	1	1	4	1	3	2	2	3	3	3	4	3	2	3	Easy	Minimal	Very much	Somewhat	0.333333333	0.333333333
Nepal_2020	NEP-1038	1556	Dyad	Yes	Women	Married	50+	Preschool-	Middle	Middle	0.722222222	0.5	0.5	0.458333333	0.666666667	1	0.833333333	0.666666667	0.533333333	0.466666667	0.571428571	0.666666667	0.4	0.333333333	1	0.5	3	4	4	2	2	2	2	2	3	3	2	3	3	3	2	2	2	Difficult	Mild	Somewhat	Not much	0.666666667	0.666666667
Nepal_2020	NEP-1039	1557	Dyad	Yes	Men	Married	31-49	Secondary+	Lowest	Poorest	0.777777778	0.583333333	0.537460046	0.666666667	0.333333333	0.666666667	0.666666667	0.666666667	0.866666667	0.666666667	0.571428571	0.333333333	0.4	0.666666667	1	0.5	1	1	4	4	1	4	4	4	4	3	3	4	3	3	3	3	3	Easy	None	Very much	Somewhat	0.333333333	0
Nepal_2020	NEP-1040	1557	Dyad	Yes	Women	Married	31-49	Preschool-	Second	Poor	0.777777778	0.583333333	0.611111111	0.583333333	0.666666667	0.666666667	0.833333333	0.5	0.733333333	0.533333333	0	0.5	0.4	0.666666667	1	0.5	1	1	1	1	1	1	1	3	4	3	3	3	2	3	2	3	3	Easy	Minimal	Very much	Somewhat	0.333333333	0.333333333
Nepal_2020	NEP-1041	1558	Dyad	Yes	Women	Married	31-49	Preschool-	Middle	Middle	0.722222222	0.583333333	0.777777778	0.625	0.666666667	0.666666667	1	0.833333333	0.666666667	0.6	1	0.333333333	0.2	0.333333333	0	0.333333333	4	4	4	4	4	4	4	3	3	3	3	3	3	3	3	2	3	Very easy	None	Very much	Very much	0	0
Nepal_2020	NEP-1042	1558	Dyad	Yes	Men	Married	31-49	Primary	Middle	Middle	0.722222222	0.583333333	0.5	0.416666667	0.666666667	0.666666667	1	1	0.6	0.4	0.666666667	0.333333333	0.4	0.666666667	0	0.833333333	3	3	3	3	3	3	3	3	3	3	2	3	3	4	2	10	1	Easy	None	Very much	Not much	0.333333333	0
Nepal_2020	NEP-1043	1559	Dyad	Yes	Men	Married	31-49	Primary	Lowest	Poorest	1	0.75	0.463449206	0.583333333	1	0.666666667	1	0.5	1	0.466666667	0.380952381	0.333333333	1	0.666666667	1	0.5	2	3	2	2	2	2	2	4	4	4	4	4	3	4	2	10	2	Easy	None	Very much	Very much	0.333333333	0
Nepal_2020	NEP-1044	1559	Dyad	Yes	Women	Married	31-49	Primary	Lowest	Poorest	1	0.916666667	0.28911403	0.708333333	0.666666667	0.666666667	1	0.666666667	1	0.666666667	0.380952381	0.529849845	0.6	1	0	0.5	2	2	3	2	2	2	2	4	4	4	4	4	3	4	2	2	4	Very easy	Minimal	Somewhat	Very much	0	0.333333333
Nepal_2020	NEP-1045	1560	Not	Yes	Women	Married	31-49	Preschool-	Second	Poor	1	0.583333333	0.370793379	0.875	1	1	1	0.833333333	0.933333333	0.333333333	0.333333333	0.432608519	0.8	1	0	0.5	2	2	2	2	2	2	2	3	4	4	4	4	2	4	2	10	1	Very easy	None	Very much	Very much	0	0
Nepal_2020	NEP-1046	1561	Dyad	Yes	Men	Married	50+	Preschool-	Lowest	Poorest	0.944444444	0.916666667	0.498135422	0.958333333	0.666666667	0.666666667	1	0.5	1	0.533333333	0.333333333	0.529849845	0.2	0.666666667	1	0.666666667	2	2	2	2	2	2	2	4	4	4	4	4	4	4	3	10	1	Easy	None	Very much	Very much	0.333333333	0
Nepal_2020	NEP-1047	1562	Dyad	Yes	Women	Married	31-49	Preschool-	Lowest	Poorest	0.611111111	0.583333333	0.407344173	0.25	0.666666667	0.666666667	0.666666667	0.166666667	0.666666667	0.4	0.333333333	0.599275185	0.4	0.666666667	1	0.333333333	2	2	2	2	2	2	2	4	4	4	2	1	2	2	2	2	3	Easy	Mild	Very much	Very much	0.333333333	0.666666667
Nepal_2020	NEP-1048	1562	Dyad	Yes	Men	Married	50+	Preschool-	Lowest	Poorest	0.777777778	0.666666667	0.241226984	0.333333333	0.333333333	1	1	0.5	0.733333333	0.4	0.333333333	0.599275185	1	0.666666667	1	0.166666667	2	2	2	2	2	2	2	3	3	4	3	3	3	3	3	10	1	Difficult	Mild	Not at all	Not much	0.666666667	0.666666667
Nepal_2020	NEP-1053	1565	Dyad	Yes	Women	Married	31-49	Primary	Fourth	Rich	1	0.916666667	0.591151024	1	1	0.666666667	1	0.5	1	0.733333333	0.333333333	0.529849845	0.6	1	0	0.5	2	2	2	2	2	2	2	4	4	4	4	4	4	4	3	10	4	Very easy	None	Very much	Very much	0	0
Nepal_2020	NEP-1054	1566	Dyad	Yes	Men	Married	18-30	Primary	Middle	Middle	0.777777778	0.833333333	0.333333333	0.625	0.833333333	0.666666667	1	0.5	1	0.4	0.333333333	0.666666667	1	0.666666667	1	0.5	2	2	2	2	2	2	2	4	4	4	4	4	3	3	3	10	1	Very easy	None	Very much	Very much	0	0
Nepal_2020	NEP-1056	1567	Dyad	Yes	Men	Married	50+	Preschool-	Second	Poor	0.722222222	0.75	0.555555556	0.458333333	0.666666667	0.333333333	0.666666667	0.5	0.666666667	0.333333333	0.285714286	0.5	0.8	0.666666667	0	0.333333333	2	2	2	2	1	2	2	3	3	3	3	3	2	3	3	10	1	Easy	Minimal	Somewhat	Somewhat	0.333333333	0.333333333
Nepal_2020	NEP-1057	1567	Dyad	Yes	Women	Married	50+	Preschool-	Second	Poor	0.444444444	0.5	0.517140184	0.666666667	0.666666667	0.666666667	0.666666667	0.416666667	0.666666667	0.466666667	0.380952381	0.43057466	0.8	0.666666667	1	0.5	2	2	2	2	2	2	3	3	3	3	3	3	2	3	3	2	2	Easy	None	Very much	Somewhat	0.333333333	0
Nepal_2020	NEP-1059	1568	Dyad	Yes	Men	Married	50+	Preschool-	Second	Poor	0.777777778	0.833333333	0.424484357	0.375	0.666666667	1	1	0.5	0.666666667	0.4	0.333333333	0.432608519	1	0.666666667	1	1	2	2	2	2	2	2	2	3	3	3	3	3	3	3	3	10	1	Very easy	Mild	Not really	Not much	0	0.666666667
Nepal_2020	NEP-1060	1569	Dyad	Yes	Women	Married	50+	Preschool-	Highest	Richest	0.611111111	0.75	0.368928801	1	0.666666667	0.666666667	0.666666667	0.5	0.666666667	0.4	0.380952381	0.432608519	0.6	0.666666667	1	0.666666667	2	2	2	2	2	3	2	3	3	3	3	3	3	3	2	10	2	Easy	None	Very much	Somewhat	0.333333333	0
Nepal_2020	NEP-1061	1570	Dyad	Yes	Men	Married	50+	Preschool-	Lowest	Poorest	0.833333333	1	0.442579867	0.666666667	0.5	1	1	0.5	0.666666667	0.4	0.333333333	0.666666667	0.6	0.666666667	1	0.5	2	2	2	2	2	2	2	3	3	3	3	3	3	3	3	10	1	Easy	Mild	Very much	Not at all	0.333333333	0.666666667
Nepal_2020	NEP-1063	1571	Dyad	Yes	Men	Married	31-49	Primary	Middle	Middle	0.666666667	0.583333333	0.498135422	0.458333333	0.666666667	0.666666667	1	0.666666667	0.866666667	0.666666667	0.333333333	0.599275185	0.8	0.833333333	1	0.5	2	2	2	2	2	2	2	4	3	4	3	4	3	3	3	3	3	Easy	Mild	Somewhat	Not much	0.333333333	0.666666667
Nepal_2020	NEP-1067	1573	Dyad	Yes	Men	Married	50+	Preschool-	Second	Poor	0.944444444	0.833333333	0.333333333	0.791666667	0.833333333	0.666666667	1	0.5	0.733333333	0.266666667	0.333333333	0.5	0.8	0.666666667	1	0.666666667	2	2	2	2	2	2	2	4	4	2	3	3	2	2	3	10	1	Easy	Minimal	Very much	Somewhat	0.333333333	0.333333333
Nepal_2020	NEP-1068	1573	Dyad	Yes	Women	Married	50+	Preschool-	Second	Poor	1	0.666666667	0.333333333	1	0.833333333	0.666666667	0.833333333	0.666666667	0.666666667	0.4	0.333333333	0.666666667	0.2	0.666666667	0	0.666666667	2	2	2	2	2	2	2	3	3	3	3	3	3	3	3	10	1	Easy	None	Very much	Very much	0.333333333	0
Nepal_2020	NEP-1069	1574	Dyad	Yes	Women	Married	50+	Preschool-	Lowest	Poorest	0.611111111	0.5	0.463449206	0.75	0.666666667	0.666666667	0.833333333	0.416666667	0.6	0.4	0.428571429	0.432608519	0.2	0.833333333	1	0.5	2	2	3	3	2	2	2	3	3	2	3	3	3	3	2	10	2	Easy	None	Very much	Somewhat	0.333333333	0
Nepal_2020	NEP-1070	1574	Dyad	Yes	Men	Married	50+	Preschool-	Lowest	Poorest	0.833333333	0.583333333	0.5	0.833333333	0.833333333	0.666666667	0.833333333	0.666666667	0.8	0.733333333	0.333333333	0.529849845	0.4	0.666666667	1	0.538555868	2	2	2	2	2	2	2	4	3	3	3	4	4	4	3	10	4	Easy	None	Very much	Somewhat	0.333333333	0
Nepal_2020	NEP-1074	1577	Dyad	Yes	Women	Married	18-30	Preschool-	Middle	Middle	0.666666667	0.583333333	0.381769857	0.958333333	0.666666667	0.666666667	0.666666667	0.5	0.733333333	0.4	0.380952381	0.333333333	0.8	0.666666667	1	0.5	2	2	2	2	2	2	3	3	3	3	4	3	2	3	3	10	2	Easy	None	Very much	Somewhat	0.333333333	0
Nepal_2020	NEP-1075	1577	Dyad	Yes	Men	Married	31-49	Preschool-	Second	Poor	0.722222222	0.5	0.555555556	0.416666667	0.5	0.333333333	0.666666667	0.5	0.666666667	0.333333333	0.285714286	0.333333333	0.4	0.666666667	1	0.5	2	2	2	2	2	2	1	3	3	3	3	3	2	2	3	10	2	Easy	Mild	Somewhat	Somewhat	0.333333333	0.666666667
Nepal_2020	NEP-1079	1579	Dyad	Yes	Men	Married	31-49	Preschool-	Second	Poor	0.944444444	0.833333333	0.462899729	0.666666667	0.666666667	0.666666667	0.833333333	0.5	0.666666667	0.466666667	0.333333333	0.599275185	0.8	0.666666667	0	0.333333333	2	2	2	2	2	2	2	3	3	3	3	3	3	4	3	10	1	Easy	Minimal	Somewhat	Somewhat	0.333333333	0.333333333
Nepal_2020	NEP-1081	1580	Dyad	Yes	Women	Married	31-49	Preschool-	Lowest	Poorest	0.944444444	0.75	0.313373246	0.833333333	0.833333333	0.333333333	1	0.833333333	0.866666667	0.2	0.380952381	0.599275185	0.6	1	0	0.666666667	2	3	2	2	2	2	2	4	4	4	4	2	1	2	3	10	1	Easy	Minimal	Very much	Very much	0.333333333	0.333333333
Nepal_2020	NEP-1082	1581	Dyad	Yes	Men	Married	31-49	Primary	Second	Poor	0.944444444	0.75	0.666666667	0.875	0.666666667	1	1	0.666666667	0.933333333	0.8	0.523809524	0.5	1	0.833333333	1	0.705222535	2	2	3	3	3	3	2	3	4	4	4	4	4	4	3	2	4	Easy	None	Very much	Very much	0.333333333	0
Nepal_2020	NEP-1083	1581	Dyad	Yes	Women	Married	31-49	Preschool-	Second	Poor	0.944444444	0.833333333	0.442579867	0.875	0.5	0	0.5	0.5	0.866666667	0.066666667	0.380952381	0.529849845	1	1	1	0.5	2	4	2	2	2	1	2	3	4	4	4	3	1	1	2	10	1	Very easy	None	Very much	Very much	0	0
Nepal_2020	NEP-1084	1582	Dyad	Yes	Men	Married	18-30	Secondary+	Second	Poor	1	1	0.777777778	0.916666667	0.5	1	1	0.666666667	0.933333333	0.866666667	1	0.5	1	0.666666667	1	0.666666667	4	4	4	4	4	4	4	4	3	4	4	4	4	4	4	2	4	Very easy	None	Somewhat	Very much	0	0
Nepal_2020	NEP-1085	1582	Dyad	Yes	Women	Married	18-30	Secondary+	Second	Poor	1	1	0.444444444	1	0.833333333	1	0.833333333	0.166666667	0.733333333	0.6	1	0.5	0.6	1	1	0.5	4	4	4	4	4	4	4	3	3	4	3	3	3	3	3	2	3	Very easy	None	Very much	Very much	0	0
Nepal_2020	NEP-1086	1583	Dyad	Yes	Women	Married	50+	Preschool-	Lowest	Poorest	0.944444444	0.416666667	0.388888889	0.791666667	0.833333333	0.666666667	0.833333333	1	0.666666667	0.6	0.714285714	0.666666667	0.4	0.666666667	1	0.5	3	3	3	4	3	4	2	3	3	3	3	3	3	3	2	3	3	Easy	Minimal	Very much	Somewhat	0.333333333	0.333333333
Nepal_2020	NEP-1087	1583	Dyad	Yes	Men	Married	50+	Primary	Lowest	Poorest	0.944444444	0.583333333	0.555555556	0.708333333	0.833333333	0.666666667	1	1	0.6	0.666666667	0.666666667	0.333333333	0.4	0.666666667	0	0.666666667	3	3	3	3	3	3	3	3	3	3	2	3	3	4	2	3	3	Easy	None	Very much	Not much	0.333333333	0
Nepal_2020	NEP-1088	1583	Dyad	Yes	Women	Married	50+	Preschool-	Lowest	Poorest	0.777777778	0.5	0.666666667	0.708333333	0.666666667	0.666666667	0.666666667	0.833333333	0.6	0.733333333	1	0.5	0.4	0.666666667	1	0.333333333	4	4	4	4	4	4	4	3	3	3	3	2	4	3	3	2	4	Easy	None	Very much	Somewhat	0.333333333	0
Nepal_2020	NEP-1089	1584	Dyad	Yes	Men	Married	18-30	Primary	Lowest	Poorest	0.777777778	0.666666667	0.555555556	0.458333333	0.5	0.666666667	1	1	0.6	0.466666667	0.666666667	0.333333333	0.4	0.666666667	1	0.833333333	3	3	3	3	3	3	3	3	3	3	2	3	3	4	3	10	1	Easy	Minimal	Very much	Somewhat	0.333333333	0.333333333
Nepal_2020	NEP-1090	1584	Dyad	Yes	Women	Married	18-30	Secondary+	Lowest	Poorest	0.666666667	0.833333333	0.777777778	0.333333333	0.5	0.666666667	0.666666667	0.666666667	0.6	0.6	1	0.333333333	0.4	0.666666667	1	0.666666667	4	4	4	4	4	4	4	2	3	3	3	3	3	3	3	2	3	Easy	None	Very much	Very much	0.333333333	0
Nepal_2020	NEP-1091	1585	Dyad	Yes	Women	Married	31-49	Preschool-	Second	Poor	1	0.833333333	0.566891808	0.958333333	0.5	0.666666667	0.5	0.666666667	0.666666667	0.666666667	0.142857143	0.599275185	0.6	0.666666667	1	0.5	2	2	1	2	1	1	1	3	4	4	2	2	4	3	3	2	3	Easy	None	Very much	Very much	0.333333333	0
Nepal_2020	NEP-1093	1586	Dyad	Yes	Women	Married	31-49	Preschool-	Middle	Middle	0.777777778	0.916666667	0.480039913	0.541666667	0.833333333	1	1	0.5	0.6	0.4	0.238095238	0.599275185	0.2	0.833333333	1	1	2	2	2	2	1	1	2	3	3	4	3	1	2	1	3	2	3	Easy	Minimal	Very much	Somewhat	0.333333333	0.333333333
Nepal_2020	NEP-1094	1586	Dyad	Yes	Men	Not married	18-30	Preschool-	Second	Poor	0.944444444	0.5	0.277777778	0.541666667	0.5	1	1	0.5	0.466666667	0.333333333	0.333333333	0.5	0.8	0.333333333	0	0.333333333	2	2	2	2	2	2	2	2	3	2	3	2	2	2	2	10	3	Difficult	Severe	Not at all	Not much	0.666666667	1
Nepal_2020	NEP-1096	1587	Dyad	Yes	Women	Married	50+	Preschool-	Second	Poor	0.888888889	1	0.313373246	0.833333333	0.833333333	0.333333333	1	0.666666667	1	0.533333333	0.333333333	0.529849845	0.6	1	1	0.5	2	2	2	2	2	2	2	4	4	4	4	4	3	4	4	10	1	Very easy	None	Very much	Very much	0	0
Nepal_2020	NEP-1097	1588	Dyad	Yes	Women	Married	31-49	Preschool-	Lowest	Poorest	0.888888889	0.916666667	0.313373246	0.875	0.833333333	0.666666667	1	0.75	1	0.4	0.333333333	0.529849845	0.8	1	1	0.666666667	2	2	2	2	2	2	2	4	4	4	4	4	3	3	3	10	1	Very easy	None	Very much	Very much	0	0
Nepal_2020	NEP-1098	1589	Dyad	Yes	Men	Married	31-49	Preschool-	Second	Poor	0.944444444	0.75	0.511336252	0.958333333	1	0.333333333	0.666666667	0.5	0.8	0.333333333	0.380952381	0.599275185	0.2	0.666666667	1	0.5	2	2	2	2	2	2	3	4	4	3	2	4	2	1	3	2	2	Very easy	None	Very much	Somewhat	0	0
Nepal_2020	NEP-1099	1590	Dyad	Yes	Men	Married	31-49	Primary	Middle	Middle	0.944444444	0.75	0.666666667	0.833333333	0.333333333	0.333333333	0.666666667	0.666666667	0.6	0.266666667	0.380952381	0.432608519	0.8	0.666666667	1	0.5	3	2	2	2	2	2	2	2	3	3	3	3	2	2	3	10	1	Easy	None	Somewhat	Somewhat	0.333333333	0
Nepal_2020	NEP-1100	1590	Dyad	Yes	Women	Married	31-49	Preschool-	Middle	Middle	0.944444444	0.916666667	0.406029072	0.875	0.666666667	0.666666667	1	0.666666667	0.866666667	0.6	0.428571429	0.432608519	0.4	0.666666667	1	0.5	2	2	2	2	2	3	3	3	4	3	4	4	3	3	2	3	3	Easy	None	Very much	Somewhat	0.333333333	0
Nepal_2020	NEP-1101	1591	Dyad	Yes	Women	Married	31-49	Primary	Middle	Middle	0.833333333	0.916666667	0.33949704	0.791666667	0.666666667	0.333333333	0.833333333	0.416666667	0.8	0.333333333	0.333333333	0.529849845	0.2	1	1	0.666666667	2	2	2	2	2	2	2	4	4	3	4	2	2	4	2	10	1	Easy	Minimal	Very much	Somewhat	0.333333333	0.333333333
Nepal_2020	NEP-1103	1592	Not	Yes	Men	Married	31-49	Preschool-	Second	Poor	0.777777778	0.666666667	0.611111111	0.333333333	0.666666667	0.333333333	0.333333333	0.166666667	0.333333333	0.2	0.19047619	0.5	0.8	0.666666667	0	0.5	1	2	2	1	2	1	2	2	2	2	2	2	2	1	3	10	1	Easy	Minimal	Somewhat	Somewhat	0.333333333	0.333333333
Nepal_2020	NEP-1104	1593	Dyad	Yes	Men	Married	31-49	Preschool-	Lowest	Poorest	0.944444444	0.75	0.388888889	0.708333333	0.5	0.666666667	0.333333333	0.5	0.666666667	0.4	0.095238095	0.333333333	0.6	0.666666667	1	0.5	2	2	1	1	1	1	1	3	3	3	3	3	3	3	3	10	1	Easy	Minimal	Somewhat	Somewhat	0.333333333	0.333333333
Nepal_2020	NEP-1105	1593	Dyad	Yes	Women	Married	31-49	Preschool-	Second	Poor	0.944444444	0.583333333	0.517140184	0.875	0.5	0.666666667	0.666666667	0.5	0.733333333	0.333333333	0.333333333	0.333333333	0.8	0.666666667	1	0.5	2	2	2	2	2	2	2	3	4	3	3	3	2	3	2	2	1	Easy	None	Very much	Somewhat	0.333333333	0
Nepal_2020	NEP-1107	1594	Dyad	Yes	Men	Married	31-49	Preschool-	Fourth	Rich	0.833333333	0.75	0.5427145	0.708333333	0.166666667	1	1	0.5	0.666666667	0.466666667	0.333333333	0.599275185	0.8	1	1	1	2	2	2	2	2	2	2	3	3	3	3	3	4	3	3	10	1	Easy	None	Not really	Not at all	0.333333333	0
Nepal_2020	NEP-1108	1595	Dyad	Yes	Men	Married	50+	Preschool-	Second	Poor	0.944444444	0.833333333	0.387024311	0.958333333	0.833333333	1	1	0.5	1	0.533333333	0.333333333	0.529849845	0.2	0.666666667	1	0.666666667	2	2	2	2	2	2	2	4	4	4	4	4	3	2	3	2	3	Very easy	None	Very much	Very much	0	0
Nepal_2020	NEP-1109	1595	Dyad	Yes	Women	Married	31-49	Preschool-	Lowest	Poorest	1	0.916666667	0.315237824	0.791666667	0.833333333	1	1	0.833333333	1	0.6	0.333333333	0.432608519	0.6	1	0	0.5	2	2	2	2	2	2	2	4	4	4	4	4	4	4	4	10	1	Very easy	None	Very much	Very much	0	0
Nepal_2020	NEP-1110	1596	Dyad	Yes	Men	Married	31-49	Preschool-	Middle	Middle	0.944444444	0.75	0.498135422	0.916666667	0.333333333	1	1	0.5	1	0.466666667	0.333333333	0.529849845	0.2	0.666666667	1	0.333333333	2	2	2	2	2	2	2	4	4	4	4	4	2	2	3	2	3	Very easy	None	Very much	Very much	0	0
Nepal_2020	NEP-1111	1596	Dyad	Yes	Women	Married	31-49	Primary	Lowest	Poorest	1	1	0.370793379	0.833333333	0.833333333	1	0.833333333	0.833333333	1	0.6	0.333333333	0.432608519	0.6	1	0	0.666666667	2	2	2	2	2	2	2	4	4	4	4	4	4	4	4	10	1	Easy	None	Very much	Very much	0.333333333	0
Nepal_2020	NEP-1112	1597	Dyad	Yes	Men	Married	50+	Preschool-	Second	Poor	1	0.5	0.222222222	0.791666667	0.333333333	0.333333333	1	0.5	0.933333333	0.4	0.333333333	0.599275185	0.2	0.5	0	0.5	2	2	2	2	2	2	2	4	4	4	4	3	3	3	3	10	1	Difficult	Severe	Very much	Not at all	0.666666667	1
Nepal_2020	NEP-1114	1598	Dyad	Yes	Women	Married	18-30	Secondary+	Middle	Middle	1	0.583333333	0.437325412	0.958333333	0.666666667	0.666666667	0.666666667	0.666666667	0.733333333	0.133333333	0.380952381	0.333333333	0.8	0.833333333	1	0.5	2	2	2	2	2	2	3	3	4	3	3	3	1	2	2	10	1	Easy	None	Very much	Somewhat	0.333333333	0
Nepal_2020	NEP-1115	1599	Dyad	Yes	Men	Married	50+	Preschool-	Second	Poor	0.944444444	0.916666667	0.498135422	0.958333333	0.666666667	1	1	0.5	1	0.4	0.333333333	0.529849845	0.2	0.666666667	1	0.666666667	2	2	2	2	2	2	2	4	4	4	4	4	3	3	3	10	1	Very easy	None	Very much	Very much	0	0
Nepal_2020	NEP-1116	1600	Dyad	Yes	Women	Married	50+	Preschool-	Second	Poor	0.833333333	1	0.313373246	0.75	0.833333333	0.333333333	1	0.833333333	0.933333333	0.6	0.333333333	0.432608519	0.4	1	0	0.5	2	2	2	2	2	2	2	4	4	4	3	4	4	4	4	10	1	Very easy	None	Very much	Very much	0	0
Nepal_2020	NEP-1119	1602	Dyad	Yes	Men	Married	31-49	Preschool-	Lowest	Poorest	0.944444444	0.916666667	0.498135422	0.958333333	0.5	1	1	0.5	1	0.533333333	0.333333333	0.529849845	0.2	0.666666667	1	0.833333333	2	2	2	2	2	2	2	4	4	4	4	4	4	4	3	10	1	Easy	None	Very much	Very much	0.333333333	0
Nepal_2020	NEP-1121	1602	Dyad	Yes	Women	Married	50+	Preschool-	Lowest	Poorest	0.833333333	1	0.368928801	0.875	0.5	0.666666667	0.833333333	0.833333333	1	0.466666667	0.333333333	0.529849845	0.6	1	1	0.666666667	2	2	2	2	2	2	2	4	4	4	4	4	3	4	3	10	1	Very easy	None	Very much	Somewhat	0	0
Nepal_2020	NEP-1125	1605	Dyad	Yes	Women	Married	18-30	Primary	Highest	Richest	1	0.75	0.555555556	1	0.833333333	0.666666667	0.833333333	0.666666667	0.666666667	0.4	0.333333333	0.432608519	0	0.666666667	0	0.666666667	2	2	2	2	2	2	2	3	3	3	3	3	3	3	3	10	1	Easy	None	Very much	Very much	0.333333333	0
Nepal_2020	NEP-1126	1605	Dyad	Yes	Women	Married	18-30	Primary	Highest	Richest	1	0.75	0.444444444	1	0.5	0.666666667	0.666666667	0.666666667	0.666666667	0.533333333	0.333333333	0.432608519	0	1	0	0.666666667	2	2	2	2	2	2	2	3	3	3	3	3	4	4	3	10	1	Easy	None	Very much	Very much	0.333333333	0
Nepal_2020	NEP-1127	1605	Dyad	Yes	Men	Married	18-30	Primary	Highest	Richest	0.944444444	0.833333333	0.333333333	0.791666667	0.833333333	1	1	0.5	0.733333333	0.4	0.333333333	0.666666667	0.8	0.666666667	1	0.5	2	2	2	2	2	2	2	3	3	4	3	3	3	3	3	10	1	Easy	Minimal	Very much	Somewhat	0.333333333	0.333333333
Nepal_2020	NEP-1128	1606	Dyad	Yes	Men	Married	31-49	Primary	Middle	Middle	0.944444444	0.833333333	0.277777778	0.791666667	0.666666667	1	1	0.5	0.8	0.4	0.333333333	0.5	0.8	0.666666667	1	0.5	2	2	2	2	2	2	2	4	4	3	3	3	3	3	3	10	1	Easy	Minimal	Very much	Somewhat	0.333333333	0.333333333
Nepal_2020	NEP-1130	1607	Dyad	Yes	Men	Married	50+	Preschool-	Lowest	Poorest	0.833333333	0.75	0.405479596	0.541666667	0.333333333	0.666666667	0.833333333	0.5	0.666666667	0.533333333	0.333333333	0.599275185	1	0.666666667	1	0.833333333	2	2	2	2	2	2	2	2	3	3	3	4	3	3	3	10	3	Very easy	Mild	Very much	Not much	0	0.666666667
Nepal_2020	NEP-1131	1607	Dyad	Yes	Women	Married	50+	Preschool-	Lowest	Poorest	0.666666667	0.75	0.388888889	0.625	0.833333333	0.666666667	0.666666667	0.666666667	0.8	0.666666667	0.285714286	0.599275185	0.4	0.666666667	1	0.666666667	2	2	2	1	2	2	2	4	3	4	3	3	4	3	3	2	3	Easy	None	Very much	Very much	0.333333333	0
Nepal_2020	NEP-1132	1608	Dyad	Yes	Men	Married	31-49	Preschool-	Second	Poor	0.666666667	1	0.535595468	1	0.5	1	0.833333333	0.5	1	0.666666667	0.428571429	0.597241327	0	0.666666667	0	0.5	2	2	3	2	2	2	3	4	4	4	4	4	3	3	3	2	4	Easy	Minimal	Very much	Very much	0.333333333	0.333333333
Nepal_2020	NEP-1133	1608	Dyad	Yes	Women	Married	18-30	Preschool-	Lowest	Poorest	1	1	0.370793379	0.875	0.833333333	0.666666667	1	0.833333333	1	0.6	0.333333333	0.599275185	0.6	1	0	0.333333333	2	2	2	2	2	2	2	4	4	4	4	4	4	4	4	10	1	Very easy	None	Very much	Very much	0	0
Nepal_2020	NEP-1134	1609	Dyad	Yes	Women	Married	31-49	Primary	Second	Poor	1	1	0.313373246	0.833333333	0.666666667	0.666666667	0.833333333	0.833333333	1	0.666666667	0.333333333	0.666666667	0.8	1	0	0.666666667	2	2	2	2	2	2	2	4	4	4	4	4	3	4	4	10	3	Very easy	None	Very much	Very much	0	0
Nepal_2020	NEP-1135	1609	Dyad	Yes	Women	Married	50+	Preschool-	Lowest	Poorest	1	0.666666667	0.370793379	0.833333333	0.833333333	1	0.666666667	0.833333333	1	0.333333333	0.380952381	0.599275185	0.6	1	0	0.5	2	2	3	2	2	2	2	4	4	4	4	4	2	4	2	10	1	Easy	Mild	Very much	Somewhat	0.333333333	0.666666667
Nepal_2020	NEP-1137	1611	Dyad	Yes	Women	Married	31-49	Secondary+	Second	Poor	1	0.916666667	0.313373246	0.75	0.666666667	0.666666667	1	0.833333333	0.933333333	0.6	0.333333333	0.529849845	0.6	1	0	0.666666667	2	2	2	2	2	2	2	4	4	3	4	4	4	4	4	10	1	Very easy	None	Very much	Very much	0	0
Nepal_2020	NEP-1138	1611	Dyad	Yes	Men	Married	31-49	Preschool-	Second	Poor	0.944444444	0.916666667	0.498135422	0.958333333	0.666666667	0.666666667	1	0.5	1	0.533333333	0.333333333	0.529849845	0.2	0.666666667	1	0.833333333	2	2	2	2	2	2	2	4	4	4	4	4	4	4	3	10	1	Very easy	None	Very much	Very much	0	0
Nepal_2020	NEP-1139	1612	Dyad	Yes	Men	Married	31-49	Secondary+	Second	Poor	0.944444444	0.666666667	0.555555556	0.791666667	0.333333333	0.333333333	0.666666667	0.5	0.666666667	0.466666667	0.333333333	0.666666667	0.8	0.5	1	0.5	2	2	2	2	2	2	2	3	3	3	3	3	2	3	3	10	3	Easy	Minimal	Somewhat	Somewhat	0.333333333	0.333333333
Nepal_2020	NEP-1140	1612	Dyad	Yes	Women	Married	31-49	Preschool-	Second	Poor	0.944444444	0.5	0.444444444	1	0.666666667	0.666666667	0.666666667	0.5	0.666666667	0.266666667	0.380952381	0.333333333	0.8	0.666666667	1	0.5	2	2	2	2	2	2	3	3	3	3	3	3	2	2	2	10	2	Easy	Minimal	Very much	Somewhat	0.333333333	0.333333333
Nepal_2020	NEP-1141	1613	Dyad	Yes	Men	Married	50+	Preschool-	Middle	Middle	0.833333333	0.666666667	0.388888889	0.666666667	0.5	0.333333333	1	0.5	1	0.733333333	0.333333333	0.666666667	0.4	0.833333333	1	0.666666667	2	2	2	2	2	2	2	4	4	4	4	4	3	3	3	3	4	Very easy	None	Very much	Somewhat	0	0
Nepal_2020	NEP-1142	1613	Dyad	Yes	Women	Married	31-49	Preschool-	Highest	Richest	0.666666667	1	0.296782539	0.5	0.666666667	0.333333333	0.833333333	0	0.8	0.8	0.142857143	0.666666667	0.8	0.833333333	1	0.666666667	1	2	2	1	1	1	2	3	3	3	4	4	3	4	3	3	4	Easy	None	Very much	Not much	0.333333333	0
Nepal_2020	NEP-1145	1615	Dyad	Yes	Men	Married	31-49	Preschool-	Middle	Middle	1	0.666666667	0.388888889	0.583333333	0.666666667	0.333333333	0.333333333	0.5	0.666666667	0.4	0.285714286	0.666666667	0.4	0.666666667	1	0.5	2	2	2	2	2	2	1	3	3	3	3	3	2	3	3	10	2	Easy	Minimal	Somewhat	Somewhat	0.333333333	0.333333333
Nepal_2020	NEP-1146	1615	Dyad	Yes	Women	Married	18-30	Preschool-	Second	Poor	0.944444444	0.666666667	0.444444444	0.916666667	0.666666667	0.666666667	0.666666667	0.5	0.933333333	0.466666667	0.380952381	0.333333333	0.8	0.666666667	1	0.5	2	2	2	2	2	2	3	4	3	4	4	4	3	3	3	10	2	Easy	None	Very much	Somewhat	0.333333333	0
Nepal_2020	NEP-1147	1616	Dyad	Yes	Men	Married	31-49	Preschool-	Highest	Richest	0.944444444	0.5	0.388888889	0.666666667	0.333333333	0.333333333	0.5	0.5	0.666666667	0.466666667	0.285714286	0.5	0.6	0.666666667	1	0.666666667	2	2	1	1	2	2	3	3	3	3	3	3	3	3	3	10	2	Easy	Minimal	Somewhat	Somewhat	0.333333333	0.333333333
Nepal_2020	NEP-1148	1616	Dyad	Yes	Women	Married	31-49	Preschool-	Highest	Richest	0.611111111	0.916666667	0.344669586	0.916666667	0.666666667	0.666666667	0.666666667	0.5	0.8	0.466666667	0.333333333	0.432608519	0.8	0.666666667	1	0.5	2	2	2	2	2	2	2	3	3	4	4	3	3	3	2	2	2	Easy	None	Very much	Somewhat	0.333333333	0
Nepal_2020	NEP-1151	1618	Dyad	Yes	Men	Married	50+	Preschool-	Second	Poor	0.833333333	0.583333333	0.611111111	0.541666667	0.5	0.333333333	0.333333333	0.5	0.466666667	0.4	0.333333333	0.529849845	0.6	0.666666667	0	0.5	2	2	2	2	2	2	2	3	2	3	2	2	2	2	3	10	3	Easy	Minimal	Somewhat	Somewhat	0.333333333	0.333333333
Nepal_2020	NEP-1152	1618	Dyad	Yes	Women	Married	50+	Preschool-	Lowest	Poorest	0.722222222	0.5	0.40789365	0.583333333	0.5	0.333333333	0.666666667	0.5	0.666666667	0.6	0.380952381	0.432608519	0.6	0.666666667	1	0.5	2	2	2	2	2	3	2	3	3	3	3	3	3	3	3	2	3	Easy	None	Very much	Somewhat	0.333333333	0
Nepal_2020	NEP-1153	1619	Dyad	Yes	Men	Married	50+	Preschool-	Lowest	Poorest	0.888888889	0.333333333	0.777777778	0.291666667	0.5	0.333333333	0.166666667	0.416666667	0.266666667	0.266666667	0.333333333	0.5	0.4	0.333333333	1	0.166666667	2	2	2	2	2	2	2	2	2	2	2	1	2	2	2	10	2	Difficult	Mild	Somewhat	Somewhat	0.666666667	0.666666667
Nepal_2020	NEP-1154	1619	Dyad	Yes	Women	Married	50+	Preschool-	Second	Poor	0.777777778	0.416666667	0.444444444	0.708333333	0.5	0.333333333	1	0.5	0.666666667	0.266666667	0.380952381	0.432608519	0.6	0.666666667	1	0.333333333	2	2	2	2	2	3	2	3	3	3	3	3	2	2	2	10	2	Easy	Minimal	Very much	Somewhat	0.333333333	0.333333333
Nepal_2020	NEP-1157	1621	Dyad	Yes	Women	Married	50+	Preschool-	Middle	Middle	1	0.833333333	0.444444444	1	0.833333333	0.666666667	0.833333333	0.666666667	0.666666667	0.4	0.333333333	0.432608519	0.4	0.666666667	0	0.666666667	2	2	2	2	2	2	2	3	3	3	3	3	3	3	3	10	1	Easy	None	Very much	Very much	0.333333333	0
Nepal_2020	NEP-1158	1621	Dyad	Yes	Men	Married	50+	Primary	Second	Poor	0.944444444	0.833333333	0.277777778	0.791666667	0.666666667	1	1	0.5	0.866666667	0.4	0.333333333	0.666666667	0.8	0.666666667	1	0.5	2	2	2	2	2	2	2	4	4	3	4	3	3	3	3	10	1	Easy	Minimal	Very much	Somewhat	0.333333333	0.333333333
Nepal_2020	NEP-1161	1623	Dyad	Yes	Women	Married	31-49	Preschool-	Middle	Middle	0.944444444	0.416666667	0.315237824	0.958333333	0.833333333	0.666666667	1	0.5	0.866666667	0.533333333	0.095238095	0.666666667	0.4	0.833333333	1	0.666666667	2	1	1	1	1	1	2	4	4	4	4	2	2	3	3	2	3	Easy	None	Very much	Somewhat	0.333333333	0
Nepal_2020	NEP-1162	1623	Dyad	Yes	Men	Married	31-49	Preschool-	Second	Poor	1	0.666666667	0.313373246	0.916666667	0.666666667	0.666666667	1	0.833333333	0.933333333	0.333333333	0.333333333	0.5	1	0.666666667	1	0.833333333	2	2	2	2	2	2	2	4	3	4	4	4	1	3	2	2	2	Very easy	None	Very much	Very much	0	0
Nepal_2020	NEP-1163	1624	Dyad	Yes	Men	Married	31-49	Preschool-	Middle	Middle	0.888888889	0.583333333	0.611111111	0.416666667	0.5	0.666666667	0.333333333	0.5	0.666666667	0.533333333	0.333333333	0.5	0.4	0.666666667	1	0.5	2	2	2	2	2	2	2	3	3	3	3	3	3	3	3	10	3	Easy	Mild	Not really	Somewhat	0.333333333	0.666666667
Nepal_2020	NEP-1164	1624	Dyad	Yes	Women	Married	31-49	Preschool-	Highest	Richest	0.944444444	0.833333333	0.444444444	1	0.666666667	0.666666667	0.666666667	0.5	0.8	0.6	0.333333333	0.333333333	0.8	0.666666667	1	0.5	2	2	2	2	2	2	2	3	3	3	4	4	3	3	2	3	3	Easy	None	Very much	Somewhat	0.333333333	0
Nepal_2020	NEP-1167	1626	Dyad	Yes	Men	Married	31-49	Preschool-	Lowest	Poorest	0.944444444	0.916666667	0.498135422	0.958333333	0.5	1	1	0.5	1	0.733333333	0.333333333	0.529849845	0.2	0.666666667	1	0.666666667	2	2	2	2	2	2	2	4	4	4	4	4	4	4	3	2	3	Very easy	None	Very much	Very much	0	0
Nepal_2020	NEP-1169	1626	Dyad	Yes	Women	Married	31-49	Preschool-	Lowest	Poorest	0.944444444	0.5	0.572695739	0.916666667	0.833333333	0.666666667	0.666666667	0.666666667	0.733333333	0.266666667	0.380952381	0.333333333	0.8	0.833333333	1	0.666666667	2	2	2	2	2	2	3	3	4	3	3	3	2	3	2	10	1	Easy	None	Very much	Somewhat	0.333333333	0
Nepal_2020	NEP-1170	1627	Dyad	Yes	Men	Married	50+	Preschool-	Highest	Richest	0.944444444	0.916666667	0.277777778	1	0.833333333	0.666666667	1	0.5	0.933333333	0.4	0.333333333	0.5	1	0.666666667	1	0.5	2	2	2	2	2	2	2	4	4	4	4	3	3	3	3	10	1	Very easy	None	Very much	Very much	0	0
Nepal_2020	NEP-1171	1627	Dyad	Yes	Women	Married	50+	Preschool-	Highest	Richest	1	0.833333333	0.277777778	1	0.833333333	0.666666667	1	0.666666667	0.666666667	0.4	0.333333333	0.666666667	0	0.666666667	0	0.666666667	2	2	2	2	2	2	2	3	3	3	3	3	3	3	3	10	1	Very easy	None	Very much	Very much	0	0
Nepal_2020	NEP-1174	1630	Dyad	Yes	Men	Married	31-49	Secondary+	Lowest	Poorest	0.944444444	0.833333333	0.388888889	0.833333333	0.833333333	0.666666667	1	0.5	0.8	0.4	0.380952381	0.5	0.8	0.666666667	1	0.5	2	2	2	2	2	2	3	4	4	3	3	3	3	3	3	10	1	Easy	Minimal	Very much	Somewhat	0.333333333	0.333333333
Nepal_2020	NEP-1175	1630	Dyad	Yes	Women	Married	18-30	Preschool-	Lowest	Poorest	1	0.833333333	0.333333333	1	0.833333333	0.666666667	1	0.666666667	0.8	0.466666667	0.333333333	0.666666667	0.2	0.666666667	0	0.666666667	2	2	2	2	2	2	2	3	4	4	3	3	3	4	3	10	1	Easy	None	Very much	Very much	0.333333333	0
Nepal_2020	NEP-1177	1632	Dyad	Yes	Women	Married	31-49	Preschool-	Second	Poor	0.944444444	0.666666667	0.407344173	0.958333333	1	1	0.833333333	0.5	0.733333333	0.4	0.047619048	0.333333333	0.4	0.833333333	1	0.666666667	2	1	1	1	1	1	1	3	3	4	3	3	2	2	2	2	3	Easy	Mild	Somewhat	Not much	0.333333333	0.666666667
Nepal_2020	NEP-1179	1633	Dyad	Yes	Men	Married	50+	Secondary+	Highest	Richest	0.944444444	0.833333333	0.57401084	0.833333333	0.5	0.666666667	0.833333333	0.5	0.666666667	0.533333333	0.333333333	0.666666667	0.4	0.666666667	0	0.833333333	2	2	2	2	2	2	2	3	3	3	3	3	4	4	3	10	1	Easy	None	Very much	Very much	0.333333333	0
Nepal_2020	NEP-1180	1634	Dyad	Yes	Women	Married	50+	Preschool-	Highest	Richest	0.833333333	0.916666667	0.388888889	1	0.833333333	0.666666667	0.833333333	0.666666667	0.8	0.866666667	0.142857143	0.666666667	0.4	0.833333333	0	0.666666667	2	2	2	1	1	1	1	4	4	3	3	3	4	4	3	3	4	Easy	None	Very much	Somewhat	0.333333333	0
Nepal_2020	NEP-1181	1635	Dyad	Yes	Men	Married	50+	Preschool-	Lowest	Poorest	1	0.583333333	0.333333333	0.666666667	0.333333333	0.333333333	0.666666667	0.5	0.666666667	0.466666667	0.333333333	0.666666667	0.4	0.666666667	0	0.333333333	2	2	2	2	2	2	2	3	3	3	3	3	4	2	3	10	2	Easy	Minimal	Somewhat	Somewhat	0.333333333	0.333333333
Nepal_2020	NEP-1182	1635	Dyad	Yes	Women	Married	50+	Preschool-	Lowest	Poorest	0.944444444	0.833333333	0.313373246	0.916666667	0.666666667	0.666666667	0.666666667	0.5	0.866666667	0.466666667	0.333333333	0.529849845	0.8	0.666666667	1	0.5	2	2	2	2	2	2	2	3	3	4	4	4	3	3	2	10	3	Easy	None	Very much	Somewhat	0.333333333	0
Nepal_2020	NEP-1186	1638	Dyad	Yes	Women	Married	31-49	Preschool-	Second	Poor	0.777777778	1	0.344669586	0.833333333	0.833333333	0.333333333	1	0.583333333	0.933333333	0.333333333	0.333333333	0.5	0.4	0.833333333	0	0.666666667	2	2	2	2	2	2	2	4	4	3	4	4	2	4	2	10	1	Very easy	Minimal	Very much	Somewhat	0	0.333333333
Nepal_2020	NEP-1187	1639	Dyad	Yes	Women	Married	18-30	Preschool-	Lowest	Poorest	0.833333333	0.583333333	0.455780697	0.625	0.666666667	0.333333333	0.5	0.5	0.466666667	0.133333333	0.333333333	0.599275185	0.2	0.833333333	1	0.5	2	2	2	2	2	2	2	3	3	3	2	1	1	2	2	10	1	Easy	None	Very much	Very much	0.333333333	0
Nepal_2020	NEP-1188	1639	Dyad	Yes	Men	Married	18-30	Preschool-	Lowest	Poorest	0.944444444	0.666666667	0.241226984	0.625	0.333333333	0.666666667	1	0.666666667	0.666666667	0.4	0.333333333	0.432608519	1	0.666666667	0	0.666666667	2	2	2	2	2	2	2	3	3	3	3	3	3	3	3	10	1	Easy	None	Very much	Very much	0.333333333	0
Nepal_2020	NEP-1189	1640	Dyad	Yes	Women	Married	50+	Preschool-	Highest	Richest	0.888888889	0.5	0.259682268	0.875	0.833333333	0.666666667	0.833333333	0.666666667	0.533333333	0.133333333	0.380952381	0.666666667	0.2	0.833333333	1	0.5	3	2	2	2	2	2	2	3	4	3	2	1	2	2	1	10	1	Easy	Minimal	Very much	Somewhat	0.333333333	0.333333333
Nepal_2020	NEP-1190	1640	Dyad	Yes	Men	Married	50+	Secondary+	Highest	Richest	0.944444444	0.75	0.241226984	0.958333333	0.5	0.333333333	1	0.583333333	0.533333333	0.4	0.333333333	0.5	1	0.666666667	1	0.5	2	2	2	2	2	2	2	3	2	2	3	3	3	3	3	10	1	Very easy	Mild	Very much	Not much	0	0.666666667
Nepal_2020	NEP-1193	1642	Dyad	Yes	Women	Married	50+	Preschool-	Lowest	Poorest	0.722222222	0.75	0.388888889	0.416666667	0.833333333	0.666666667	0.666666667	0.666666667	0.666666667	0.533333333	0.619047619	0.432608519	0.4	0.666666667	1	0.5	4	4	4	1	4	1	2	3	3	3	3	3	2	3	3	2	3	Easy	Mild	Not really	Somewhat	0.333333333	0.666666667
Nepal_2020	NEP-1194	1643	Dyad	Yes	Men	Married	31-49	Secondary+	Middle	Middle	0.888888889	1	0.574560317	0.916666667	0.333333333	0.666666667	1	0.5	0.733333333	0.6	0.619047619	0.599275185	0.4	0.833333333	1	1	3	1	4	4	2	4	2	3	4	3	3	3	4	4	4	10	1	Very easy	None	Not really	Very much	0	0
Nepal_2020	NEP-1197	1645	Dyad	Yes	Men	Married	18-30	Secondary+	Second	Poor	0.777777778	0.416666667	0.630115873	0.875	0.333333333	0.666666667	0.666666667	0.5	0.6	0.266666667	0.476190476	0.5	0.4	1	1	0.833333333	1	1	3	1	4	3	4	3	3	3	2	3	3	2	2	10	1	Very easy	Minimal	Very much	Somewhat	0	0.333333333
Nepal_2020	NEP-1199	1646	Dyad	Yes	Men	Married	50+	Preschool-	Second	Poor	0.944444444	0.833333333	0.333333333	0.833333333	0.666666667	0.666666667	1	0.5	0.8	0.4	0.380952381	0.5	0.8	0.666666667	1	0.5	2	2	2	2	2	2	3	4	4	3	3	3	3	3	3	10	1	Easy	Minimal	Very much	Somewhat	0.333333333	0.333333333
Nepal_2020	NEP-1200	1646	Dyad	Yes	Women	Married	50+	Preschool-	Second	Poor	1	0.75	0.333333333	1	0.833333333	0.666666667	0.833333333	0.666666667	0.666666667	0.4	0.333333333	0.599275185	0	0.666666667	0	0.666666667	2	2	2	2	2	2	2	3	3	3	3	3	3	3	3	10	1	Easy	None	Very much	Very much	0.333333333	0
Nepal_2020	NEP-1201	1647	Dyad	Yes	Men	Married	50+	Preschool-	Fourth	Rich	0.944444444	0.666666667	0.444444444	0.416666667	0.666666667	0.666666667	0.5	0.5	0.666666667	0.533333333	0.285714286	0.5	0.8	0.666666667	1	0.5	2	2	2	2	1	2	2	3	3	3	3	3	3	3	3	10	3	Easy	Minimal	Somewhat	Somewhat	0.333333333	0.333333333
Nepal_2020	NEP-1202	1648	Dyad	Yes	Women	Married	50+	Preschool-	Fourth	Rich	0.611111111	0.75	0.413148105	0.958333333	0.833333333	0.666666667	0.666666667	0.5	0.8	0.4	0.333333333	0.333333333	0.8	0.666666667	1	0.5	2	2	2	2	2	2	2	3	3	4	3	4	3	3	2	10	2	Easy	None	Very much	Somewhat	0.333333333	0
Nepal_2020	NEP-1204	1649	Dyad	Yes	Men	Married	31-49	Secondary+	Second	Poor	0.833333333	0.416666667	0.463449206	0.833333333	0.333333333	1	0.5	0.833333333	0.8	0.266666667	0.761904762	0.5	0.2	0.666666667	1	1	1	4	4	4	3	3	4	3	3	3	4	4	2	3	2	10	1	Easy	None	Somewhat	Very much	0.333333333	0
Nepal_2020	NEP-1207	1651	Dyad	Yes	Men	Married	31-49	Secondary+	Middle	Middle	1	1	0.333333333	0.875	0.5	1	0.666666667	0.5	0.666666667	0.666666667	0.476190476	0.666666667	0.6	1	0	0.666666667	3	3	3	3	1	1	3	3	3	3	3	3	4	4	4	10	2	Easy	None	Very much	Very much	0.333333333	0
Nepal_2020	NEP-1208	1652	Dyad	No	Men	Married	50+	Preschool-	#N/A		0.666666667	0.583333333	0.68380685	0.916666667	0.166666667	0.666666667	0.5	0.666666667	0.8	0.6	0.428571429	0.5	1	0.833333333	1	1	1	1	4	1	4	4	1	4	3	3	3	4	4	4	4	10	1	Very easy	None	Very much	Very much	0	0
Nepal_2020	NEP-1218	1658	Dyad	Yes	Men	Married	31-49	Secondary+	Second	Poor	0.944444444	0.666666667	0.5	0.833333333	0.833333333	0.666666667	0.666666667	0.5	0.666666667	0.4	0.285714286	0.333333333	1	0.666666667	1	0.833333333	2	2	2	2	2	2	1	3	3	3	3	3	3	2	3	10	2	Easy	None	Very much	Somewhat	0.333333333	0
Nepal_2020	NEP-1219	1658	Dyad	Yes	Women	Married	31-49	Preschool-	Second	Poor	0.833333333	0.666666667	0.344669586	1	0.666666667	0.666666667	0.666666667	0.5	0.666666667	0.6	0.380952381	0.529849845	0.6	0.666666667	1	0.666666667	2	2	2	2	2	3	2	3	3	3	3	3	3	3	3	2	3	Easy	None	Very much	Somewhat	0.333333333	0
Nepal_2020	NEP-1220	1659	Dyad	Yes	Men	Married	50+	Preschool-	Middle	Middle	1	0.75	0.387024311	1	0.333333333	0.333333333	1	0.5	0.666666667	0.4	0.333333333	0.599275185	0.6	0.666666667	1	1	2	2	2	2	2	2	2	3	3	3	3	3	3	3	3	10	1	Very easy	None	Not at all	Not much	0	0
Nepal_2020	NEP-1221	1659	Dyad	Yes	Women	Married	50+	Preschool-	Middle	Middle	0.944444444	0.583333333	0.240677507	0.958333333	0.5	0.666666667	0.5	0.5	0.4	0.333333333	0.238095238	0.599275185	0.6	0.666666667	1	0.666666667	2	2	2	2	1	1	2	3	3	2	2	1	3	2	3	10	1	Easy	Minimal	Very much	Not much	0.333333333	0.333333333
Nepal_2020	NEP-1225	1663	Dyad	Yes	Men	Married	18-30	Preschool-	Middle	Middle	0.944444444	0.833333333	0.388888889	1	0.833333333	0.666666667	1	0.5	1	0.4	0.333333333	0.5	1	0.666666667	1	0.5	2	2	2	2	2	2	2	4	4	4	4	4	3	3	3	10	1	Very easy	None	Very much	Very much	0	0
Nepal_2020	NEP-1227	1664	Dyad	Yes	Men	Married	50+	Secondary+	Middle	Middle	0.944444444	0.916666667	0.666666667	0.541666667	0.5	0.333333333	0.333333333	0.416666667	0.733333333	0.533333333	0.380952381	0.5	1	0.666666667	1	0.833333333	2	1	3	2	2	2	3	4	3	3	3	3	3	3	3	10	3	Easy	Minimal	Somewhat	Somewhat	0.333333333	0.333333333
Nepal_2020	NEP-1228	1664	Dyad	Yes	Women	Married	50+	Preschool-	Fourth	Rich	0.611111111	0.75	0.664802089	0.666666667	0.666666667	0.666666667	0.666666667	0.5	0.733333333	0.333333333	0.428571429	0.599275185	0.8	0.666666667	1	0.833333333	2	2	2	2	2	3	3	3	3	3	4	3	2	2	2	2	2	Easy	None	Very much	Somewhat	0.333333333	0
Nepal_2020	NEP-1229	1665	Dyad	Yes	Women	Married	31-49	Preschool-	Second	Poor	0.611111111	0.666666667	0.313373246	0.958333333	0.666666667	0.666666667	0.666666667	0.5	0.8	0.4	0.333333333	0.432608519	1	0.666666667	1	0.666666667	2	2	2	2	2	2	2	3	3	4	3	4	3	3	2	10	2	Easy	None	Very much	Somewhat	0.333333333	0
Nepal_2020	NEP-1230	1665	Dyad	Yes	Men	Married	31-49	Secondary+	Lowest	Poorest	1	0.583333333	0.555555556	0.625	0.333333333	0.333333333	0.333333333	0.5	0.666666667	0.466666667	0.380952381	0.666666667	0.4	0.666666667	0	0.5	2	2	2	3	1	2	3	3	3	3	3	3	2	3	3	10	3	Easy	Minimal	Somewhat	Somewhat	0.333333333	0.333333333
Nepal_2020	NEP-1231	1666	Dyad	Yes	Men	Married	31-49	Preschool-	Second	Poor	0.944444444	0.916666667	0.498135422	0.958333333	0.833333333	0.666666667	1	0.5	1	0.733333333	0.333333333	0.529849845	0.2	0.666666667	1	0.333333333	2	2	2	2	2	2	2	4	4	4	4	4	4	4	3	10	4	Easy	None	Very much	Very much	0.333333333	0
Nepal_2020	NEP-1232	1666	Dyad	Yes	Women	Married	31-49	Primary	Second	Poor	1	1	0.259682268	0.875	0.833333333	1	1	0.833333333	1	0.333333333	0.333333333	0.599275185	0.6	1	0	0.5	2	2	2	2	2	2	2	4	4	4	4	4	3	3	2	10	1	Very easy	None	Somewhat	Very much	0	0
Nepal_2020	NEP-1234	1667	Dyad	Yes	Women	Married	50+	Preschool-	Lowest	Poorest	0.833333333	0.833333333	0.426348935	0.791666667	0.666666667	0.666666667	1	0.666666667	1	0.333333333	0.333333333	0.529849845	0.4	1	1	0.666666667	2	2	2	2	2	2	2	4	4	4	4	4	3	3	2	10	1	Easy	None	Very much	Somewhat	0.333333333	0
Nepal_2020	NEP-1236	1669	Dyad	Yes	Men	Married	50+	Preschool-	Second	Poor	0.944444444	0.833333333	0.444444444	1	0.666666667	0.666666667	1	0.5	0.8	0.4	0.333333333	0.5	1	0.666666667	1	0.5	2	2	2	2	2	2	2	4	3	3	4	3	3	3	3	10	1	Easy	None	Very much	Somewhat	0.333333333	0
Nepal_2020	NEP-1237	1669	Dyad	Yes	Women	Married	31-49	Preschool-	Second	Poor	1	0.833333333	0.333333333	1	0.833333333	0.666666667	1	0.666666667	0.666666667	0.666666667	0.333333333	0.666666667	0	0.666666667	0	0.666666667	2	2	2	2	2	2	2	3	3	3	3	3	3	4	3	2	3	Very easy	None	Very much	Very much	0	0
Nepal_2020	NEP-1238	1670	Dyad	Yes	Men	Married	18-30	Primary	Lowest	Poorest	0.888888889	0.583333333	0.777777778	0.791666667	0.5	0.666666667	0.333333333	0.666666667	0.666666667	0.333333333	0.142857143	0.43057466	1	0.5	1	0.666666667	2	1	1	1	2	1	2	3	3	3	3	3	3	2	3	10	1	Difficult	None	Somewhat	Somewhat	0.666666667	0
Nepal_2020	NEP-1240	1671	Dyad	Yes	Men	Married	18-30	Secondary+	Second	Poor	0.944444444	0.583333333	0.666666667	0.875	0.333333333	1	1	0.666666667	0.8	0.6	0.619047619	0.333333333	1	0.666666667	1	0.538555868	3	2	3	3	3	3	3	4	3	4	3	3	3	4	2	2	3	Easy	None	Very much	Somewhat	0.333333333	0
Nepal_2020	NEP-1241	1671	Dyad	Yes	Women	Married	18-30	Secondary+	Middle	Middle	0.944444444	0.583333333	0.666666667	0.833333333	0.833333333	0.333333333	0.666666667	0.166666667	0.666666667	0.466666667	0.285714286	0.5	1	0.5	0	0.5	1	1	4	1	1	1	4	3	3	3	3	3	3	3	2	10	3	Very easy	None	Very much	Very much	0	0
Nepal_2020	NEP-1242	1672	Dyad	Yes	Women	Married	18-30	Secondary+	Middle	Middle	0.722222222	0.75	0.611111111	0.541666667	0.833333333	0.666666667	0.833333333	0.5	0.933333333	0.533333333	1	0.5	0.4	0.666666667	1	0.5	4	4	4	4	4	4	4	4	4	4	4	3	2	3	3	2	3	Easy	Minimal	Very much	Very much	0.333333333	0.333333333
Nepal_2020	NEP-1243	1672	Dyad	Yes	Men	Married	18-30	Secondary+	Middle	Middle	0.666666667	0.416666667	0.444444444	0.708333333	0.666666667	0.666666667	0.833333333	0.833333333	0.666666667	0.4	1	0.333333333	1	0.666666667	1	0.5	4	4	4	4	4	4	4	3	3	3	3	3	3	4	2	10	1	Very easy	None	Very much	Very much	0	0
Nepal_2020	NEP-1244	1673	Dyad	Yes	Men	Married	31-49	Secondary+	Middle	Middle	0.833333333	1	0.555555556	0.833333333	0.666666667	1	0.666666667	0.5	1	0.533333333	0.523809524	0.666666667	0.4	1	1	0.5	2	1	2	1	4	4	4	4	4	4	4	4	4	3	4	10	1	Very easy	None	Very much	Very much	0	0
Nepal_2020	NEP-1246	1674	Dyad	Yes	Men	Married	50+	Preschool-	Second	Poor	0.777777778	0.333333333	0.685671428	0.875	0.666666667	0.666666667	0.666666667	0.5	0.8	0.266666667	0.428571429	0.5	0.4	1	1	0.666666667	2	2	4	2	1	3	2	4	4	3	3	3	2	2	3	10	1	Very easy	Minimal	Somewhat	Very much	0	0.333333333
Nepal_2020	NEP-1248	1675	Dyad	Yes	Men	Married	31-49	Primary	Fourth	Rich	0.944444444	0.666666667	0.574560317	0.916666667	0.5	1	1	0.666666667	0.666666667	0.533333333	0.666666667	0.5	1	1	1	1	4	1	2	2	4	4	4	3	3	3	3	3	3	2	3	2	3	Very easy	None	Very much	Very much	0	0
Nepal_2020	NEP-1251	1677	Dyad	Yes	Men	Married	31-49	Secondary+	Second	Poor	0.888888889	0.416666667	0.463449206	0.916666667	0.666666667	1	0.666666667	0.5	0.666666667	0.4	0.714285714	0.5	0.6	1	1	0.833333333	1	3	4	4	4	4	2	3	3	3	3	3	3	3	3	10	1	Very easy	None	Very much	Very much	0	0
Nepal_2020	NEP-1252	1678	Dyad	Yes	Women	Married	31-49	Secondary+	Middle	Middle	0.888888889	0.583333333	0.611111111	0.5	0.666666667	0.666666667	0.666666667	0.5	0.533333333	0.733333333	0.714285714	0.5	0.4	0.666666667	0	0.5	4	4	4	4	1	1	4	3	3	3	2	2	3	4	2	3	3	Easy	Minimal	Somewhat	Somewhat	0.333333333	0.333333333
Nepal_2020	NEP-1253	1678	Dyad	Yes	Men	Married	31-49	Secondary+	Middle	Middle	0.944444444	0.916666667	0.5	0.833333333	0.5	0.666666667	1	1	1	0.8	0.857142857	0.333333333	0.2	0.833333333	1	0.666666667	1	4	4	4	4	4	4	4	4	4	4	4	3	4	3	3	4	Very easy	None	Very much	Very much	0	0
Nepal_2020	NEP-1254	1679	Dyad	Yes	Men	Married	31-49	Preschool-	Middle	Middle	0.833333333	0.75	0.574560317	0.916666667	0.666666667	1	1	0.5	0.6	0.6	0.761904762	0.666666667	1	1	1	1	2	1	4	4	4	4	4	2	3	3	3	3	2	3	3	2	4	Very easy	None	Very much	Very much	0	0
Nepal_2020	NEP-1256	1681	Dyad	Yes	Men	Married	31-49	Secondary+	Middle	Middle	0.833333333	0.666666667	0.388888889	0.875	0.5	0.666666667	0.666666667	0.666666667	0.666666667	0.6	0.80952381	0.666666667	0.4	0.833333333	1	0.833333333	2	2	4	4	4	4	4	3	3	3	3	3	3	3	3	2	3	Very easy	None	Very much	Very much	0	0
Nepal_2020	NEP-1258	1682	Dyad	Yes	Men	Married	31-49	Secondary+	Middle	Middle	0.888888889	0.666666667	0.666666667	0.875	0.666666667	0.666666667	0.666666667	0.5	0.8	0.4	0.380952381	0.5	0.6	1	1	0.833333333	2	2	4	2	1	2	2	4	4	3	3	3	3	3	3	10	1	Very easy	Minimal	Very much	Very much	0	0.333333333
Nepal_2020	NEP-1262	1685	Dyad	Yes	Men	Married	18-30	Secondary+	Middle	Middle	0.888888889	0.583333333	0.630115873	0.791666667	0.666666667	0.666666667	0.666666667	0.5	0.666666667	0.466666667	0.380952381	0.666666667	0.4	1	1	0.833333333	1	2	4	2	2	2	2	3	3	3	3	3	3	3	4	10	1	Very easy	None	Somewhat	Very much	0	0
Nepal_2020	NEP-1264	1687	Dyad	Yes	Men	Married	31-49	Preschool-	Highest	Richest	0.944444444	0.666666667	0.555555556	0.583333333	0.666666667	0.666666667	0.5	0.666666667	0.666666667	0.266666667	0.333333333	0.333333333	0.6	0.666666667	0	0.5	2	2	2	2	2	2	2	3	3	3	3	3	2	2	2	10	2	Easy	None	Somewhat	Somewhat	0.333333333	0
Nepal_2020	NEP-1265	1687	Dyad	Yes	Women	Married	18-30	Primary	Highest	Richest	0.833333333	0.75	0.344669586	0.875	0.833333333	0.666666667	1	0.5	0.8	0.466666667	0.428571429	0.529849845	0.8	0.666666667	1	0.666666667	2	2	3	2	3	2	2	3	3	3	4	4	2	3	2	2	3	Easy	None	Very much	Somewhat	0.333333333	0
Nepal_2020	NEP-1267	1689	Dyad	Yes	Men	Married	31-49	Secondary+	Highest	Richest	0.777777778	0.75	0.5	0.416666667	0.666666667	0.666666667	1	0.5	0.666666667	0.4	0.380952381	0.666666667	0.6	0.666666667	1	0.666666667	2	2	2	2	2	2	3	3	3	3	3	3	3	3	3	10	1	Easy	Minimal	Somewhat	Somewhat	0.333333333	0.333333333
Nepal_2020	NEP-1268	1690	Dyad	Yes	Men	Married	31-49	Primary	Second	Poor	0.777777778	0.5	0.555555556	0.875	0.333333333	0.666666667	0.666666667	0.666666667	0.866666667	0.266666667	0.80952381	0.432608519	0.8	1	1	0.5	3	1	4	4	4	4	4	4	4	3	3	4	3	2	2	10	1	Very easy	None	Very much	Very much	0	0
Nepal_2020	NEP-1270	1691	Dyad	Yes	Men	Married	50+	Preschool-	Fourth	Rich	0.944444444	0.833333333	0.388888889	0.833333333	0.666666667	0.666666667	1	0.5	0.8	0.4	0.380952381	0.5	1	0.666666667	1	0.5	2	2	2	2	2	2	3	4	3	3	4	3	3	3	3	10	1	Easy	None	Very much	Somewhat	0.333333333	0
Nepal_2020	NEP-1271	1691	Dyad	Yes	Women	Married	31-49	Preschool-	Fourth	Rich	1	0.75	0.333333333	1	0.833333333	0.666666667	1	0.666666667	0.666666667	0.533333333	0.333333333	0.666666667	0	0.666666667	0	0.666666667	2	2	2	2	2	2	2	3	3	3	3	3	3	3	3	10	3	Easy	None	Very much	Very much	0.333333333	0
Nepal_2020	NEP-1273	1692	Dyad	Yes	Men	Married	31-49	Secondary+	Middle	Middle	0.888888889	0.833333333	0.611111111	0.791666667	0.666666667	1	0.833333333	0.833333333	1	0.8	0.714285714	0.333333333	0.4	0.833333333	0	0.666666667	4	1	1	4	4	4	4	4	4	4	4	4	3	4	3	3	4	Very easy	None	Very much	Somewhat	0	0
Nepal_2020	NEP-1274	1693	Dyad	Yes	Women	Married	31-49	Preschool-	Second	Poor	0.833333333	0.75	0.555555556	0.583333333	0.666666667	0.666666667	1	0.5	0.666666667	0.6	0.857142857	0.5	0.4	0.666666667	0	0.666666667	4	4	4	1	4	4	4	3	3	3	3	3	3	3	2	3	3	Easy	None	Somewhat	Very much	0.333333333	0
Nepal_2020	NEP-1275	1693	Dyad	Yes	Men	Married	31-49	Primary	Second	Poor	0.666666667	0.833333333	0.555555556	0.666666667	0.333333333	0	0.833333333	0.666666667	0.866666667	0.666666667	0.571428571	0.333333333	0.4	0.666666667	1	0.5	1	1	4	1	4	4	4	4	4	3	3	4	3	4	3	2	3	Easy	None	Somewhat	Somewhat	0.333333333	0
Nepal_2020	NEP-1278	1695	Dyad	Yes	Men	Married	31-49	Preschool-	Fourth	Rich	0.944444444	0.75	0.537460046	1	0.666666667	1	1	0.833333333	0.8	0.666666667	0.333333333	0.333333333	0.8	0.666666667	1	1	2	2	2	2	2	2	2	4	4	3	3	3	3	4	3	2	3	Easy	None	Very much	Not much	0.333333333	0
Nepal_2020	NEP-1281	1697	Dyad	Yes	Men	Married	31-49	Preschool-	Lowest	Poorest	0.833333333	0.75	0.630115873	0.833333333	0.5	0.666666667	1	0.5	0.733333333	0.4	0.428571429	0.599275185	0.6	1	1	0.833333333	2	1	4	2	1	4	2	3	3	4	3	3	2	2	4	10	2	Very easy	None	Very much	Very much	0	0
Nepal_2020	NEP-1283	1698	Dyad	Yes	Women	Married	50+	Preschool-	Second	Poor	1	0.833333333	0.333333333	1	0.833333333	0.666666667	1	0.666666667	0.666666667	0.466666667	0.333333333	0.666666667	0	0.666666667	0	0.666666667	2	2	2	2	2	2	2	3	3	3	3	3	3	4	3	10	1	Very easy	None	Very much	Very much	0	0
Nepal_2020	NEP-1284	1699	Dyad	Yes	Women	Married	18-30	Preschool-	Fourth	Rich	0.944444444	0.916666667	0.455780697	0.833333333	1	0.666666667	1	0.5	0.466666667	0.4	0.19047619	0.599275185	0.6	0.833333333	1	0.5	2	2	2	1	1	1	2	3	3	3	2	1	1	3	2	2	3	Easy	Minimal	Very much	Somewhat	0.333333333	0.333333333
Nepal_2020	NEP-1285	1700	Dyad	Yes	Men	Married	50+	Primary	Highest	Richest	0.944444444	0.833333333	0.444444444	0.916666667	0.833333333	0.666666667	1	0.5	0.866666667	0.4	0.380952381	0.5	1	0.666666667	1	0.333333333	2	2	2	2	2	2	3	4	4	3	3	4	3	3	3	10	1	Easy	Minimal	Very much	Somewhat	0.333333333	0.333333333
Nepal_2020	NEP-1286	1701	Dyad	Yes	Men	Married	31-49	Secondary+	Middle	Middle	0.833333333	0.75	0.444444444	0.958333333	0.666666667	0.666666667	0.666666667	0.5	0.733333333	0.6	0.428571429	0.5	0.4	0.833333333	1	0.833333333	1	1	4	3	2	4	1	4	4	2	3	3	3	3	3	2	3	Very easy	None	Very much	Very much	0	0
Nepal_2020	NEP-1288	1702	Dyad	Yes	Women	Married	31-49	Preschool-	Fourth	Rich	1	0.916666667	0.646706579	1	1	1	1	0.5	0.933333333	0.8	0.333333333	0.529849845	0.4	1	1	0.5	2	2	2	2	2	2	2	4	4	3	4	4	4	4	4	10	4	Very easy	None	Very much	Very much	0	0
Nepal_2020	NEP-1289	1703	Dyad	Yes	Men	Married	31-49	Preschool-	Lowest	Poorest	0.944444444	0.916666667	0.498135422	0.958333333	0.666666667	0.666666667	1	0.5	1	0.533333333	0.333333333	0.529849845	0	0.666666667	1	0.666666667	2	2	2	2	2	2	2	4	4	4	4	4	4	4	3	10	1	Easy	None	Very much	Very much	0.333333333	0
Nepal_2020	NEP-1291	1704	Dyad	Yes	Men	Married	31-49	Secondary+	Middle	Middle	0.888888889	0.583333333	0.574560317	0.916666667	0.5	1	0.833333333	0.666666667	0.8	0.4	0.428571429	0.666666667	1	0.833333333	1	0.666666667	1	1	4	3	1	3	3	4	4	3	3	3	3	3	3	10	1	Very easy	None	Very much	Very much	0	0
Nepal_2020	NEP-1292	1705	Dyad	Yes	Men	Married	31-49	Secondary+	Second	Poor	0.944444444	0.75	0.444444444	0.791666667	0.666666667	0.666666667	1	0.5	0.866666667	0.666666667	1	0.333333333	0.4	0.666666667	1	0.5	4	4	4	4	4	4	4	4	4	4	3	3	3	3	3	3	3	Very easy	None	Very much	Very much	0	0
Nepal_2020	NEP-1293	1705	Dyad	Yes	Women	Married	31-49	Preschool-	Second	Poor	0.777777778	0.75	0.5	0.666666667	0.666666667	0.666666667	0.666666667	0.5	0.733333333	0.8	1	0.5	0.4	0.666666667	1	0.5	4	4	4	4	4	4	4	3	4	3	3	3	3	4	3	3	3	Easy	Minimal	Very much	Somewhat	0.333333333	0.333333333
Nepal_2020	NEP-1295	1707	Dyad	Yes	Men	Married	18-30	Secondary+	Middle	Middle	0.777777778	0.916666667	0.444444444	0.875	0.5	1	0.666666667	0.5	0.933333333	0.266666667	0.523809524	0.666666667	0.4	1	1	0.833333333	4	2	1	4	4	2	1	4	4	4	4	3	3	2	2	10	1	Very easy	None	Very much	Very much	0	0
Nepal_2020	NEP-1300	1709	Dyad	Yes	Men	Married	50+	Secondary+	Middle	Middle	0.888888889	0.833333333	0.555555556	0.833333333	1	0.666666667	1	0.833333333	0.866666667	0.4	0.714285714	0.333333333	0.4	0.666666667	1	0.5	1	1	4	4	4	4	4	4	4	4	3	3	3	3	3	10	1	Easy	None	Very much	Somewhat	0.333333333	0
Nepal_2020	NEP-1301	1710	Dyad	Yes	Men	Married	31-49	Primary	Middle	Middle	1	0.666666667	0.666666667	0.875	0.5	1	1	0.666666667	0.733333333	0.4	0.619047619	0.5	1	0.5	1	0.5	2	3	3	3	3	3	3	4	3	3	3	3	2	4	3	10	1	Easy	Minimal	Somewhat	Somewhat	0.333333333	0.333333333
Nepal_2020	NEP-1302	1710	Dyad	Yes	Women	Married	31-49	Primary	Middle	Middle	0.833333333	0.666666667	0.722222222	0.875	0.666666667	0.666666667	1	0	0.666666667	0.6	0.857142857	0.333333333	0.6	1	1	0.666666667	4	1	4	4	4	4	4	3	3	3	3	3	3	3	3	2	3	Very easy	None	Very much	Very much	0	0
Nepal_2020	NEP-1303	1711	Dyad	Yes	Men	Married	31-49	Primary	Highest	Richest	0.888888889	0.583333333	0.666666667	0.875	0.166666667	1	1	0.666666667	1	0.733333333	0.714285714	0.5	1	0.666666667	1	0.705222535	3	3	3	3	4	3	3	4	4	4	4	4	4	4	2	2	4	Very easy	None	Very much	Very much	0	0
Nepal_2020	NEP-1304	1711	Dyad	Yes	Women	Married	31-49	Preschool-	Highest	Richest	0.944444444	1	0.777777778	0.916666667	1	1	1	0.166666667	1	0.933333333	0.285714286	0.5	0.4	1	1	0.666666667	4	4	1	1	1	1	1	4	4	4	4	4	3	4	4	3	4	Very easy	None	Very much	Very much	0	0
Nepal_2020	NEP-1305	1712	Dyad	Yes	Men	Married	31-49	Secondary+	Middle	Middle	1	0.75	0.777777778	0.75	0	1	1	0.666666667	0.933333333	0.733333333	0.666666667	0.5	1	0.666666667	0	0.5	3	3	3	3	3	3	3	4	4	4	4	3	4	4	2	2	4	Easy	None	Very much	Very much	0.333333333	0
Nepal_2020	NEP-1306	1713	Dyad	Yes	Women	Married	31-49	Preschool-	Middle	Middle	1	0.75	0.666666667	1	0.333333333	1	0.666666667	0.166666667	1	0.8	1	0.5	1	1	1	0.5	4	4	4	4	4	4	4	4	4	4	4	4	4	4	3	3	3	Very easy	None	Very much	Very much	0	0
Nepal_2020	NEP-1307	1714	Dyad	Yes	Women	Married	31-49	Preschool-	Middle	Middle	1	0.75	0.646706579	0.833333333	0.666666667	1	0.666666667	0.166666667	0.733333333	0.6	1	0.666666667	0.4	1	1	0.666666667	4	4	4	4	4	4	4	4	3	3	3	3	3	3	3	2	3	Very easy	None	Very much	Very much	0	0
Nepal_2020	NEP-1308	1714	Dyad	Yes	Men	Married	31-49	Primary	Second	Poor	1	0.583333333	0.777777778	0.916666667	0	1	1	0.666666667	0.866666667	0.4	0.666666667	0.5	1	0.666666667	1	0.705222535	3	3	3	3	3	3	3	4	4	4	3	3	3	4	2	10	1	Easy	None	Somewhat	Somewhat	0.333333333	0
Nepal_2020	NEP-1311	1716	Dyad	Yes	Men	Married	31-49	Secondary+	Highest	Richest	0.944444444	1	0.666666667	0.833333333	0.666666667	1	1	0.666666667	0.933333333	0.866666667	0.952380952	0.5	1	0.666666667	1	0.538555868	4	3	4	4	4	4	4	4	4	4	4	3	4	4	4	2	4	Very easy	None	Somewhat	Very much	0	0
Nepal_2020	NEP-1312	1716	Dyad	Yes	Women	Married	31-49	Preschool-	Highest	Richest	0.944444444	1	0.333333333	1	1	1	1	0.25	0.8	0.533333333	0.19047619	0.5	0	1	1	0.5	2	4	1	1	1	1	1	4	4	4	2	3	3	4	4	10	1	Very easy	None	Very much	Very much	0	0
Nepal_2020	NEP-1313	1716	Dyad	Yes	Men	Married	50+	Primary	Second	Poor	0.833333333	0.583333333	0.222222222	0.708333333	0.166666667	1	1	0.666666667	0.666666667	0.6	0.428571429	0.5	1	0.666666667	1	0.538555868	2	3	3	2	2	2	2	3	3	3	3	3	3	3	3	2	3	Easy	Minimal	Very much	Somewhat	0.333333333	0.333333333
Nepal_2020	NEP-1314	1716	Dyad	Yes	Women	Married	31-49	Preschool-	Lowest	Poorest	0.722222222	0.666666667	0.444444444	0.916666667	0.166666667	1	0.666666667	0.166666667	0.666666667	0.666666667	0.285714286	0.5	0.6	1	1	0.5	2	1	4	1	1	2	2	3	3	3	3	3	4	3	3	2	3	Very easy	None	Very much	Very much	0	0
Nepal_2020	NEP-1316	1717	Dyad	Yes	Women	Married	31-49	Preschool-	Middle	Middle	1	0.583333333	0.666666667	0.833333333	0.666666667	1	1	0.166666667	0.666666667	0.533333333	0.428571429	0.666666667	0.2	1	1	0.666666667	4	4	4	1	1	1	1	3	3	3	3	3	3	2	3	2	3	Easy	Mild	Very much	Somewhat	0.333333333	0.666666667
Nepal_2020	NEP-1317	1717	Dyad	Yes	Men	Married	31-49	Primary	Lowest	Poorest	1	0.416666667	0.333333333	0.916666667	0	1	0.666666667	0.666666667	0.533333333	0.533333333	0.523809524	0.5	1	0.666666667	1	0.538555868	2	3	3	3	2	3	2	3	3	3	2	2	2	4	2	2	3	Easy	Minimal	Very much	Not at all	0.333333333	0.333333333
Nepal_2020	NEP-1318	1717	Dyad	Yes	Women	Married	31-49	Preschool-	Lowest	Poorest	1	0.333333333	0.666666667	0.833333333	0.5	1	0.333333333	0.166666667	0.333333333	0.066666667	0.142857143	0.597241327	0	0.666666667	1	0.666666667	1	1	1	1	1	1	4	2	2	2	2	2	1	1	2	10	1	Difficult	Severe	Very much	Not much	0.666666667	1
Nepal_2020	NEP-1319	1718	Dyad	Yes	Men	Married	31-49	Secondary+	Highest	Richest	0.888888889	0.833333333	0.611111111	0.791666667	0.333333333	1	1	0.666666667	0.933333333	0.8	0.666666667	0.5	1	0.666666667	1	1	3	3	3	3	3	3	3	4	4	4	3	4	4	4	3	2	4	Very easy	None	Very much	Very much	0	0
Nepal_2020	NEP-1320	1718	Dyad	Yes	Women	Married	18-30	Preschool-	Fourth	Rich	0.777777778	0.833333333	0.5	0.958333333	0.666666667	0.333333333	0.666666667	0.166666667	0.8	0.4	0.80952381	0.333333333	1	1	1	0.5	4	4	4	4	2	2	4	4	3	3	3	4	3	3	2	2	1	Very easy	None	Very much	Very much	0	0
Nepal_2020	NEP-1321	1719	Dyad	Yes	Women	Married	31-49	Preschool-	Middle	Middle	0.833333333	0.75	0.611111111	0.666666667	0.5	0.666666667	1	0.5	0.733333333	0.533333333	0.619047619	0.5	0.4	0.666666667	0	0.833333333	1	4	4	2	1	4	4	3	3	4	3	3	2	4	2	3	2	Easy	None	Very much	Very much	0.333333333	0
Nepal_2020	NEP-1322	1719	Dyad	Yes	Men	Married	31-49	Primary	Middle	Middle	0.833333333	0.75	0.611111111	0.791666667	0.333333333	0.666666667	1	0.666666667	0.8	0.4	0.428571429	0.333333333	0.4	0.666666667	1	0.5	1	1	4	1	1	4	4	4	4	3	3	3	3	3	3	10	1	Easy	None	Very much	Somewhat	0.333333333	0
Nepal_2020	NEP-1323	1720	Dyad	Yes	Men	Married	31-49	Secondary+	Middle	Middle	0.888888889	0.75	0.666666667	0.833333333	0.333333333	1	1	0.666666667	1	0.8	0.619047619	0.5	1	0.666666667	1	0.833333333	3	3	2	3	3	3	3	4	4	4	4	4	4	4	3	2	4	Easy	Minimal	Somewhat	Somewhat	0.333333333	0.333333333
Nepal_2020	NEP-1324	1720	Dyad	Yes	Women	Married	31-49	Secondary+	Middle	Middle	0.944444444	0.75	0.666666667	0.75	0.833333333	1	0.833333333	0.166666667	1	0.8	1	0.666666667	0.4	0.5	1	0.333333333	4	4	4	4	4	4	4	4	4	4	4	4	4	4	3	3	3	Very easy	None	Very much	Very much	0	0
Nepal_2020	NEP-1325	1721	Dyad	Yes	Men	Married	31-49	Secondary+	Middle	Middle	1	0.583333333	0.666666667	0.958333333	0.5	1	0.666666667	0.666666667	0.666666667	0.6	0.80952381	0.333333333	1	0.666666667	1	0.666666667	4	2	4	3	4	3	4	3	3	3	3	3	4	4	2	10	3	Easy	None	Very much	Very much	0.333333333	0
Nepal_2020	NEP-1328	1722	Dyad	Yes	Women	Married	31-49	Preschool-	Middle	Middle	1	0.666666667	0.555555556	0.875	0.833333333	0.666666667	1	0.166666667	0.666666667	0.2	0.380952381	0.43057466	0.2	1	1	0.666666667	4	1	4	1	1	1	3	3	3	3	3	3	2	2	2	10	1	Very easy	None	Very much	Very much	0	0
Nepal_2020	NEP-1329	1723	Dyad	Yes	Men	Married	31-49	Secondary+	Lowest	Poorest	0.888888889	1	0.611111111	1	0.666666667	1	1	0.5	1	0.866666667	0.714285714	0.666666667	0.4	1	1	0.833333333	4	1	1	4	4	4	4	4	4	4	4	4	4	4	4	2	4	Very easy	None	Very much	Very much	0	0
Nepal_2020	NEP-1332	1724	Dyad	Yes	Women	Married	18-30	Preschool-	Fourth	Rich	0.777777778	0.583333333	0.5	0.833333333	0.666666667	0.666666667	0.666666667	0	0.6	0.4	0.761904762	0.666666667	0.8	0.5	1	0.5	4	2	1	4	4	4	4	3	3	3	2	3	2	2	2	2	3	Very easy	None	Very much	Very much	0	0
Nepal_2020	NEP-1334	1725	Dyad	Yes	Men	Married	31-49	Primary	Lowest	Poorest	0.777777778	0.5	0.666666667	0.666666667	0.666666667	0.666666667	0.666666667	0.666666667	0.533333333	0.266666667	0.619047619	0.5	0.8	0.666666667	0	0.5	3	2	3	3	3	3	3	3	2	3	2	3	2	3	2	10	1	Easy	None	Somewhat	Somewhat	0.333333333	0
Nepal_2020	NEP-1335	1726	Dyad	Yes	Men	Married	31-49	Primary	Second	Poor	0.944444444	0.666666667	0.666666667	0.833333333	0.5	1	1	0.666666667	0.866666667	0.8	0.761904762	0.5	1	0.666666667	1	0.538555868	4	3	4	3	3	3	3	4	4	4	3	3	4	4	3	2	4	Easy	Minimal	Somewhat	Somewhat	0.333333333	0.333333333
Nepal_2020	NEP-1336	1726	Dyad	Yes	Women	Married	31-49	Primary	Second	Poor	0.944444444	0.666666667	0.388888889	0.833333333	0.666666667	1	0.666666667	0.166666667	0.6	0.6	0.80952381	0.666666667	0.4	1	1	0.5	1	4	4	4	4	3	4	3	3	3	2	3	3	3	3	2	3	Very easy	None	Very much	Very much	0	0
Nepal_2020	NEP-1337	1727	Dyad	Yes	Men	Married	31-49	Secondary+	Middle	Middle	0.888888889	0.75	0.666666667	0.833333333	0.333333333	0.666666667	0.666666667	0.666666667	1	0.466666667	1	0.5	0.4	0.666666667	1	0.5	4	4	4	4	4	4	4	4	4	4	4	4	3	4	3	10	1	Very easy	None	Very much	Very much	0	0
Nepal_2020	NEP-1340	1728	Dyad	Yes	Women	Married	50+	Preschool-	Fourth	Rich	0.944444444	0.666666667	0.666666667	0.958333333	0.666666667	1	0.666666667	0.333333333	0.666666667	0.533333333	1	0.597241327	0	1	1	0.833333333	4	4	4	4	4	4	4	3	3	3	3	3	3	3	3	10	3	Very easy	None	Very much	Very much	0	0
Nepal_2020	NEP-1341	1729	Dyad	Yes	Men	Married	31-49	Preschool-	Lowest	Poorest	0.888888889	0.333333333	0.40789365	0.875	0.166666667	0.333333333	1	0.666666667	0.866666667	0.4	0.285714286	0.597241327	1	1	1	1	2	1	1	2	2	3	2	3	3	4	4	4	3	3	3	10	1	Very easy	Minimal	Very much	Very much	0	0.333333333
Nepal_2020	NEP-1344	1729	Dyad	Yes	Men	Married	31-49	Secondary+	Fourth	Rich	0.888888889	0.916666667	0.593015602	0.916666667	0.833333333	1	0.666666667	0.5	1	0.733333333	0.571428571	0.666666667	0.8	1	1	0.833333333	4	3	4	2	3	1	2	4	4	4	4	4	4	3	4	10	4	Very easy	None	Very much	Very much	0	0
Nepal_2020	NEP-1345	1730	Dyad	Yes	Men	Married	50+	Primary	Fourth	Rich	0.777777778	0.75	0.666666667	0.791666667	0.666666667	0.666666667	0.666666667	0.666666667	0.733333333	0.666666667	0.285714286	0.333333333	0.4	0.833333333	1	0.666666667	4	1	1	1	1	4	1	3	3	3	4	3	3	4	3	2	3	Very easy	None	Very much	Somewhat	0	0
Nepal_2020	NEP-1347	1731	Dyad	Yes	Men	Married	18-30	Secondary+	Second	Poor	0.833333333	0.666666667	0.442579867	0.875	0.666666667	0.666666667	0.666666667	0.5	0.666666667	0.2	0.666666667	0.599275185	1	1	1	1	4	2	4	4	4	2	1	3	3	3	3	3	2	2	2	10	1	Very easy	None	Very much	Very much	0	0
Nepal_2020	NEP-1351	1733	Dyad	Yes	Women	Married	50+	Preschool-	Middle	Middle	0.555555556	0.5	0.222222222	0.333333333	0.5	0.666666667	0.666666667	0.666666667	0.466666667	0.266666667	0.095238095	0.5	0.4	0.5	0	0.5	2	1	1	1	1	1	2	2	3	3	2	2	1	3	3	10	1	Difficult	Minimal	Very much	Not much	0.666666667	0.333333333
Nepal_2020	NEP-1353	1734	Dyad	Yes	Women	Married	31-49	Preschool-	Second	Poor	1	0.5	0.666666667	0.833333333	0.833333333	1	0.5	0.166666667	0.733333333	0.6	0.571428571	0.666666667	0	1	1	0.666666667	4	4	4	1	1	1	4	3	3	3	3	4	3	3	3	2	3	Very easy	None	Very much	Very much	0	0
Nepal_2020	NEP-1354	1735	Dyad	Yes	Men	Married	31-49	Secondary+	Middle	Middle	0.833333333	0.666666667	0.444444444	0.875	0.5	0.666666667	0.833333333	0.5	0.666666667	0.666666667	0.80952381	0.599275185	0.6	1	1	0.833333333	4	2	4	4	4	4	2	3	3	3	3	3	4	3	3	2	3	Very easy	None	Very much	Very much	0	0
Nepal_2020	NEP-1355	1736	Dyad	Yes	Men	Married	31-49	Primary	Second	Poor	0.888888889	0.666666667	0.666666667	0.833333333	0.333333333	1	1	0.666666667	0.866666667	0.533333333	0.666666667	0.5	1	0.666666667	1	0.705222535	3	3	3	3	3	3	3	4	4	4	3	3	3	4	2	10	3	Very easy	None	Somewhat	Very much	0	0
Nepal_2020	NEP-1356	1736	Dyad	Yes	Women	Married	31-49	Primary	Second	Poor	1	0.666666667	0.611111111	0.833333333	0.833333333	1	0.833333333	0.166666667	0.666666667	0.666666667	1	0.43057466	1	1	1	0.666666667	4	4	4	4	4	4	4	3	3	3	3	3	2	4	3	2	4	Very easy	None	Very much	Very much	0	0
Nepal_2020	NEP-1358	1737	Dyad	Yes	Men	Married	18-30	Secondary+	Second	Poor	0.944444444	0.833333333	0.666666667	0.958333333	0.5	1	0.5	0.5	0.666666667	0.733333333	0.428571429	0.599275185	0.6	1	1	0.5	1	1	4	1	4	3	2	3	3	3	3	3	4	4	4	10	3	Very easy	None	Very much	Very much	0	0
Nepal_2020	NEP-1361	1739	Dyad	Yes	Men	Married	50+	Primary	Middle	Middle	0.777777778	0.75	0.5	0.916666667	0.333333333	0.666666667	0.833333333	0.666666667	0.8	0.8	0.285714286	0.333333333	0.4	0.666666667	1	0.666666667	1	1	1	1	1	4	4	3	3	3	4	4	3	4	3	3	4	Very easy	None	Very much	Very much	0	0
Nepal_2020	NEP-1363	1740	Dyad	Yes	Men	Married	50+	Secondary+	Middle	Middle	0.833333333	0.833333333	0.444444444	0.791666667	0.666666667	0.666666667	0.666666667	0.5	0.666666667	0.533333333	0.476190476	0.666666667	0.6	0.666666667	1	0.833333333	2	2	2	3	2	4	2	3	3	3	3	3	3	3	3	10	3	Very easy	None	Somewhat	Very much	0	0
Nepal_2020	NEP-1364	1740	Dyad	Yes	Women	Married	31-49	Preschool-	Lowest	Poorest	0.722222222	0.5	0.579814771	0.833333333	0.666666667	1	1	0.5	1	0.333333333	0	0.265941852	0	1	0	0.5	1	1	1	1	1	1	1	4	4	4	4	4	3	3	2	10	1	Very easy	None	Very much	Very much	0	0
Nepal_2020	NEP-1365	1741	Dyad	Yes	Men	Married	50+	Primary	Fourth	Rich	0.722222222	0.75	0.333333333	0.375	0.5	0.666666667	0.666666667	0.666666667	0.666666667	0.533333333	0	0.333333333	0.4	0.666666667	1	0.5	1	1	1	1	1	1	1	3	3	3	3	3	3	3	2	2	3	Very easy	None	Very much	Very much	0	0
Nepal_2020	NEP-1366	1741	Dyad	Yes	Women	Married	50+	Preschool-	Highest	Richest	0.5	0.666666667	0.5	0.458333333	0.5	0.333333333	0.833333333	0.666666667	0.733333333	0.333333333	0.619047619	0.5	0.4	0.666666667	1	0.5	3	1	4	4	2	4	2	3	4	3	3	3	2	2	2	2	2	Easy	Minimal	Very much	Somewhat	0.333333333	0.333333333
Nepal_2020	NEP-1367	1742	Dyad	Yes	Men	Married	31-49	Secondary+	Middle	Middle	0.944444444	0.75	0.388888889	0.875	0.666666667	0.666666667	0.833333333	0.833333333	0.733333333	0.6	0.857142857	0.333333333	0.4	0.666666667	1	0.5	1	4	4	4	4	4	4	4	3	3	3	3	2	3	3	3	3	Very easy	None	Very much	Very much	0	0
Nepal_2020	NEP-1368	1743	Dyad	Yes	Women	Married	31-49	Primary	Second	Poor	0.722222222	0.583333333	0.529431762	0.416666667	0.666666667	0.666666667	0.666666667	0.5	0.666666667	0.4	0.619047619	0.5	0.4	0.666666667	0	0.5	1	4	4	2	1	4	4	3	3	3	3	3	2	3	2	2	2	Easy	Minimal	Somewhat	Somewhat	0.333333333	0.333333333
Nepal_2020	NEP-1370	1744	Dyad	Yes	Men	Married	50+	Primary	Fourth	Rich	1	0.583333333	0.444444444	0.916666667	0.666666667	1	1	0.666666667	0.733333333	0.466666667	0.523809524	0.5	1	0.666666667	1	0.705222535	2	2	3	3	3	3	2	4	4	3	2	3	3	4	2	10	2	Easy	None	Somewhat	Not much	0.333333333	0
Nepal_2020	NEP-1371	1744	Dyad	Yes	Women	Married	50+	Preschool-	Middle	Middle	0.888888889	0.666666667	0.666666667	0.875	0.5	1	1	0.666666667	0.733333333	0.6	0.619047619	0.5	1	0.666666667	1	0.538555868	3	2	3	3	3	3	3	4	4	3	2	3	2	4	2	2	4	Easy	Minimal	Somewhat	Somewhat	0.333333333	0.333333333
Nepal_2020	NEP-1373	1746	Dyad	Yes	Men	Married	18-30	Secondary+	Second	Poor	0.888888889	0.75	0.722222222	0.916666667	0.833333333	1	0.666666667	0.5	0.666666667	0.6	0.476190476	0.666666667	0.8	1	1	0.666666667	1	4	1	4	2	4	1	3	3	3	3	3	4	4	4	10	1	Very easy	None	Very much	Very much	0	0
Nepal_2020	NEP-1375	1747	Dyad	Yes	Men	Married	18-30	Secondary+	Lowest	Poorest	0.888888889	0.666666667	0.519004762	0.833333333	0.666666667	0.666666667	0.666666667	0.833333333	0.8	0.466666667	0.19047619	0.5	0.6	0.666666667	1	0.5	1	1	2	1	1	4	1	3	4	3	3	4	3	4	3	10	1	Easy	None	Very much	Very much	0.333333333	0
Nepal_2020	NEP-1376	1747	Dyad	Yes	Women	Married	18-30	Secondary+	Lowest	Poorest	0.833333333	0.833333333	0.666666667	0.583333333	0.666666667	0.666666667	0.833333333	0.666666667	0.733333333	0.4	1	0.599275185	0.4	0.666666667	1	0.666666667	4	4	4	4	4	4	4	4	3	3	3	3	3	3	3	10	1	Easy	Minimal	Very much	Very much	0.333333333	0.333333333
Nepal_2020	NEP-1379	1749	Dyad	Yes	Men	Married	18-30	Primary	Second	Poor	0.888888889	0.75	0.574560317	0.916666667	0.166666667	1	0.666666667	0.666666667	0.666666667	0.533333333	0.666666667	0.43057466	1	1	1	1	4	1	4	1	3	4	4	3	3	3	3	3	4	3	4	10	1	Very easy	None	Very much	Very much	0	0
Nepal_2020	NEP-1381	1750	Dyad	Yes	Men	Married	31-49	Preschool-	Lowest	Poorest	0.944444444	0.833333333	0.388888889	0.875	0.833333333	0.666666667	1	0.5	0.8	0.4	0.333333333	0.5	1	0.666666667	1	0.5	2	2	2	2	2	2	2	4	4	3	3	3	3	3	3	10	1	Easy	Minimal	Very much	Somewhat	0.333333333	0.333333333
Nepal_2020	NEP-1382	1750	Dyad	Yes	Women	Married	31-49	Preschool-	Lowest	Poorest	1	0.75	0.333333333	1	0.833333333	0.666666667	0.833333333	0.666666667	0.666666667	0.666666667	0.333333333	0.599275185	0.2	0.666666667	0	0.666666667	2	2	2	2	2	2	2	3	3	3	3	3	3	4	3	2	3	Easy	None	Very much	Very much	0.333333333	0
Nepal_2020	NEP-1384	1752	Dyad	Yes	Men	Married	50+	Preschool-	Lowest	Poorest	0.888888889	0.666666667	0.611111111	0.833333333	0.5	0.666666667	0.666666667	0.5	0.666666667	0.4	0.80952381	0.529849845	0.2	0.833333333	1	0.833333333	4	2	4	4	4	2	4	3	3	3	3	3	3	3	3	10	1	Very easy	None	Very much	Very much	0	0
Nepal_2020	NEP-1387	1753	Dyad	Yes	Men	Married	50+	Preschool-	Lowest	Poorest	0.833333333	0.666666667	0.722222222	0.958333333	0.5	0.666666667	0.333333333	0.666666667	0.666666667	0.533333333	0.285714286	0.333333333	1	0.5	1	0.5	1	1	4	2	2	2	1	3	3	3	3	3	3	3	3	10	3	Easy	None	Very much	Somewhat	0.333333333	0
Nepal_2020	NEP-1389	1754	Dyad	Yes	Men	Married	31-49	Primary	Middle	Middle	0.944444444	0.5	0.574560317	0.875	0.5	0.666666667	0.666666667	0.666666667	0.8	0.6	0.666666667	0.599275185	1	1	1	0.666666667	3	4	4	2	4	3	1	4	4	3	3	3	4	4	4	10	1	Very easy	None	Very much	Very much	0	0
Nepal_2020	NEP-1393	1757	Dyad	Yes	Men	Married	31-49	Secondary+	Highest	Richest	1	1	0.376597311	0.958333333	0.5	1	0.833333333	0.5	1	0.933333333	0.428571429	0.5	0.8	1	1	0.666666667	1	2	1	3	3	3	3	4	4	4	4	4	4	4	4	3	4	Easy	None	Very much	Very much	0.333333333	0
Nepal_2020	NEP-1394	1757	Dyad	Yes	Women	Married	31-49	Preschool-	Highest	Richest	0.944444444	0.833333333	0.418320651	1	0.666666667	0.666666667	0.666666667	0.5	0.8	0.4	0.380952381	0.333333333	0.8	0.666666667	0	0.833333333	2	2	2	2	2	2	3	3	3	4	4	3	2	2	3	2	2	Easy	None	Very much	Somewhat	0.333333333	0
Nepal_2020	NEP-1395	1758	Dyad	Yes	Men	Married	18-30	Secondary+	Second	Poor	0.833333333	0.333333333	0.463449206	0.875	0.5	0.666666667	0.666666667	0.5	0.866666667	0.4	0.19047619	0.666666667	0.6	0.833333333	1	0.833333333	1	1	1	1	1	4	2	3	3	4	4	4	3	3	3	10	1	Very easy	Minimal	Very much	Very much	0	0.333333333
Nepal_2020	NEP-1397	1759	Dyad	Yes	Men	Married	31-49	Secondary+	Fourth	Rich	0.833333333	0.75	0.630115873	0.958333333	0.5	0.666666667	1	0.5	0.933333333	0.733333333	0.714285714	0.666666667	0.4	1	1	0.5	1	1	4	4	4	4	4	3	4	4	4	4	4	4	3	3	2	Very easy	None	Somewhat	Very much	0	0
Nepal_2020	NEP-1399	1760	Dyad	Yes	Men	Married	50+	Preschool-	Lowest	Poorest	0.944444444	0.916666667	0.387024311	0.958333333	0.666666667	1	1	0.5	1	0.4	0.333333333	0.529849845	0.2	0.666666667	1	0.666666667	2	2	2	2	2	2	2	4	4	4	4	4	3	3	3	10	1	Easy	None	Very much	Very much	0.333333333	0
Nepal_2020	NEP-1400	1761	Dyad	Yes	Men	Married	31-49	Primary	Highest	Richest	0.944444444	0.833333333	0.444444444	1	0.833333333	0.666666667	1	0.5	1	0.4	0.333333333	0.666666667	1	0.666666667	1	0.666666667	2	2	2	2	2	2	2	4	4	4	4	4	3	3	3	10	1	Very easy	None	Very much	Very much	0	0
Nepal_2020	NEP-1402	1762	Dyad	Yes	Men	Married	31-49	Preschool-	Second	Poor	0.944444444	0.916666667	0.498135422	0.958333333	0.833333333	1	1	0.5	1	0.4	0.333333333	0.529849845	0.2	0.666666667	1	0.666666667	2	2	2	2	2	2	2	4	4	4	4	4	3	3	3	10	1	Very easy	None	Very much	Very much	0	0
Nepal_2020	NEP-1403	1762	Dyad	Yes	Women	Married	31-49	Primary	Second	Poor	1	0.583333333	0.259682268	0.875	0.666666667	0.666666667	1	0.583333333	1	0.466666667	0.380952381	0.529849845	0.6	1	0	0.666666667	2	2	3	2	2	2	2	4	4	4	4	4	4	4	2	10	1	Very easy	None	Very much	Very much	0	0
Nepal_2020	NEP-1406	1764	Dyad	Yes	Men	Married	50+	Preschool-	Middle	Middle	0.777777778	0.416666667	0.555555556	0.875	0.333333333	0.333333333	0.333333333	0.5	0.333333333	0.066666667	0.428571429	0.5	0.6	0.5	1	0.666666667	2	1	1	2	2	4	4	2	2	2	2	2	1	1	2	10	1	Very easy	None	Somewhat	Somewhat	0	0
Nepal_2020	NEP-1407	1765	Dyad	Yes	Men	Married	31-49	Primary	Second	Poor	0.722222222	0.666666667	0.555555556	0.75	0.5	0.666666667	0.833333333	0.666666667	0.733333333	0.4	0.571428571	0.333333333	0.4	0.666666667	1	0.5	1	1	4	4	1	4	4	4	3	3	3	3	3	3	3	10	1	Easy	None	Very much	Somewhat	0.333333333	0
Nepal_2020	NEP-1408	1766	Dyad	Yes	Women	Married	31-49	Preschool-	Middle	Middle	0.888888889	0.75	0.5	0.541666667	0.5	0.666666667	0.5	0.5	0.733333333	0.733333333	0.714285714	0.432608519	0.4	0.333333333	1	0.5	4	1	4	4	1	4	4	3	4	3	3	3	3	4	2	3	3	Difficult	Minimal	Not really	Somewhat	0.666666667	0.333333333
Nepal_2020	NEP-1410	1767	Dyad	Yes	Women	Married	31-49	Preschool-	Second	Poor	1	1	0.370793379	0.916666667	0.833333333	0.666666667	1	0.833333333	0.933333333	0.466666667	0.380952381	0.529849845	0.6	1	0	0.5	2	2	3	2	2	2	2	4	4	4	3	4	3	4	3	10	1	Very easy	None	Very much	Very much	0	0
Nepal_2020	NEP-1411	1768	Dyad	Yes	Women	Married	50+	Preschool-	Lowest	Poorest	1	0.833333333	0.333333333	1	0.833333333	0.666666667	1	0.666666667	0.666666667	0.4	0.333333333	0.599275185	0	0.666666667	0	0.666666667	2	2	2	2	2	2	2	3	3	3	3	3	3	3	3	10	1	Easy	None	Very much	Very much	0.333333333	0
Nepal_2020	NEP-1412	1768	Dyad	Yes	Men	Married	50+	Preschool-	Lowest	Poorest	0.944444444	0.75	0.222222222	0.75	0.666666667	0.666666667	1	0.5	0.6	0.4	0.380952381	0.5	0.4	0.666666667	1	0.333333333	2	2	2	2	2	2	3	3	3	2	3	3	3	3	3	10	1	Easy	Minimal	Very much	Somewhat	0.333333333	0.333333333
Nepal_2020	NEP-1413	1769	Dyad	Yes	Men	Married	31-49	Secondary+	Lowest	Poorest	0.888888889	0.5	0.5	0.916666667	0.5	0.333333333	0.666666667	0.5	0.666666667	0.4	0.476190476	0.599275185	0.6	0.833333333	1	1	3	2	2	4	2	2	2	3	3	3	3	3	3	3	3	10	1	Very easy	None	Very much	Very much	0	0
Nepal_2020	NEP-1415	1770	Dyad	Yes	Men	Married	31-49	Primary	Second	Poor	0.833333333	0.916666667	0.611111111	0.875	0.333333333	1	1	0.5	0.733333333	0.466666667	0.523809524	0.333333333	0.8	1	1	1	4	2	4	1	4	1	2	4	3	3	3	3	3	3	4	10	1	Very easy	None	Very much	Very much	0	0
Nepal_2020	NEP-1417	1771	Dyad	Yes	Men	Married	31-49	Preschool-	Second	Poor	0.944444444	0.583333333	0.519004762	1	0.666666667	0.666666667	0.666666667	0.5	0.933333333	0.533333333	0.571428571	0.5	1	1	1	0.666666667	4	2	2	1	3	4	3	4	3	4	4	4	3	3	3	10	3	Very easy	None	Very much	Somewhat	0	0
Nepal_2020	NEP-1418	1771	Dyad	Yes	Women	Married	18-30	Preschool-	Middle	Middle	0.833333333	0.583333333	0.630115873	0.875	0.5	0.666666667	1	0.5	0.933333333	0.466666667	0.142857143	0.265941852	0.2	1	0	0.5	1	2	1	1	1	2	2	4	4	3	4	4	3	4	2	10	2	Very easy	None	Not at all	Very much	0	0
Nepal_2020	NEP-1419	1772	Not	Yes	Men	Married	31-49	Primary	Second	Poor	0.944444444	0.833333333	0.444444444	0.625	0.833333333	0.666666667	0.5	0.5	0.333333333	0.266666667	0.476190476	0.599275185	1	0.5	0	0.5	2	2	3	3	2	2	3	2	2	2	2	2	2	2	3	10	1	Easy	Minimal	Somewhat	Somewhat	0.333333333	0.333333333
Nepal_2020	NEP-1420	1772	Dyad	Yes	Men	Married	31-49	Preschool-	Lowest	Poorest	0.944444444	0.583333333	0.572695739	0.833333333	0.833333333	0.333333333	0.666666667	0.583333333	0.666666667	0.2	0.380952381	0.333333333	0.6	0.666666667	1	0.5	2	2	2	2	2	2	3	3	3	3	3	3	1	2	3	10	1	Easy	None	Very much	Somewhat	0.333333333	0
Nepal_2020	NEP-1422	1774	Dyad	Yes	Men	Married	50+	Preschool-	Lowest	Poorest	0.944444444	0.666666667	0.481904491	0.958333333	0.833333333	0.333333333	1	0.666666667	0.866666667	0.4	0.380952381	0.666666667	0.4	0.666666667	1	0.5	2	2	2	2	2	2	3	4	4	3	3	4	2	2	3	2	2	Very easy	None	Very much	Very much	0	0
Nepal_2020	NEP-1423	1775	Dyad	Yes	Men	Married	31-49	Primary	Middle	Middle	0.944444444	0.666666667	0.5	0.666666667	0.5	0.333333333	1	0.5	0.666666667	0.333333333	0.047619048	0.666666667	0.8	0.666666667	1	0.5	1	1	1	1	1	2	1	3	3	3	3	3	2	2	3	10	2	Easy	Minimal	Somewhat	Somewhat	0.333333333	0.333333333
Nepal_2020	NEP-1424	1775	Dyad	Yes	Women	Married	31-49	Preschool-	Fourth	Rich	0.944444444	0.75	0.313373246	1	0.666666667	0.666666667	0.666666667	0.5	0.8	0.466666667	0.380952381	0.529849845	0.8	0.666666667	1	0.5	2	2	2	2	2	2	3	4	4	3	3	3	3	3	2	2	2	Easy	None	Very much	Somewhat	0.333333333	0
Nepal_2020	NEP-1425	1776	Dyad	Yes	Men	Married	50+	Preschool-	Middle	Middle	0.944444444	0.75	0.444444444	0.791666667	0.666666667	1	0.666666667	0.5	0.666666667	0.466666667	0.095238095	0.5	0.6	0.666666667	1	0.5	1	2	1	2	1	1	1	3	3	3	3	3	4	3	3	10	1	Easy	Minimal	Somewhat	Somewhat	0.333333333	0.333333333
Nepal_2020	NEP-1426	1776	Dyad	Yes	Women	Married	50+	Preschool-	Middle	Middle	0.611111111	0.583333333	0.517140184	1	0.666666667	0.666666667	0.666666667	0.666666667	0.733333333	0.266666667	0.380952381	0.333333333	0.8	0.666666667	1	0.666666667	2	2	2	2	2	2	3	3	3	4	3	3	2	3	2	10	1	Easy	None	Very much	Somewhat	0.333333333	0
Nepal_2020	NEP-1429	1778	Dyad	Yes	Men	Married	18-30	Secondary+	Fourth	Rich	0.888888889	1	0.492880968	0.875	0.5	1	1	0.666666667	0.866666667	0.8	1	0.597241327	0.8	1	1	0.833333333	4	4	4	4	4	4	4	3	4	4	3	4	4	4	4	2	3	Very easy	None	Very much	Very much	0	0
Nepal_2020	NEP-1430	1779	Dyad	Yes	Men	Married	50+	Preschool-	Fourth	Rich	0.944444444	0.916666667	0.462899729	0.708333333	0.666666667	1	0.666666667	0.5	0.8	0.4	0.333333333	0.666666667	1	0.666666667	0	0.666666667	2	2	2	2	2	2	2	4	4	3	3	3	3	3	3	10	1	Easy	Minimal	Somewhat	Somewhat	0.333333333	0.333333333
Nepal_2020	NEP-1431	1779	Dyad	Yes	Women	Married	50+	Preschool-	Fourth	Rich	0.611111111	0.5	0.603992079	0.833333333	0.666666667	0.333333333	0.666666667	0.666666667	0.733333333	0.266666667	0.380952381	0.43057466	0.8	0.833333333	1	0.833333333	2	2	2	2	2	2	3	3	3	3	4	3	2	3	2	10	1	Easy	None	Very much	Somewhat	0.333333333	0
Nepal_2020	NEP-1432	1780	Dyad	Yes	Men	Married	50+	Preschool-	Middle	Middle	0.833333333	0.416666667	0.666666667	0.708333333	0.666666667	0.666666667	0.666666667	0.666666667	0.666666667	0.333333333	0.619047619	0.333333333	0	0.666666667	0	0.538555868	2	2	4	3	3	3	3	3	3	3	3	3	3	3	2	10	1	Easy	Minimal	Very much	Not much	0.333333333	0.333333333
Nepal_2020	NEP-1433	1781	Dyad	Yes	Men	Married	50+	Preschool-	Middle	Middle	0.833333333	0.75	0.666666667	0.833333333	0.5	1	1	0.5	0.866666667	0.333333333	0.428571429	0.333333333	0.2	0.833333333	1	1	3	1	3	4	2	1	2	4	3	3	4	4	3	3	2	10	1	Very easy	None	Very much	Very much	0	0
Nepal_2020	NEP-1435	1782	Dyad	Yes	Men	Married	31-49	Primary	Lowest	Poorest	0.833333333	0.666666667	0.5	0.958333333	0.5	0.666666667	0.666666667	0.5	0.533333333	0.333333333	0.714285714	0.5	0.4	1	1	1	1	2	4	4	4	4	3	2	2	3	3	3	3	3	2	10	1	Very easy	None	Not really	Somewhat	0	0
Nepal_2020	NEP-1436	1783	Dyad	Yes	Women	Married	18-30	Preschool-	Lowest	Poorest	1	0.833333333	0.313373246	0.875	0.5	1	1	0.5	1	0.733333333	0.142857143	0.529849845	0	1	0	0.5	2	1	2	2	1	1	1	4	4	4	4	4	4	4	3	10	4	Very easy	None	Very much	Very much	0	0
Nepal_2020	NEP-1438	1785	Dyad	Yes	Women	Married	50+	Preschool-	Middle	Middle	0.5	0.583333333	0.222222222	0.583333333	0.666666667	0.666666667	0.666666667	0.5	0.333333333	0.333333333	0.523809524	0.5	0.4	0.666666667	0	0.5	1	2	4	2	1	4	4	2	3	2	1	2	2	2	2	2	2	Difficult	Mild	Very much	Not much	0.666666667	0.666666667
Nepal_2020	NEP-1439	1785	Dyad	Yes	Men	Married	50+	Primary	Middle	Middle	0.944444444	0.75	0.333333333	0.791666667	0.666666667	0.666666667	1	0.666666667	0.866666667	0.733333333	0.428571429	0.333333333	0.4	0.833333333	1	0.5	1	1	1	1	4	4	4	3	4	3	4	4	3	4	3	2	4	Easy	None	Very much	Somewhat	0.333333333	0
Nepal_2020	NEP-1440	1786	Dyad	Yes	Men	Married	18-30	Primary	Middle	Middle	0.722222222	0.75	0.444444444	0.791666667	0.833333333	0.666666667	1	1	0.866666667	0.466666667	0.714285714	0.333333333	0.2	0.666666667	1	0.5	1	1	4	4	4	4	4	3	4	4	3	4	3	4	3	10	1	Easy	None	Very much	Somewhat	0.333333333	0
Nepal_2020	NEP-1441	1786	Dyad	Yes	Women	Married	18-30	Secondary+	Middle	Middle	0.777777778	0.666666667	0.473876206	0.458333333	0.666666667	1	0.666666667	0.5	0.733333333	0.733333333	1	0.5	0.4	0.666666667	1	0.5	4	4	4	4	4	4	4	3	3	3	3	4	3	3	3	3	3	Easy	None	Very much	Somewhat	0.333333333	0
Nepal_2020	NEP-1442	1787	Dyad	Yes	Men	Married	50+	Preschool-	Middle	Middle	0.555555556	0.75	0.40789365	0.583333333	0.666666667	0.333333333	0.666666667	0.5	0.733333333	0.4	0.142857143	0.5	0.2	0.666666667	1	0.5	1	1	1	1	1	4	1	3	3	3	3	4	3	3	3	10	1	Easy	Minimal	Very much	Somewhat	0.333333333	0.333333333
Nepal_2020	NEP-1443	1788	Dyad	Yes	Women	Married	31-49	Preschool-	Middle	Middle	0.611111111	0.416666667	0.277777778	0.833333333	0.5	0.666666667	0.833333333	0.166666667	0.733333333	0.4	0.285714286	0	1	1	1	0.5	1	3	3	3	1	1	1	4	2	3	4	3	3	3	3	10	1	Very easy	None	Very much	Very much	0	0
Nepal_2020	NEP-1444	1789	Dyad	Yes	Men	Married	50+	Preschool-	Middle	Middle	0.666666667	0.666666667	0.666666667	0.958333333	0.333333333	0.666666667	0.666666667	0.5	0.666666667	0.6	0.761904762	0.666666667	0.4	1	1	1	3	1	4	4	4	3	4	3	3	3	3	3	3	3	3	2	3	Very easy	Minimal	Somewhat	Very much	0	0.333333333
Nepal_2020	NEP-1447	1791	Dyad	Yes	Men	Married	50+	Preschool-	Lowest	Poorest	0.944444444	0.916666667	0.387024311	0.958333333	0.5	1	1	0.666666667	0.333333333	0.266666667	0.333333333	0.529849845	0.2	0.666666667	1	0.5	2	2	2	2	2	2	2	2	2	2	2	2	2	2	3	10	1	Easy	Minimal	Very much	Very much	0.333333333	0.333333333
Nepal_2020	NEP-1448	1791	Dyad	Yes	Women	Married	50+	Preschool-	Lowest	Poorest	0.611111111	0.5	0.603992079	1	0.5	0.666666667	0.333333333	0.666666667	0.733333333	0.2	0.380952381	0.333333333	0.8	0.666666667	1	0.666666667	2	2	2	2	2	2	3	3	3	3	4	3	2	2	2	10	1	Easy	None	Very much	Somewhat	0.333333333	0
Nepal_2020	NEP-1451	1793	Dyad	Yes	Women	Married	18-30	Preschool-	Middle	Middle	0.833333333	0.75	0.313373246	0.875	0.333333333	1	1	0.5	1	0.6	0.142857143	0.265941852	0	1	0	0.5	2	2	2	1	1	1	1	4	4	4	4	4	1	4	2	3	4	Very easy	None	Very much	Very much	0	0
Nepal_2020	NEP-1452	1794	Dyad	Yes	Men	Married	50+	Primary	Middle	Middle	0.722222222	0.75	0.5	0.75	0.666666667	0.666666667	1	0.666666667	0.666666667	0.4	0.285714286	0.333333333	0.4	0.666666667	1	0.333333333	4	1	1	1	1	4	1	3	3	3	3	3	3	3	3	10	1	Very easy	None	Very much	Somewhat	0	0
Nepal_2020	NEP-1453	1794	Dyad	Yes	Women	Married	50+	Preschool-	Lowest	Poorest	0.555555556	0.666666667	0.611111111	0.416666667	0.5	0.666666667	0.833333333	0.666666667	0.533333333	0.533333333	0.380952381	0.5	0.4	0.5	1	0.333333333	2	3	2	2	2	3	1	3	3	2	2	3	3	3	2	2	3	Easy	Mild	Very much	Somewhat	0.333333333	0.666666667
Nepal_2020	NEP-1454	1795	Dyad	Yes	Men	Married	18-30	Secondary+	Middle	Middle	0.888888889	0.666666667	0.654375089	0.875	0.666666667	0.666666667	1	0.5	0.866666667	0.333333333	0.666666667	0.5	0.4	1	1	0.833333333	3	1	3	3	4	4	3	4	4	4	4	2	4	2	2	10	1	Very easy	None	Very much	Very much	0	0
Nepal_2020	NEP-1456	1796	Dyad	Yes	Men	Married	18-30	Secondary+	Middle	Middle	0.944444444	0.75	0.5	0.916666667	0.333333333	1	0.666666667	0.5	0.866666667	0.466666667	0.857142857	0.5	0.8	1	1	1	4	4	3	4	4	4	2	3	3	4	4	4	3	3	2	10	3	Very easy	None	Very much	Very much	0	0
Nepal_2020	NEP-1459	1797	Dyad	Yes	Women	Married	50+	Preschool-	Lowest	Poorest	0.833333333	1	0.426348935	0.833333333	0.833333333	0.666666667	1	0.5	1	0.666666667	0.333333333	0.529849845	1	1	1	0.5	2	2	2	2	2	2	2	4	4	4	4	4	3	4	3	10	4	Very easy	None	Somewhat	Very much	0	0
Nepal_2020	NEP-1460	1797	Dyad	Yes	Men	Married	31-49	Preschool-	Second	Poor	1	0.666666667	0.5	1	0.833333333	0.666666667	1	0.5	1	0.266666667	0.380952381	0.333333333	1	0.666666667	1	0.5	2	3	2	2	2	2	2	4	4	4	4	4	2	3	2	10	1	Easy	None	Very much	Very much	0.333333333	0
Nepal_2020	NEP-1461	1797	Dyad	Yes	Women	Married	18-30	Preschool-	Second	Poor	0.888888889	1	0.315237824	0.833333333	0.833333333	0.666666667	1	0.833333333	1	0.533333333	0.333333333	0.529849845	0.6	1	1	0.666666667	2	2	2	2	2	2	2	4	4	4	4	4	3	4	3	10	2	Very easy	None	Very much	Somewhat	0	0
Nepal_2020	NEP-1465	1800	Not	Yes	Women	Married	18-30	Secondary+	Second	Poor	0.944444444	0.75	0.666666667	0.708333333	0.5	0.666666667	0.666666667	0.833333333	0.6	0.666666667	0.904761905	0.666666667	0.4	0.666666667	1	0.5	4	3	4	4	4	4	3	2	3	3	3	3	4	3	3	2	3	Very easy	None	Very much	Very much	0	0
Nepal_2020	NEP-1467	1801	Dyad	Yes	Women	Married	31-49	Preschool-	Fourth	Rich	0.777777778	0.583333333	0.388888889	0.458333333	0.666666667	0.666666667	0.666666667	0.666666667	0.666666667	0.733333333	0.571428571	0.666666667	0.4	0.666666667	1	1	4	4	4	1	1	4	1	4	3	3	2	3	3	4	2	3	3	Easy	Minimal	Somewhat	Somewhat	0.333333333	0.333333333
Nepal_2020	NEP-1468	1802	Dyad	Yes	Men	Married	50+	Primary	Second	Poor	0.833333333	0.666666667	0.555555556	1	0.5	0.666666667	0.666666667	0.5	0.666666667	0.6	0.428571429	0.666666667	0.4	0.833333333	1	0.833333333	2	2	4	2	1	3	2	3	3	3	3	3	3	3	3	2	3	Very easy	None	Somewhat	Very much	0	0
Nepal_2020	NEP-1470	1803	Dyad	Yes	Men	Married	18-30	Secondary+	Lowest	Poorest	0.833333333	0.666666667	0.630115873	0.833333333	0.5	1	0.666666667	0.416666667	0.8	0.266666667	0.380952381	0.5	0.4	0.833333333	1	0.833333333	2	1	2	2	2	4	2	3	3	3	4	4	2	2	3	10	1	Very easy	Minimal	Very much	Somewhat	0	0.333333333
Nepal_2020	NEP-1472	1804	Dyad	Yes	Men	Married	50+	Preschool-	Lowest	Poorest	0.833333333	0.666666667	0.555555556	0.833333333	0.5	1	0.833333333	0.5	0.666666667	0.266666667	0.380952381	0.333333333	0.6	0.5	1	0.5	3	2	2	2	2	2	2	3	3	3	3	3	2	2	3	10	1	Easy	Minimal	Very much	Very much	0.333333333	0.333333333
Nepal_2020	NEP-1474	1805	Dyad	Yes	Men	Married	18-30	Secondary+	Middle	Middle	0.833333333	0.666666667	0.666666667	0.791666667	0.666666667	0.666666667	0.5	0.5	0.533333333	0.2	0.619047619	0.5	0.6	0.833333333	1	0.833333333	2	2	4	3	1	4	4	2	2	3	3	3	2	2	2	10	1	Very easy	None	Not really	Very much	0	0
Nepal_2020	NEP-1476	1806	Dyad	Yes	Men	Married	31-49	Preschool-	Lowest	Poorest	0.833333333	0.416666667	0.71510319	0.791666667	0.5	1	0.666666667	0.5	0.6	0.266666667	0.333333333	0.5	0.6	1	1	0.833333333	1	1	2	2	3	3	2	3	3	3	3	2	2	2	3	10	1	Very easy	None	Very much	Very much	0	0
Nepal_2020	NEP-1478	1807	Dyad	Yes	Men	Married	50+	Primary	Lowest	Poorest	0.722222222	0.75	0.611111111	0.666666667	0.5	0.666666667	0.833333333	0.666666667	0.866666667	0.466666667	0.285714286	0.333333333	0.4	0.666666667	1	0.5	1	1	1	1	1	4	4	4	4	3	3	4	3	4	3	10	1	Easy	Minimal	Very much	Somewhat	0.333333333	0.333333333
Nepal_2020	NEP-1479	1808	Dyad	Yes	Women	Married	31-49	Preschool-	Second	Poor	0.777777778	0.833333333	0.611111111	0.416666667	0.5	0.333333333	0.833333333	0.666666667	0.933333333	0.666666667	1	0.5	0.4	0.333333333	0	0.5	4	4	4	4	4	4	4	4	4	4	4	3	2	4	3	3	2	Easy	Minimal	Very much	Somewhat	0.333333333	0.333333333
Nepal_2020	NEP-1480	1809	Dyad	Yes	Men	Married	18-30	Secondary+	Middle	Middle	0.833333333	0.583333333	0.690925883	0.791666667	0.5	1	0.666666667	0.666666667	0.666666667	0.466666667	0.714285714	0.666666667	0.8	0.833333333	1	0.666666667	3	3	4	3	2	3	4	3	3	3	3	3	4	3	3	10	1	Very easy	Minimal	Somewhat	Very much	0	0.333333333
Nepal_2020	NEP-1483	1810	Dyad	Yes	Women	Married	50+	Preschool-	Fourth	Rich	0.833333333	0.583333333	0.5	0.708333333	0.666666667	1	0.666666667	0.5	0.6	0.666666667	0.761904762	0.666666667	0.4	0.666666667	1	0.5	3	3	4	2	3	4	4	3	3	3	2	3	3	4	2	3	3	Easy	Minimal	Very much	Somewhat	0.333333333	0.333333333
Nepal_2020	NEP-1485	1811	Dyad	Yes	Men	Married	18-30	Secondary+	Fourth	Rich	0.944444444	0.75	0.666666667	0.875	0.666666667	0.666666667	0.666666667	0.5	0.6	0.6	0.714285714	0.666666667	0.6	0.833333333	1	1	2	1	4	4	4	4	3	4	1	3	3	3	4	4	4	10	1	Very easy	None	Very much	Very much	0	0
Nepal_2020	NEP-1486	1812	Dyad	Yes	Women	Married	31-49	Preschool-	Lowest	Poorest	1	0.5	0.555555556	0.833333333	0.333333333	0.666666667	0.666666667	1	0.666666667	0.4	1	0.333333333	0.4	0.666666667	1	0.5	4	4	4	4	4	4	4	3	3	3	3	3	2	2	3	2	2	Easy	None	Very much	Very much	0.333333333	0
Nepal_2020	NEP-1487	1812	Dyad	Yes	Men	Married	31-49	Preschool-	Lowest	Poorest	1	0.583333333	0.555555556	0.833333333	0.333333333	0.666666667	1	1	0.6	0.4	0.666666667	0.333333333	0.4	0.666666667	1	0.333333333	3	3	3	3	3	3	3	3	3	3	2	3	3	4	2	10	1	Easy	None	Very much	Very much	0.333333333	0
Nepal_2020	NEP-1488	1812	Dyad	Yes	Women	Married	50+	Preschool-	Second	Poor	0.888888889	0.583333333	0.444444444	0.75	0.5	0.666666667	0.666666667	1	0.666666667	0.733333333	1	0.5	0.4	0.666666667	1	0.333333333	4	4	4	4	4	4	4	3	3	3	3	3	4	3	2	3	3	Very easy	Minimal	Very much	Very much	0	0.333333333
Nepal_2020	NEP-1489	1812	Dyad	Yes	Men	Married	50+	Preschool-	Second	Poor	0.888888889	0.75	0.555555556	0.75	0.5	0.666666667	1	1	0.6	0.466666667	0.666666667	0.666666667	0.4	0.666666667	1	0.5	3	3	3	3	3	3	3	3	3	3	2	3	3	4	3	10	1	Very easy	None	Very much	Very much	0	0
Nepal_2020	NEP-1490	1812	Dyad	Yes	Women	Married	50+	Preschool-	Lowest	Poorest	0.888888889	0.75	0.388888889	0.75	0.833333333	0.666666667	0.666666667	0.833333333	0.666666667	0.266666667	1	0.5	0.4	0.666666667	1	0.5	4	4	4	4	4	4	4	3	3	3	3	3	2	2	2	10	2	Very easy	None	Very much	Very much	0	0
Nepal_2020	NEP-1491	1812	Dyad	Yes	Men	Married	50+	Preschool-	Lowest	Poorest	0.888888889	0.666666667	0.555555556	0.708333333	0.666666667	0.666666667	1	1	0.6	0.466666667	0.666666667	0.333333333	0.4	0.666666667	1	0.833333333	3	3	3	3	3	3	3	3	3	3	2	3	3	4	3	10	1	Easy	None	Very much	Not much	0.333333333	0
Nepal_2020	NEP-1492	1813	Dyad	Yes	Men	Married	31-49	Secondary+	Middle	Middle	0.833333333	0.75	0.5	0.833333333	0.5	0.666666667	1	0.833333333	0.866666667	0.466666667	0.428571429	0.333333333	0.4	0.666666667	1	0.5	1	1	1	4	4	4	1	4	3	4	3	4	3	4	3	10	1	Very easy	None	Very much	Very much	0	0
Nepal_2020	NEP-1493	1813	Dyad	Yes	Women	Married	31-49	Preschool-	Middle	Middle	0.722222222	0.416666667	0.555555556	0.5	0.5	0.666666667	0.5	0.5	0.333333333	0.4	1	0.5	0.4	0.666666667	1	0.5	4	4	4	4	4	4	4	2	2	2	2	2	2	3	2	2	2	Difficult	Mild	Not really	Not much	0.666666667	0.666666667
Nepal_2020	NEP-1494	1814	Dyad	Yes	Men	Married	18-30	Secondary+	Second	Poor	0.833333333	0.75	0.388888889	0.833333333	0.5	1	0.666666667	0.5	0.666666667	0.266666667	0.571428571	0.599275185	0.8	1	1	0.5	2	1	4	2	4	4	2	3	3	3	3	3	2	2	3	10	1	Very easy	None	Very much	Very much	0	0
Nepal_2020	NEP-1496	1815	Dyad	Yes	Men	Married	50+	Secondary+	Second	Poor	0.833333333	0.75	0.630115873	0.875	0.666666667	1	1	0.5	0.666666667	0.6	0.476190476	0.666666667	0.8	0.833333333	1	0.666666667	2	2	4	2	1	4	2	3	3	3	3	3	4	3	2	2	3	Very easy	None	Not really	Very much	0	0
Nepal_2020	NEP-1498	1816	Dyad	Yes	Men	Married	50+	Secondary+	Highest	Richest	0.777777778	0.833333333	0.388888889	0.791666667	0.666666667	0.666666667	0.833333333	0.833333333	0.8	0.6	0.571428571	0.333333333	0.4	1	1	0.5	1	1	4	1	4	4	4	4	4	3	3	3	3	3	3	2	3	Very easy	None	Very much	Very much	0	0
Nepal_2020	NEP-1499	1816	Dyad	Yes	Women	Married	50+	Primary	Highest	Richest	0.666666667	0.75	0.555555556	0.416666667	0.666666667	0.666666667	1	0.5	0.8	0.466666667	0.666666667	0.432608519	0.4	0.666666667	1	0.5	4	3	1	1	4	4	4	4	4	3	3	3	2	3	3	2	2	Easy	Minimal	Not really	Somewhat	0.333333333	0.333333333
Nepal_2020	NEP-1500	1817	Dyad	Yes	Men	Married	50+	Preschool-	Lowest	Poorest	0.888888889	0.75	0.555555556	0.875	0.833333333	0.666666667	0.666666667	0.833333333	0.8	0.733333333	0.142857143	0.333333333	0.4	0.666666667	0	0.5	1	1	1	1	1	4	1	4	3	3	3	4	3	3	3	3	4	Easy	None	Very much	Somewhat	0.333333333	0
Nepal_2020	NEP-1501	1817	Dyad	Yes	Women	Married	50+	Preschool-	Second	Poor	1	0.583333333	0.5	0.75	0.666666667	0.666666667	1	0.666666667	0.6	0.4	0.571428571	0.666666667	0.4	0.666666667	1	0.5	4	4	4	1	2	2	2	2	3	3	3	3	1	3	2	2	3	Easy	Minimal	Very much	Not much	0.333333333	0.333333333
Nepal_2020	NEP-1502	1818	Dyad	Yes	Men	Married	31-49	Secondary+	Second	Poor	0.777777778	0.666666667	0.5	0.708333333	0.333333333	0.666666667	1	0.666666667	0.666666667	0.4	0.571428571	0.5	0.4	0.666666667	1	0.5	4	1	4	1	1	4	4	3	3	3	3	3	3	3	3	10	1	Easy	None	Somewhat	Somewhat	0.333333333	0
Nepal_2020	NEP-1503	1819	Dyad	Yes	Men	Married	50+	Preschool-	Second	Poor	0.888888889	0.583333333	0.444444444	0.875	0.666666667	0.666666667	0.666666667	0.333333333	0.866666667	0.533333333	0.571428571	0.5	1	1	1	0.833333333	1	3	3	3	4	4	1	3	3	4	4	4	3	3	3	2	2	Very easy	None	Somewhat	Somewhat	0	0
Nepal_2020	NEP-1506	1821	Dyad	Yes	Women	Married	18-30	Secondary+	Fourth	Rich	0.944444444	0.75	0.593015602	0.916666667	0.833333333	1	0.666666667	0.166666667	0.733333333	0.533333333	0.857142857	0.666666667	0.4	1	1	0.5	4	4	4	4	4	1	4	3	3	3	3	4	2	3	3	2	3	Very easy	None	Very much	Very much	0	0
Nepal_2020	NEP-1507	1822	Dyad	Yes	Women	Married	18-30	Secondary+	Middle	Middle	0.833333333	0.583333333	0.666666667	0.541666667	0.5	0.666666667	0.666666667	0.5	0.6	0.466666667	0.523809524	0.5	0.4	0.333333333	1	0.5	4	4	4	1	2	2	1	3	3	3	3	2	2	3	3	2	2	Easy	None	Very much	Somewhat	0.333333333	0
Nepal_2020	NEP-1508	1822	Dyad	Yes	Men	Married	31-49	Secondary+	Middle	Middle	0.722222222	0.75	0.444444444	0.541666667	0.5	0.666666667	0.833333333	0.5	0.733333333	0.6	0.571428571	0.333333333	0.4	0.666666667	1	0.5	1	1	1	4	4	4	4	3	4	3	3	3	3	3	3	2	3	Very easy	None	Very much	Somewhat	0	0
Nepal_2020	NEP-1509	1823	Dyad	Yes	Men	Not married	18-30	Secondary+	Second	Poor	0.888888889	0.416666667	0.5	0.625	0.666666667	0.666666667	0.666666667	1	0.6	0.533333333	1	0.5	1	0.666666667	0	0.5	4	4	4	4	4	4	4	3	3	3	2	3	3	4	2	10	3	Easy	None	Very much	Somewhat	0.333333333	0
Nepal_2020	NEP-1510	1824	Dyad	Yes	Women	Married	50+	Preschool-	Middle	Middle	0.611111111	0.666666667	0.5	0.583333333	0.5	0.333333333	0.666666667	0.5	0.733333333	0.666666667	0.476190476	0.432608519	0.4	0.666666667	0	0.5	2	3	2	2	2	2	4	3	3	4	3	3	3	3	2	3	3	Easy	Minimal	Somewhat	Somewhat	0.333333333	0.333333333
Nepal_2020	NEP-1512	1825	Dyad	Yes	Men	Married	50+	Preschool-	Second	Poor	0.722222222	1	0.5	0.833333333	0.5	0.666666667	0.666666667	0.5	0.8	0.2	0.476190476	0.5	0.6	0.666666667	1	0.833333333	2	1	3	2	4	3	2	4	4	3	3	3	2	2	2	10	1	Very easy	None	Not really	Somewhat	0	0
Nepal_2020	NEP-1513	1825	Dyad	Yes	Men	Married	31-49	Preschool-	Lowest	Poorest	0.777777778	0.583333333	0.611111111	0.875	0.833333333	0.666666667	0.666666667	0.5	0.733333333	0.4	0.619047619	0.5	1	0.833333333	1	0.833333333	2	1	3	4	4	4	2	4	3	3	3	3	4	3	2	10	1	Very easy	None	Somewhat	Somewhat	0	0
Nepal_2020	NEP-1515	1826	Dyad	Yes	Men	Married	18-30	Secondary+	Second	Poor	0.888888889	1	0.696098428	0.958333333	0.833333333	1	0.666666667	0.5	0.8	0.466666667	0.714285714	0.529849845	0.4	1	1	0.833333333	3	1	4	3	4	4	3	4	4	3	3	3	4	3	2	10	2	Very easy	None	Very much	Very much	0	0
Nepal_2020	NEP-1517	1827	Dyad	Yes	Men	Married	50+	Preschool-	Second	Poor	0.888888889	0.666666667	0.630115873	0.875	0.5	0.666666667	0.833333333	0.5	0.8	0.6	0.523809524	0.5	0.6	1	1	0.833333333	1	2	4	4	3	2	2	3	4	4	3	3	3	3	3	2	3	Very easy	None	Very much	Very much	0	0
Nepal_2020	NEP-1521	1829	Dyad	Yes	Men	Married	50+	Secondary+	Highest	Richest	0.944444444	0.75	0.444444444	0.875	0.5	0.666666667	1	0.833333333	0.866666667	0.733333333	0.476190476	0.333333333	0.4	0.666666667	1	0.5	1	1	1	2	4	4	4	4	4	4	3	3	3	4	3	2	4	Very easy	None	Very much	Very much	0	0
Nepal_2020	NEP-1522	1830	Dyad	Yes	Men	Married	50+	Preschool-	Second	Poor	0.833333333	0.416666667	0.831468755	0.916666667	0.5	0.666666667	0.666666667	0.666666667	0.533333333	0.2	0.571428571	0.666666667	0.6	1	1	1	1	1	4	3	2	4	4	3	3	3	2	2	2	2	2	10	1	Very easy	None	Very much	Very much	0	0
Nepal_2020	NEP-1525	1832	Dyad	Yes	Men	Married	18-30	Primary	Second	Poor	0.888888889	0.833333333	0.5	0.833333333	0.5	1	0.833333333	0.5	0.733333333	0.533333333	0.666666667	0.529849845	0.2	0.833333333	1	0.833333333	3	1	4	3	4	4	2	3	3	3	3	4	4	4	3	10	1	Very easy	None	Very much	Very much	0	0
Nepal_2020	NEP-1527	1834	Dyad	Yes	Men	Married	31-49	Secondary+	Middle	Middle	0.888888889	0.416666667	0.777777778	0.833333333	0.5	1	0.666666667	0.5	0.733333333	0.533333333	0.904761905	0.597241327	0.8	0.833333333	1	0.833333333	4	2	4	4	4	4	4	4	3	3	3	3	3	3	2	2	3	Very easy	None	Very much	Very much	0	0
Nepal_2020	NEP-1529	1835	Dyad	Yes	Men	Married	31-49	Primary	Lowest	Poorest	0.944444444	0.666666667	0.463449206	0.958333333	0.833333333	0.666666667	1	0.5	0.8	0.466666667	0.380952381	0.5	0	0.833333333	1	0.5	2	2	2	2	2	2	3	3	3	4	3	4	3	4	3	10	1	Difficult	Mild	Very much	Very much	0.666666667	0.666666667
Nepal_2020	NEP-1530	1836	Dyad	Yes	Women	Married	18-30	Primary	Lowest	Poorest	1	0.916666667	0.584987317	1	0.833333333	0.666666667	1	0.5	1	0.466666667	0.428571429	0.5	0.8	1	1	0.666666667	3	2	3	2	2	2	2	4	4	4	4	4	3	3	4	10	1	Very easy	Mild	Very much	Very much	0	0.666666667
Nepal_2020	NEP-1532	1838	Dyad	Yes	Women	Married	18-30	Preschool-	Middle	Middle	0.944444444	0.416666667	0.442579867	1	1	0.666666667	0.666666667	0.666666667	0.466666667	0.066666667	0.142857143	0.263907993	0.4	0.666666667	1	0.833333333	1	1	1	1	2	2	2	3	4	3	1	1	1	1	2	10	1	Easy	Minimal	Very much	Very much	0.333333333	0.333333333
Nepal_2020	NEP-1533	1838	Dyad	Yes	Men	Married	18-30	Secondary+	Middle	Middle	0.944444444	0.5	0.487158945	0.625	0.5	1	0.333333333	0.583333333	0.333333333	0.4	0.333333333	0.666666667	1	0.333333333	0	0.166666667	2	2	2	2	2	2	2	2	2	2	2	2	2	2	2	2	3	Easy	Mild	Very much	Not at all	0.333333333	0.666666667
Nepal_2020	NEP-1534	1839	Not	Yes	Men	Not married	31-49	Preschool-	Second	Poor	0.944444444	0.916666667	0.498135422	0.958333333	0.833333333	0.666666667	1	0.666666667	0.333333333	0.066666667	0.333333333	0.529849845	0.8	0.666666667	1	0.5	2	2	2	2	2	2	2	2	2	2	2	2	1	1	2	10	1	Very easy	None	Very much	Very much	0	0
Nepal_2020	NEP-1535	1839	Dyad	Yes	Women	Married	31-49	Primary	Second	Poor	1	0.916666667	0.259682268	0.833333333	0.833333333	0.666666667	1	0.833333333	1	0.533333333	0.333333333	0.599275185	0.8	1	0	0.5	2	2	2	2	2	2	2	4	4	4	4	4	3	4	4	10	1	Very easy	None	Very much	Very much	0	0
Nepal_2020	NEP-1537	1840	Dyad	Yes	Women	Married	31-49	Preschool-	Middle	Middle	1	0.916666667	0.333333333	1	0.833333333	1	1	0.666666667	0.666666667	0.4	0.333333333	0.599275185	0	0.666666667	0	0.666666667	2	2	2	2	2	2	2	3	3	3	3	3	3	3	3	10	1	Easy	None	Very much	Very much	0.333333333	0
Nepal_2020	NEP-1538	1841	Dyad	Yes	Men	Married	31-49	Preschool-	Second	Poor	0.944444444	0.833333333	0.333333333	1	0.666666667	0.666666667	1	0.5	1	0.4	0.333333333	0.5	1	0.666666667	1	0.333333333	2	2	2	2	2	2	2	4	4	4	4	4	3	3	3	10	1	Very easy	None	Very much	Very much	0	0
Nepal_2020	NEP-1539	1842	Dyad	Yes	Men	Married	50+	Preschool-	Second	Poor	0.666666667	0.5	0.777777778	0.458333333	0.333333333	0.666666667	0.666666667	0.5	0.933333333	0.133333333	0.476190476	0.529849845	0.4	0.833333333	1	0.833333333	3	2	3	2	3	3	1	3	4	4	4	4	2	1	2	10	1	Very easy	Minimal	Somewhat	Very much	0	0.333333333
Nepal_2020	NEP-1541	1843	Dyad	Yes	Men	Married	31-49	Primary	Fourth	Rich	0.944444444	0.75	0.270109268	1	0.5	0.666666667	1	0.666666667	0.866666667	0.533333333	0.19047619	0.666666667	0.4	0.666666667	1	0.666666667	2	1	1	2	1	2	2	4	4	4	3	3	3	3	3	10	3	Easy	None	Somewhat	Very much	0.333333333	0
Nepal_2020	NEP-1544	1846	Dyad	Yes	Women	Married	31-49	Primary	Second	Poor	1	0.75	0.259682268	0.875	0.833333333	0.666666667	1	0.25	1	0.533333333	0.380952381	0.599275185	0.6	1	0	0.666666667	2	2	3	2	2	2	2	4	4	4	4	4	2	4	2	10	4	Very easy	None	Very much	Very much	0	0
Nepal_2020	NEP-1545	1847	Dyad	Yes	Men	Married	50+	Preschool-	Lowest	Poorest	0.888888889	0.5	0.5	0.625	0.666666667	0.666666667	1	1	0.6	0.6	0.666666667	0.333333333	0.4	0.666666667	1	0.666666667	3	3	3	3	3	3	3	3	3	3	2	3	3	4	2	2	3	Easy	None	Very much	Not much	0.333333333	0
Nepal_2020	NEP-1548	1850	Dyad	Yes	Men	Married	31-49	Preschool-	Lowest	Poorest	0.888888889	0.5	0.555555556	0.583333333	0.5	0.666666667	1	1	0.6	0.333333333	0.666666667	0.5	0.4	0.5	1	0.5	3	3	3	3	3	3	3	3	3	3	2	3	3	3	2	10	1	Easy	Minimal	Very much	Not much	0.333333333	0.333333333
Nepal_2020	NEP-1549	1851	Dyad	Yes	Women	Married	31-49	Preschool-	Lowest	Poorest	0.777777778	0.833333333	0.313373246	0.833333333	0.833333333	0.666666667	1	0.833333333	0.8	0.533333333	0.333333333	0.529849845	0.4	1	1	0.5	2	2	2	2	2	2	2	3	4	4	4	2	3	4	2	2	2	Very easy	None	Very much	Somewhat	0	0
Nepal_2020	NEP-1550	1852	Dyad	Yes	Men	Married	50+	Secondary+	Fourth	Rich	0.944444444	0.833333333	0.388888889	0.833333333	0.666666667	1	1	0.5	0.866666667	0.4	0.380952381	0.5	0.8	0.666666667	1	0.333333333	2	2	2	2	2	2	3	4	4	4	3	3	3	3	3	10	1	Easy	Minimal	Somewhat	Somewhat	0.333333333	0.333333333
Nepal_2020	NEP-1551	1853	Dyad	Yes	Men	Married	31-49	Secondary+	Second	Poor	0.888888889	0.75	0.5	0.666666667	0.666666667	0.666666667	1	0.583333333	0.6	0.666666667	0.666666667	0.333333333	0.4	0.666666667	1	0.833333333	3	3	3	3	3	3	3	3	3	3	2	3	3	4	3	2	3	Easy	None	Very much	Somewhat	0.333333333	0
Nepal_2020	NEP-1552	1854	Dyad	Yes	Men	Married	50+	Preschool-	Lowest	Poorest	0.944444444	0.916666667	0.498135422	0.958333333	0.5	0.666666667	1	0.5	1	0.533333333	0.333333333	0.529849845	0.2	0.666666667	1	0.666666667	2	2	2	2	2	2	2	4	4	4	4	4	4	4	3	10	1	Easy	None	Very much	Very much	0.333333333	0
Nepal_2020	NEP-1553	1855	Dyad	Yes	Men	Married	50+	Secondary+	Fourth	Rich	0.944444444	0.75	0.5	0.791666667	0.833333333	0.333333333	0.666666667	0.25	0.666666667	0.6	0.428571429	0.5	0.4	0.833333333	1	0.5	2	3	1	3	2	2	3	3	3	3	3	3	4	2	3	2	3	Easy	Minimal	Somewhat	Somewhat	0.333333333	0.333333333
Nepal_2020	NEP-1554	1856	Dyad	Yes	Women	Married	31-49	Preschool-	Second	Poor	0.888888889	1	0.2759132	0.875	0.666666667	0.666666667	1	0.666666667	1	0.466666667	0.333333333	0.666666667	0.6	1	1	0.666666667	2	2	2	2	2	2	2	4	4	4	4	4	3	4	3	10	1	Very easy	None	Very much	Very much	0	0
Nepal_2020	NEP-1555	1857	Dyad	Yes	Men	Married	31-49	Primary	Second	Poor	0.888888889	0.5	0.555555556	0.833333333	0.333333333	0.666666667	0.666666667	0.5	0.8	0.6	0.571428571	0.5	0.6	0.666666667	1	0.666666667	2	1	4	4	3	4	1	4	4	3	3	3	3	3	4	2	2	Easy	None	Somewhat	Somewhat	0.333333333	0
Nepal_2020	NEP-1558	1860	Dyad	Yes	Women	Married	18-30	Primary	Second	Poor	0.944444444	0.5	0.529431762	0.833333333	0.666666667	1	0	0.5	1	0.533333333	0.238095238	0.529849845	0	0.833333333	0	0.666666667	2	2	2	2	1	2	1	4	4	4	4	4	1	4	3	10	4	Very easy	None	Very much	Very much	0	0
Nepal_2020	NEP-1559	1861	Dyad	Yes	Women	Married	31-49	Preschool-	Second	Poor	0.611111111	0.583333333	0.640542873	1	0.5	0.666666667	0.666666667	0.666666667	0.733333333	0.333333333	0.380952381	0.43057466	0.8	0.833333333	1	0.666666667	2	2	2	2	2	2	3	3	4	3	3	3	2	3	2	2	1	Easy	None	Very much	Somewhat	0.333333333	0
Nepal_2020	NEP-1560	1862	Not	Yes	Women	Married	18-30	Secondary+	Second	Poor	0.888888889	0.666666667	0.444444444	0.666666667	0.833333333	0.666666667	0.666666667	0.666666667	0.666666667	0.6	0.619047619	0.666666667	0.8	0.666666667	1	0.5	3	3	3	3	3	3	2	3	3	3	3	3	3	3	3	2	3	Easy	None	Very much	Very much	0.333333333	0
Nepal_2020	NEP-1561	1863	Dyad	Yes	Women	Married	31-49	Preschool-	Highest	Richest	0.944444444	0.75	0.368928801	0.958333333	0.833333333	0.666666667	1	0.5	0.666666667	0.666666667	0.380952381	0.529849845	0.4	0.666666667	0	0.666666667	2	2	2	2	2	3	2	3	3	3	3	3	3	3	3	2	4	Easy	None	Very much	Somewhat	0.333333333	0
Nepal_2020	NEP-1562	1863	Dyad	Yes	Men	Married	18-30	Secondary+	Middle	Middle	0.888888889	0.5	0.463449206	0.791666667	0.333333333	0.666666667	0.666666667	0.5	0.733333333	0.266666667	0.428571429	0.5	1	0.666666667	1	0.666666667	1	1	2	4	2	2	4	3	3	4	3	3	2	2	3	10	1	Very easy	None	Somewhat	Very much	0	0
Nepal_2020	NEP-0003	1001	Dyad	Yes	Men	Married	50+	Preschool-	Second	Poor	0.944444444	0.666666667	0.611111111	0.625	0.5	0.666666667	0.5	0.666666667	0.666666667	0.533333333	0.333333333	0.666666667	0.4	0.666666667	1	0.5	2	2	2	2	2	2	2	3	3	3	3	3	3	3	3	10	3	Easy	Minimal	Somewhat	Somewhat	0.333333333	0.333333333
Nepal_2020	NEP-0039	1002	Dyad	Yes	Women	Married	31-49	Preschool-	Second	Poor	0.777777778	0.416666667	0.400225141	0.958333333	0.5	0.666666667	0.5	0.5	0.466666667	0.466666667	0.333333333	0.599275185	0.4	0.666666667	1	0.333333333	2	2	2	3	1	2	2	3	3	3	2	1	3	4	3	10	1	Easy	Minimal	Somewhat	Somewhat	0.333333333	0.333333333
Nepal_2020	NEP-0040	1002	Dyad	Yes	Men	Married	50+	Preschool-	Lowest	Poorest	0.944444444	0.75	0.450608151	0.666666667	0	1	1	0.666666667	0.8	0.4	0.238095238	0.599275185	0.6	0.5	0	0.166666667	2	1	2	2	1	2	2	4	4	3	3	3	3	3	3	10	1	Very easy	None	Very much	Not much	0	0
Nepal_2020	NEP-0053	1015	Dyad	Yes	Women	Married	31-49	Preschool-	Second	Poor	1	0.833333333	0.424484357	1	0.833333333	0.666666667	1	0.666666667	0.733333333	0.8	0.428571429	0.666666667	0	1	0	0.666666667	2	3	2	2	3	2	2	3	3	3	4	3	3	4	4	2	4	Easy	None	Very much	Very much	0.333333333	0
Nepal_2020	NEP-0059	1019	Dyad	Yes	Women	Married	50+	Preschool-	Middle	Middle	0.777777778	0.916666667	0.5	0.583333333	0.5	0.666666667	1	0.5	0.866666667	0.666666667	1	0.5	0.4	0.666666667	0	0.5	4	4	4	4	4	4	4	3	4	3	4	4	4	4	3	2	2	Very easy	None	Very much	Very much	0	0
Nepal_2020	NEP-0062	1020	Dyad	Yes	Women	Married	31-49	Secondary+	Fourth	Rich	0.888888889	0.75	0.388888889	0.666666667	0.666666667	0.666666667	0.666666667	0.5	0.933333333	0.666666667	0.857142857	0.5	0.4	0.666666667	1	0.666666667	4	4	4	4	4	2	3	4	4	4	3	4	3	3	3	3	3	Easy	Minimal	Not really	Somewhat	0.333333333	0.333333333
Nepal_2020	NEP-0069	1024	Dyad	Yes	Women	Married	50+	Preschool-	Middle	Middle	0.611111111	0.5	0.481904491	0.458333333	0.666666667	0.666666667	1	0.666666667	0.733333333	0.666666667	0.761904762	0.432608519	0.4	0.666666667	1	0.5	4	4	4	4	2	4	1	3	4	4	2	3	2	3	3	3	3	Easy	Minimal	Not really	Somewhat	0.333333333	0.333333333
Nepal_2020	NEP-0073	1027	Dyad	Yes	Women	Married	18-30	Secondary+	Highest	Richest	0.944444444	1	0.666666667	0.875	1	0.666666667	1	0.25	0.933333333	1	1	0.333333333	0.6	0.333333333	1	0.5	4	4	4	4	4	4	4	3	4	4	4	4	4	4	4	3	4	Very easy	None	Very much	Very much	0	0
Nepal_2020	NEP-0074	1028	Dyad	Yes	Women	Married	31-49	Preschool-	Second	Poor	0.722222222	0.833333333	0.455780697	0.208333333	0.666666667	0.666666667	1	0.666666667	0.533333333	0.533333333	0.333333333	0.666666667	0.8	0.666666667	1	0.666666667	2	2	2	2	2	2	2	4	3	3	2	1	2	3	3	2	3	Easy	Minimal	Very much	Somewhat	0.333333333	0.333333333
Nepal_2020	NEP-0075	1028	Dyad	Yes	Men	Married	50+	Preschool-	Lowest	Poorest	0.777777778	0.75	0.370793379	0.25	0.333333333	0.666666667	1	0.5	0.933333333	0.4	0.238095238	0.599275185	0.6	0.833333333	0	0.5	2	1	2	2	1	2	2	4	4	4	4	3	3	3	3	10	1	Very easy	Minimal	Very much	Not much	0	0.333333333
Nepal_2020	NEP-0082	1032	Dyad	Yes	Men	Married	18-30	Preschool-	Lowest	Poorest	0.833333333	0.833333333	0.473876206	0.333333333	0.166666667	0.666666667	1	0.5	0.933333333	0.4	0.333333333	0.432608519	0.6	0.666666667	1	0.833333333	2	2	2	2	2	2	2	3	4	4	4	4	3	3	3	10	1	Very easy	Mild	Not at all	Not at all	0	0.666666667
Nepal_2020	NEP-0083	1033	Dyad	Yes	Men	Married	31-49	Primary	Second	Poor	0.944444444	0.833333333	0.333333333	0.958333333	0.666666667	0.666666667	1	0.666666667	0.733333333	0.4	0.333333333	0.5	0.8	0.666666667	1	0.5	2	2	2	2	2	2	2	4	3	3	3	3	3	3	3	10	1	Easy	Minimal	Very much	Somewhat	0.333333333	0.333333333
Nepal_2020	NEP-0084	1033	Dyad	Yes	Women	Married	31-49	Preschool-	Second	Poor	0.611111111	0.916666667	0.222222222	1	0.833333333	0.666666667	0.833333333	0.666666667	0.866666667	0.466666667	0.333333333	0.5	0	0.833333333	0	0.666666667	2	2	2	2	2	2	2	4	4	4	3	3	3	3	4	10	1	Easy	None	Very much	Very much	0.333333333	0
Nepal_2020	NEP-0092	1038	Dyad	Yes	Women	Married	50+	Preschool-	Lowest	Poorest	0.333333333	0.833333333	0.33949704	0.125	0.5	1	0.666666667	0.5	0.266666667	0.2	0.285714286	0.599275185	0.4	0.5	0	0.166666667	2	2	2	2	2	2	1	2	3	2	1	1	1	2	3	10	1	Easy	Minimal	Very much	Not much	0.333333333	0.333333333
Nepal_2020	NEP-0094	1039	Dyad	Yes	Men	Married	18-30	Preschool-	Second	Poor	0.944444444	0.833333333	0.388888889	0.875	0.666666667	0.666666667	1	0.666666667	0.733333333	0.4	0.333333333	0.333333333	1	0.666666667	1	0.5	2	2	2	2	2	2	2	4	3	3	3	3	3	3	3	10	1	Easy	None	Very much	Somewhat	0.333333333	0
Nepal_2020	NEP-0097	1040	Dyad	Yes	Women	Married	31-49	Preschool-	Middle	Middle	1	0.833333333	0.333333333	1	0.833333333	0.666666667	0.833333333	0.666666667	0.866666667	0.666666667	0.380952381	0.5	0.2	0.833333333	0	0.666666667	2	2	2	2	2	2	3	4	4	4	3	3	3	3	4	2	3	Easy	None	Very much	Very much	0.333333333	0
Nepal_2020	NEP-0100	1042	Dyad	Yes	Women	Married	18-30	Preschool-	Middle	Middle	0.944444444	0.833333333	0.277777778	1	0.833333333	0.666666667	0.833333333	0.666666667	0.866666667	0.4	0.333333333	0.5	0	0.666666667	0	0.666666667	2	2	2	2	2	2	2	4	4	4	3	3	3	3	3	10	1	Easy	None	Very much	Very much	0.333333333	0
Nepal_2020	NEP-0101	1043	Dyad	Yes	Women	Married	31-49	Preschool-	Highest	Richest	0.944444444	0.833333333	0.333333333	1	0.833333333	0.666666667	0.833333333	0.666666667	0.8	0.8	0.333333333	0.5	0	0.666666667	0	0.666666667	2	2	2	2	2	2	2	4	4	3	3	3	4	4	4	2	3	Easy	None	Very much	Very much	0.333333333	0
Nepal_2020	NEP-0102	1044	Dyad	Yes	Men	Married	18-30	Secondary+	Fourth	Rich	1	0.833333333	0.424484357	1	0.333333333	1	1	0.5	0.866666667	0.533333333	0.19047619	0.432608519	1	0.833333333	1	1	1	2	2	1	2	2	1	4	4	3	4	3	3	4	4	10	1	Very easy	None	Very much	Not much	0	0
Nepal_2020	NEP-0109	1048	Dyad	Yes	Men	Married	50+	Secondary+	Highest	Richest	0.944444444	0.833333333	0.388888889	0.916666667	0.833333333	0.666666667	1	0.666666667	0.733333333	0.4	0.333333333	0.5	1	0.666666667	1	0.5	2	2	2	2	2	2	2	4	3	3	3	3	3	3	3	10	1	Easy	Minimal	Very much	Somewhat	0.333333333	0.333333333
Nepal_2020	NEP-0110	1048	Dyad	Yes	Women	Married	31-49	Preschool-	Highest	Richest	0.944444444	0.916666667	0.388888889	1	0.833333333	0.666666667	0.833333333	0.666666667	0.866666667	0.4	0.333333333	0.5	0	0.833333333	0	0.666666667	2	2	2	2	2	2	2	4	4	4	3	3	3	3	3	10	1	Easy	None	Very much	Very much	0.333333333	0
Nepal_2020	NEP-0112	1049	Dyad	Yes	Women	Married	50+	Preschool-	Middle	Middle	1	1	0.333333333	1	1	1	1	0.666666667	0.8	0.733333333	0.380952381	0.666666667	0	0.833333333	0	0.666666667	2	2	2	2	3	2	2	3	4	4	3	3	3	4	4	2	3	Very easy	None	Very much	Very much	0	0
Nepal_2020	NEP-0115	1051	Dyad	Yes	Men	Married	31-49	Secondary+	Middle	Middle	0.944444444	0.833333333	0.388888889	0.875	0.666666667	0.666666667	1	0.666666667	0.733333333	0.4	0.333333333	0.5	0.8	0.666666667	1	0.5	2	2	2	2	2	2	2	4	3	3	3	3	3	3	3	10	1	Easy	None	Very much	Very much	0.333333333	0
Nepal_2020	NEP-0116	1051	Dyad	Yes	Women	Married	31-49	Preschool-	Highest	Richest	0.611111111	0.916666667	0.277777778	1	0.833333333	0.666666667	0.833333333	0.666666667	0.866666667	0.466666667	0.333333333	0.5	0	0.833333333	0	0.666666667	2	2	2	2	2	2	2	4	4	4	3	3	3	3	4	10	1	Easy	None	Very much	Very much	0.333333333	0
Nepal_2020	NEP-0119	1053	Dyad	Yes	Women	Married	18-30	Preschool-	Middle	Middle	0.944444444	0.333333333	0.277777778	0.958333333	0.833333333	1	0.833333333	0.25	0.866666667	0.533333333	0.095238095	0.333333333	0.2	1	1	0.666666667	2	2	1	1	1	1	1	3	4	4	3	4	3	2	3	3	2	Easy	None	Very much	Somewhat	0.333333333	0
Nepal_2020	NEP-0126	1057	Dyad	Yes	Women	Married	31-49	Preschool-	Lowest	Poorest	0.611111111	0.833333333	0.222222222	1	0.833333333	0.666666667	0.833333333	0.666666667	0.8	0.466666667	0.333333333	0.5	0	0.833333333	0	0.666666667	2	2	2	2	2	2	2	4	4	3	3	3	3	3	4	10	1	Easy	None	Very much	Very much	0.333333333	0
Nepal_2020	NEP-0134	1060	Dyad	Yes	Women	Married	31-49	Preschool-	Lowest	Poorest	1	0.833333333	0.333333333	1	0.833333333	1	1	0.5	0.666666667	0.6	0.380952381	0.666666667	0.6	0.666666667	0	0.5	2	2	2	2	2	2	3	3	3	3	3	3	3	4	3	10	3	Very easy	None	Very much	Very much	0	0
Nepal_2020	NEP-0140	1062	Dyad	Yes	Women	Married	31-49	Preschool-	Second	Poor	0.833333333	0.583333333	0.313373246	0.875	0.833333333	1	1	0.5	1	0.666666667	0	0.529849845	0	1	0	0.5	1	1	1	1	1	1	1	4	4	4	4	4	2	4	3	2	4	Very easy	None	Very much	Very much	0	0
Nepal_2020	NEP-0148	1065	Dyad	Yes	Men	Married	50+	Primary	Second	Poor	1	0.583333333	0.222222222	0.833333333	0.5	1	1	0.666666667	0.666666667	0.6	0.619047619	0.5	1	0.666666667	1	0.833333333	4	3	3	3	2	3	2	3	3	3	3	3	3	4	2	2	3	Easy	Minimal	Somewhat	Somewhat	0.333333333	0.333333333
Nepal_2020	NEP-0156	1069	Dyad	Yes	Women	Married	31-49	Secondary+	Highest	Richest	0.888888889	0.916666667	0.666666667	0.75	0.666666667	0.666666667	1	0.666666667	0.933333333	0.933333333	1	0.5	0.4	0.666666667	1	0.5	4	4	4	4	4	4	4	3	4	4	4	4	4	4	3	3	4	Easy	None	Very much	Very much	0.333333333	0
Nepal_2020	NEP-0161	1073	Dyad	Yes	Men	Married	50+	Primary	Lowest	Poorest	0.722222222	0.75	0.5	0.666666667	0.5	0.666666667	1	0.666666667	0.666666667	0.4	0.142857143	0.333333333	0.4	0.833333333	1	0.5	1	1	1	1	1	4	1	3	3	3	3	3	3	3	3	10	1	Easy	None	Somewhat	Somewhat	0.333333333	0
Nepal_2020	NEP-0164	1074	Dyad	Yes	Men	Married	31-49	Preschool-	Second	Poor	0.944444444	0.666666667	0.277777778	1	0.833333333	0.666666667	1	0.5	1	0.266666667	0.380952381	0.333333333	1	0.666666667	1	0.5	2	3	2	2	2	2	2	4	4	4	4	4	2	3	2	10	1	Easy	None	Very much	Very much	0.333333333	0
Nepal_2020	NEP-0167	1076	Dyad	Yes	Men	Married	31-49	Secondary+	Highest	Richest	0.944444444	0.833333333	0.388888889	1	0.833333333	0.666666667	1	0.5	1	0.466666667	0.523809524	0.5	1	0.666666667	1	0.5	2	2	3	3	3	2	3	4	4	4	4	4	3	4	3	10	1	Very easy	None	Very much	Very much	0	0
Nepal_2020	NEP-0168	1076	Dyad	Yes	Women	Married	31-49	Secondary+	Highest	Richest	1	1	0.333333333	1	1	1	1	0.666666667	1	0.866666667	0.333333333	0.666666667	1	0.666666667	0	0.666666667	2	2	2	2	2	2	2	4	4	4	4	4	4	4	4	2	4	Very easy	None	Very much	Very much	0	0
Nepal_2020	NEP-0169	1077	Dyad	Yes	Men	Married	31-49	Secondary+	Highest	Richest	0.944444444	0.833333333	0.388888889	1	0.833333333	0.666666667	1	0.666666667	0.733333333	0.4	0.333333333	0.5	1	0.666666667	1	0.666666667	2	2	2	2	2	2	2	4	3	3	3	3	3	3	3	10	1	Easy	None	Very much	Somewhat	0.333333333	0
Nepal_2020	NEP-0170	1077	Dyad	Yes	Women	Married	31-49	Secondary+	Fourth	Rich	0.944444444	0.833333333	0.333333333	1	0.833333333	0.666666667	0.833333333	0.666666667	0.866666667	0.466666667	0.333333333	0.5	0	0.833333333	0	0.666666667	2	2	2	2	2	2	2	4	4	4	3	3	3	3	4	10	1	Easy	None	Very much	Very much	0.333333333	0
Nepal_2020	NEP-0171	1078	Dyad	Yes	Women	Married	50+	Preschool-	Middle	Middle	0.944444444	0.666666667	0.609246533	1	0.833333333	0.666666667	0.5	0.5	0.8	0.866666667	0.333333333	0.599275185	0.4	0.833333333	1	0.666666667	2	2	2	2	2	2	2	3	4	3	3	4	4	4	4	2	4	Easy	Minimal	Very much	Very much	0.333333333	0.333333333
Nepal_2020	NEP-0173	1079	Dyad	Yes	Men	Married	31-49	Secondary+	Fourth	Rich	0.944444444	0.833333333	0.388888889	1	0.833333333	0.666666667	1	0.5	0.733333333	0.4	0.333333333	0.5	1	0.666666667	1	0.5	2	2	2	2	2	2	2	4	3	3	3	3	3	3	3	10	1	Easy	None	Very much	Very much	0.333333333	0
Nepal_2020	NEP-0176	1081	Dyad	Yes	Men	Married	50+	Preschool-	Second	Poor	1	0.666666667	0.277777778	1	0.833333333	0.666666667	1	0.5	1	0.266666667	0.380952381	0.333333333	1	0.666666667	1	0.5	2	3	2	2	2	2	2	4	4	4	4	4	2	3	2	10	1	Easy	None	Very much	Very much	0.333333333	0
Nepal_2020	NEP-0178	1083	Dyad	Yes	Men	Not married	18-30	Secondary+	Middle	Middle	0.944444444	0.916666667	0.444444444	1	0.833333333	0.666666667	1	0.666666667	0.733333333	0.4	0.476190476	0.5	1	0.833333333	1	0.833333333	2	2	3	3	2	2	3	4	3	3	3	3	3	3	3	10	1	Very easy	None	Very much	Very much	0	0
Nepal_2020	NEP-0179	1084	Dyad	Yes	Men	Married	50+	Preschool-	Fourth	Rich	0.888888889	0.833333333	0.388888889	0.875	0.666666667	0.666666667	1	0.666666667	0.733333333	0.4	0.333333333	0.5	1	0.666666667	1	0.5	2	2	2	2	2	2	2	4	3	3	3	3	3	3	3	10	1	Easy	Minimal	Very much	Somewhat	0.333333333	0.333333333
Nepal_2020	NEP-0180	1084	Dyad	Yes	Women	Married	50+	Preschool-	Middle	Middle	0.611111111	0.833333333	0.277777778	1	0.833333333	0.666666667	0.833333333	0.666666667	0.866666667	0.466666667	0.333333333	0.5	0	0.833333333	0	0.666666667	2	2	2	2	2	2	2	4	4	4	3	3	3	3	4	10	1	Easy	None	Very much	Very much	0.333333333	0
Nepal_2020	NEP-0183	1086	Dyad	Yes	Women	Married	31-49	Preschool-	Second	Poor	0.944444444	0.75	0.455780697	0.916666667	0.333333333	0.666666667	1	0.5	0.8	0.666666667	0.238095238	0.599275185	0.4	0.833333333	1	1	2	1	2	2	2	1	2	4	4	3	3	3	4	3	3	2	3	Easy	None	Very much	Somewhat	0.333333333	0
Nepal_2020	NEP-0184	1086	Dyad	Yes	Men	Married	31-49	Preschool-	Second	Poor	0.944444444	0.833333333	0.450608151	0.791666667	0.833333333	1	1	0.666666667	0.866666667	0.466666667	0.238095238	0.599275185	0	0.833333333	0	0.5	1	1	2	2	2	2	2	4	3	4	4	3	3	4	3	10	1	Very easy	None	Very much	Not much	0	0
Nepal_2020	NEP-0186	1088	Dyad	Yes	Women	Married	50+	Preschool-	Second	Poor	0.888888889	0.75	0.455780697	0.75	0.833333333	0.666666667	1	0.833333333	0.666666667	0.4	0.19047619	0.666666667	0.4	0.833333333	1	0.666666667	2	2	2	2	1	1	1	4	4	4	2	1	1	2	3	2	3	Easy	Minimal	Very much	Somewhat	0.333333333	0.333333333
Nepal_2020	NEP-0187	1088	Dyad	Yes	Men	Married	50+	Preschool-	Second	Poor	1	0.833333333	0.431603389	0.958333333	0.5	0.666666667	1	0.666666667	1	0.6	0.238095238	0.599275185	0.8	1	1	1	2	2	2	2	2	1	1	4	4	4	4	4	4	4	4	10	1	Very easy	None	Very much	Somewhat	0	0
Nepal_2020	NEP-0190	1090	Dyad	Yes	Men	Married	31-49	Preschool-	Middle	Middle	1	0.666666667	0.277777778	1	0.833333333	0.666666667	1	0.5	1	0.266666667	0.380952381	0.333333333	1	0.666666667	1	0.5	2	3	2	2	2	2	2	4	4	4	4	4	2	3	2	10	1	Easy	None	Very much	Very much	0.333333333	0
Nepal_2020	NEP-0191	1090	Dyad	Yes	Women	Married	18-30	Preschool-	Second	Poor	0.944444444	0.666666667	0.462899729	1	0.833333333	0.666666667	0.5	0.5	1	0.333333333	0.333333333	0.5	0	0.833333333	1	1	2	2	2	2	2	2	2	4	4	4	4	4	2	3	2	10	2	Very easy	None	Very much	Very much	0	0
Nepal_2020	NEP-0203	1097	Dyad	Yes	Men	Married	31-49	Preschool-	Middle	Middle	1	0.75	0.424484357	1	0.5	0.666666667	1	0.5	0.8	0.4	0.095238095	0.529849845	0.8	0.833333333	1	0.833333333	2	2	1	1	1	1	1	4	3	3	4	3	3	3	3	10	1	Very easy	None	Very much	Not much	0	0
Nepal_2020	NEP-0204	1097	Dyad	Yes	Women	Married	31-49	Preschool-	Lowest	Poorest	0.944444444	0.833333333	0.333333333	0.916666667	0.666666667	0	1	0.25	0.466666667	0.533333333	0.333333333	0.666666667	0.4	0.666666667	0	0.166666667	2	2	2	2	2	2	2	3	3	2	2	2	3	2	3	2	3	Easy	None	Very much	Somewhat	0.333333333	0
Nepal_2020	NEP-0205	1098	Dyad	Yes	Men	Married	31-49	Secondary+	Highest	Richest	0.944444444	0.833333333	0.444444444	1	0.833333333	0.666666667	1	0.5	1	0.8	0.428571429	0.5	1	0.666666667	1	0.5	2	2	2	3	2	2	3	4	4	4	4	4	4	4	3	2	4	Very easy	None	Very much	Very much	0	0
Nepal_2020	NEP-0206	1098	Dyad	Yes	Women	Married	18-30	Preschool-	Highest	Richest	1	0.916666667	0.333333333	1	1	0.666666667	1	0.666666667	0.8	0.466666667	0.333333333	0.666666667	0.4	1	0	0.666666667	2	2	2	2	2	2	2	4	4	3	3	3	3	4	3	10	1	Very easy	None	Very much	Very much	0	0
Nepal_2020	NEP-0210	1101	Dyad	Yes	Women	Married	31-49	Preschool-	Highest	Richest	0.611111111	0.583333333	0.444444444	0.666666667	0.5	0	0.666666667	0.666666667	0.733333333	0.266666667	0.285714286	0.5	0.2	0.666666667	1	0.666666667	2	2	2	1	2	2	2	3	3	3	3	4	2	1	3	10	2	Difficult	Mild	Very much	Not much	0.666666667	0.666666667
Nepal_2020	NEP-0212	1102	Dyad	Yes	Men	Married	31-49	Preschool-	Lowest	Poorest	1	1	0.555555556	1	1	1	0.666666667	0.5	1	0.533333333	0.380952381	0.333333333	1	0.833333333	1	1	2	3	2	2	2	2	2	4	4	4	4	4	4	4	3	10	1	Very easy	None	Very much	Very much	0	0
Nepal_2020	NEP-0215	1104	Dyad	Yes	Men	Married	18-30	Secondary+	Highest	Richest	0.944444444	0.833333333	0.388888889	1	0.666666667	0.666666667	1	0.5	0.8	0.4	0.380952381	0.5	0.8	0.833333333	1	0.5	2	2	2	3	2	2	2	4	3	3	4	3	3	3	3	10	1	Very easy	None	Very much	Very much	0	0
Nepal_2020	NEP-0217	1105	Dyad	Yes	Men	Married	31-49	Primary	Lowest	Poorest	1	0.666666667	0.5	1	1	1	1	0.5	1	0.4	0.428571429	0.333333333	1	1	1	0.666666667	2	4	2	2	2	2	2	4	4	4	4	4	3	4	2	10	1	Very easy	None	Very much	Very much	0	0
Nepal_2020	NEP-0221	1107	Dyad	Yes	Men	Married	31-49	Preschool-	Second	Poor	1	0.666666667	0.277777778	1	0.666666667	0.666666667	1	0.5	1	0.266666667	0.380952381	0.333333333	1	0.666666667	1	0.5	2	3	2	2	2	2	2	4	4	4	4	4	2	3	2	10	1	Easy	None	Very much	Very much	0.333333333	0
Nepal_2020	NEP-0222	1107	Dyad	Yes	Women	Married	31-49	Preschool-	Second	Poor	0.888888889	0.666666667	0.455780697	1	0.833333333	0.666666667	0.5	0.5	1	0.4	0.428571429	0.333333333	0	1	1	1	2	2	2	2	3	2	3	4	4	4	4	4	3	3	2	10	2	Very easy	None	Very much	Very much	0	0
Nepal_2020	NEP-0224	1108	Dyad	Yes	Men	Married	31-49	Preschool-	Lowest	Poorest	1	0.666666667	0.277777778	1	0.833333333	0.666666667	1	0.5	1	0.266666667	0.380952381	0.333333333	1	0.666666667	1	0.5	2	3	2	2	2	2	2	4	4	4	4	4	2	3	2	10	1	Easy	None	Very much	Very much	0.333333333	0
Nepal_2020	NEP-0227	1110	Dyad	Yes	Women	Married	31-49	Preschool-	Second	Poor	0.944444444	0.583333333	0.566891808	0.875	0.5	0.666666667	0.833333333	0.666666667	0.8	0.533333333	0.095238095	0.599275185	0.8	0.833333333	1	0.833333333	2	1	1	1	1	1	2	3	3	4	3	4	3	3	2	3	2	Very easy	None	Very much	Very much	0	0
Nepal_2020	NEP-0228	1110	Dyad	Yes	Men	Married	50+	Secondary+	Second	Poor	1	0.75	0.498135422	0.708333333	0.666666667	1	1	0.666666667	1	0.466666667	0.333333333	0.432608519	0.2	0.666666667	0	1	2	2	2	2	2	2	2	4	4	4	4	4	4	4	2	10	1	Very easy	None	Not at all	Somewhat	0	0
Nepal_2020	NEP-0229	1111	Not	Yes	Men	Married	31-49	Primary	Second	Poor	0.944444444	0.833333333	0.388888889	0.875	0.666666667	0.666666667	1	0.666666667	0.733333333	0.4	0.333333333	0.5	0.8	0.666666667	1	0.333333333	2	2	2	2	2	2	2	4	3	3	3	3	3	3	3	10	1	Easy	Minimal	Very much	Somewhat	0.333333333	0.333333333
Nepal_2020	NEP-0230	1111	Not	Yes	Men	Not married	18-30	Secondary+	Second	Poor	0.944444444	0.75	0.388888889	0.666666667	0.833333333	0.666666667	0.333333333	0.416666667	0.066666667	0.2	0.333333333	0.5	0	0.333333333	1	0.333333333	2	2	2	2	2	2	2	2	1	1	1	1	2	2	2	10	1	Easy	Minimal	Very much	Somewhat	0.333333333	0.333333333
Nepal_2020	NEP-0233	1113	Dyad	Yes	Men	Married	50+	Preschool-	Second	Poor	1	0.666666667	0.277777778	1	0.833333333	0.666666667	1	0.5	1	0.266666667	0.380952381	0.333333333	1	0.666666667	1	0.5	2	3	2	2	2	2	2	4	4	4	4	4	2	3	2	10	1	Very easy	None	Very much	Very much	0	0
Nepal_2020	NEP-0235	1114	Dyad	Yes	Women	Married	31-49	Preschool-	Middle	Middle	0.888888889	0.583333333	0.370793379	0.833333333	0.666666667	0.666666667	0.833333333	0.5	0.666666667	0.466666667	0.142857143	0.597241327	0.2	0.833333333	1	0.666666667	1	2	2	2	1	1	1	3	3	3	3	3	3	2	2	2	3	Very easy	None	Very much	Very much	0	0
Nepal_2020	NEP-0238	1117	Dyad	Yes	Women	Married	50+	Preschool-	Second	Poor	0.611111111	0.916666667	0.555555556	1	0.833333333	0.666666667	0.833333333	0.666666667	0.866666667	0.4	0.333333333	0.5	0	0.666666667	0	0.666666667	2	2	2	2	2	2	2	4	4	4	3	3	3	3	3	10	1	Easy	None	Very much	Very much	0.333333333	0
Nepal_2020	NEP-0243	1120	Dyad	Yes	Men	Married	18-30	Secondary+	Highest	Richest	0.944444444	0.833333333	0.388888889	0.875	0.833333333	0.666666667	1	0.666666667	0.733333333	0.4	0.333333333	0.5	1	0.666666667	1	0.5	2	2	2	2	2	2	2	4	3	3	3	3	3	3	3	10	1	Easy	None	Very much	Very much	0.333333333	0
Nepal_2020	NEP-0245	1121	Dyad	Yes	Men	Married	31-49	Preschool-	Fourth	Rich	1	0.833333333	0.413148105	1	1	1	1	0.666666667	1	0.6	0.380952381	0.666666667	0.8	0.833333333	1	1	2	2	2	3	2	2	2	4	4	4	4	4	3	3	4	10	3	Very easy	None	Very much	Somewhat	0	0
Nepal_2020	NEP-0246	1121	Dyad	Yes	Women	Married	31-49	Primary	Fourth	Rich	0.944444444	1	0.473876206	0.833333333	0.666666667	1	0.833333333	0.5	0.8	0.6	0.238095238	0.5	0.6	1	1	0.666666667	2	2	2	2	2	1	1	4	3	4	3	3	3	3	3	2	3	Easy	None	Very much	Very much	0.333333333	0
Nepal_2020	NEP-0249	1123	Dyad	Yes	Women	Married	18-30	Preschool-	Highest	Richest	1	0.833333333	0.333333333	1	0.833333333	0.666666667	0.833333333	0.666666667	0.866666667	0.466666667	0.333333333	0.5	0	0.666666667	0	0.666666667	2	2	2	2	2	2	2	4	4	4	3	3	3	3	4	10	1	Easy	None	Very much	Very much	0.333333333	0
Nepal_2020	NEP-0250	1124	Dyad	Yes	Women	Married	50+	Preschool-	Highest	Richest	0.833333333	0.833333333	0.333333333	0.75	0.833333333	0.666666667	1	0.5	0.666666667	0.666666667	0.333333333	0.666666667	0.4	0.666666667	0	1	2	2	2	2	2	2	2	3	3	3	3	3	4	3	3	2	3	Easy	None	Very much	Somewhat	0.333333333	0
Nepal_2020	NEP-0251	1124	Dyad	Yes	Men	Married	50+	Preschool-	Highest	Richest	0.944444444	0.833333333	0.424484357	1	0.333333333	0.666666667	1	0.666666667	0.8	0.533333333	0.285714286	0.599275185	0.4	1	1	0.666666667	2	1	2	2	2	2	2	4	4	3	3	3	4	3	4	10	1	Very easy	None	Very much	Very much	0	0
Nepal_2020	NEP-0252	1125	Dyad	Yes	Men	Married	50+	Preschool-	Middle	Middle	1	0.833333333	0.424484357	1	0.333333333	1	1	0.666666667	0.933333333	0.466666667	0.333333333	0.599275185	0.2	1	1	0.666666667	2	2	2	2	2	2	2	4	4	4	3	4	3	3	4	10	1	Very easy	None	Very much	Somewhat	0	0
Nepal_2020	NEP-0253	1125	Dyad	Yes	Women	Married	31-49	Preschool-	Fourth	Rich	0.888888889	0.75	0.426348935	0.916666667	1	0.666666667	1	0.5	0.866666667	0.733333333	0.285714286	0.666666667	0.6	0.666666667	1	1	2	2	2	2	2	1	2	4	4	4	3	3	4	4	3	2	3	Easy	None	Very much	Somewhat	0.333333333	0
Nepal_2020	NEP-0255	1126	Dyad	Yes	Women	Married	31-49	Preschool-	Highest	Richest	0.944444444	0.916666667	0.333333333	1	0.833333333	0.666666667	0.833333333	0.5	0.866666667	0.666666667	0.333333333	0.432608519	0	0.833333333	0	0.666666667	2	2	2	2	2	2	2	4	4	4	3	3	3	3	4	2	3	Easy	None	Very much	Very much	0.333333333	0
Nepal_2020	NEP-0259	1129	Dyad	Yes	Men	Married	50+	Preschool-	Second	Poor	0.944444444	0.916666667	0.461584628	1	0.5	1	1	0.666666667	0.866666667	0.466666667	0.19047619	0.432608519	0.4	0.833333333	1	0.833333333	2	2	1	1	1	1	3	4	4	3	3	4	3	3	4	10	1	Very easy	None	Very much	Not much	0	0
Nepal_2020	NEP-0263	1132	Dyad	Yes	Women	Married	31-49	Preschool-	Second	Poor	0.722222222	0.75	0.352338095	0.375	0.833333333	0.666666667	1	0.5	0.466666667	0.333333333	0.333333333	0.666666667	0.2	0.666666667	1	0.5	2	2	2	2	2	2	2	3	3	3	2	1	2	3	3	10	1	Easy	None	Very much	Somewhat	0.333333333	0
Nepal_2020	NEP-0264	1132	Dyad	Yes	Men	Married	31-49	Preschool-	Lowest	Poorest	1	0.916666667	0.424484357	1	0.333333333	1	1	0.666666667	1	0.533333333	0	0.432608519	0.8	1	1	1	1	1	1	1	1	1	1	4	4	4	4	4	4	3	4	10	1	Very easy	None	Very much	Very much	0	0
Nepal_2020	NEP-0266	1133	Dyad	Yes	Women	Married	50+	Preschool-	Fourth	Rich	1	0.75	0.333333333	1	0.5	0.666666667	0.833333333	0.666666667	0.666666667	0.4	0.333333333	0.666666667	0.2	0.666666667	0	0.666666667	2	2	2	2	2	2	2	3	3	3	3	3	3	3	3	10	1	Easy	None	Very much	Very much	0.333333333	0
Nepal_2020	NEP-0267	1134	Dyad	Yes	Women	Married	31-49	Preschool-	Fourth	Rich	0.944444444	0.833333333	0.455780697	0.875	0.833333333	0.666666667	1	0.5	0.533333333	0.533333333	0.333333333	0.666666667	0.6	0.833333333	0	0.833333333	2	2	2	2	2	2	2	3	4	3	2	1	1	3	3	3	3	Easy	None	Very much	Somewhat	0.333333333	0
Nepal_2020	NEP-0268	1134	Dyad	Yes	Men	Married	31-49	Preschool-	Fourth	Rich	0.944444444	0.75	0.424484357	0.958333333	0.333333333	1	1	0.666666667	0.933333333	0.466666667	0.238095238	0.599275185	0.4	1	1	0.666666667	1	1	2	2	1	2	3	4	4	4	4	3	3	4	3	10	1	Very easy	None	Very much	Not much	0	0
Nepal_2020	NEP-0272	1138	Dyad	Yes	Women	Married	31-49	Preschool-	Second	Poor	0.944444444	0.833333333	0.5	0.916666667	0.666666667	0.666666667	1	0.5	0.466666667	0.4	0.285714286	0.666666667	0.4	0.666666667	1	0.5	2	2	2	2	2	2	1	3	3	3	2	1	3	3	3	10	1	Easy	None	Very much	Somewhat	0.333333333	0
Nepal_2020	NEP-0273	1138	Dyad	Yes	Men	Married	31-49	Preschool-	Second	Poor	1	0.75	0.424484357	1	0.333333333	1	1	0.666666667	0.866666667	0.6	0.285714286	0.432608519	0.8	1	0	0.666666667	2	1	2	2	2	2	2	4	4	4	3	3	4	4	4	10	1	Very easy	None	Very much	Not much	0	0
Nepal_2020	NEP-0274	1139	Dyad	Yes	Women	Married	31-49	Preschool-	Middle	Middle	0.888888889	0.833333333	0.455780697	0.833333333	0.5	0.666666667	0.666666667	0.666666667	0.8	0.866666667	0.285714286	0.599275185	0.8	0.833333333	1	0.833333333	2	2	2	2	1	2	2	3	4	4	3	3	4	4	3	3	4	Easy	None	Very much	Somewhat	0.333333333	0
Nepal_2020	NEP-0275	1139	Dyad	Yes	Men	Married	50+	Preschool-	Middle	Middle	1	0.833333333	0.463449206	0.875	0.666666667	0.666666667	1	0.666666667	0.666666667	0.6	0.333333333	0.5	0.8	0.666666667	0	0.5	2	2	2	2	2	2	2	3	3	3	3	3	3	3	3	3	2	Easy	None	Very much	Somewhat	0.333333333	0
Nepal_2020	NEP-0276	1140	Dyad	Yes	Men	Married	50+	Preschool-	Second	Poor	0.944444444	0.833333333	0.388888889	1	0.666666667	0.666666667	1	0.666666667	0.733333333	0.4	0.333333333	0.5	1	0.666666667	1	0.5	2	2	2	2	2	2	2	4	3	3	3	3	3	3	3	10	1	Easy	None	Very much	Very much	0.333333333	0
Nepal_2020	NEP-0277	1140	Dyad	Yes	Women	Married	31-49	Preschool-	Lowest	Poorest	0.611111111	0.833333333	0.333333333	1	0.833333333	0.666666667	0.833333333	0.666666667	0.866666667	0.466666667	0.333333333	0.5	0	1	0	0.666666667	2	2	2	2	2	2	2	4	4	4	3	3	3	3	4	10	1	Easy	None	Very much	Very much	0.333333333	0
Nepal_2020	NEP-0281	1143	Dyad	Yes	Men	Married	31-49	Preschool-	Second	Poor	1	0.666666667	0.277777778	1	1	0.666666667	1	0.5	1	0.266666667	0.380952381	0.333333333	1	0.666666667	1	0.5	2	3	2	2	2	2	2	4	4	4	4	4	2	3	2	10	1	Easy	None	Very much	Very much	0.333333333	0
Nepal_2020	NEP-0284	1145	Dyad	Yes	Women	Married	31-49	Preschool-	Lowest	Poorest	0.944444444	0.833333333	0.455780697	0.666666667	0.666666667	0.333333333	1	0.5	0.466666667	0.533333333	0.333333333	0.666666667	0.4	0.666666667	1	0.5	2	2	2	2	2	2	2	3	3	3	2	1	2	3	3	2	3	Easy	Minimal	Very much	Somewhat	0.333333333	0.333333333
Nepal_2020	NEP-0285	1145	Dyad	Yes	Men	Married	50+	Preschool-	Lowest	Poorest	1	0.833333333	0.424484357	0.916666667	0	1	1	0.666666667	0.866666667	0.6	0.19047619	0.432608519	0.6	1	0	0.666666667	1	1	1	2	2	2	2	4	4	3	4	3	4	4	4	10	1	Very easy	None	Very much	Not much	0	0
Nepal_2020	NEP-0288	1147	Dyad	Yes	Women	Married	18-30	Secondary+	Highest	Richest	0.944444444	1	0.277777778	1	0.833333333	0.666666667	0.833333333	0.666666667	0.8	0.4	0.333333333	0.5	0	0.666666667	0	0.666666667	2	2	2	2	2	2	2	4	4	3	3	3	3	3	3	10	1	Easy	None	Very much	Very much	0.333333333	0
Nepal_2020	NEP-0292	1150	Dyad	Yes	Women	Married	31-49	Primary	Middle	Middle	0.833333333	0.75	0.388888889	0.791666667	0.833333333	0.666666667	0.666666667	0.5	0.533333333	0.4	0.333333333	0.666666667	0.4	0.666666667	1	0.333333333	2	2	2	2	2	2	2	3	3	3	2	2	3	3	3	10	1	Easy	None	Very much	Somewhat	0.333333333	0
Nepal_2020	NEP-0298	1154	Dyad	Yes	Men	Married	50+	Secondary+	Second	Poor	0.944444444	0.833333333	0.388888889	0.875	0.666666667	1	1	0.666666667	0.733333333	0.466666667	0.380952381	0.5	1	0.666666667	1	0.333333333	2	2	2	2	2	2	3	4	3	3	3	3	3	4	3	10	1	Easy	Minimal	Very much	Somewhat	0.333333333	0.333333333
Nepal_2020	NEP-0299	1154	Dyad	Yes	Women	Married	31-49	Secondary+	Middle	Middle	0.944444444	0.833333333	0.333333333	1	0.833333333	0.666666667	0.833333333	0.666666667	0.866666667	0.466666667	0.333333333	0.5	0.4	0.833333333	0	0.666666667	2	2	2	2	2	2	2	4	4	4	3	3	3	3	4	10	1	Easy	None	Very much	Very much	0.333333333	0
Nepal_2020	NEP-0308	1160	Dyad	Yes	Women	Married	18-30	Preschool-	Second	Poor	0.944444444	0.916666667	0.222222222	1	0.833333333	0.666666667	0.833333333	0.666666667	0.866666667	0.666666667	0.333333333	0.5	0	0.833333333	0	0.666666667	2	2	2	2	2	2	2	4	4	4	3	3	3	3	4	2	3	Easy	None	Very much	Very much	0.333333333	0
Nepal_2020	NEP-0314	1163	Dyad	Yes	Women	Married	50+	Preschool-	Second	Poor	1	0.75	0.333333333	1	0.833333333	1	1	0.666666667	0.666666667	0.666666667	0.333333333	0.666666667	0	0.666666667	0	0.666666667	2	2	2	2	2	2	2	3	3	3	3	3	3	4	3	2	3	Very easy	None	Very much	Very much	0	0
Nepal_2020	NEP-0316	1164	Dyad	Yes	Women	Married	31-49	Preschool-	Second	Poor	0.277777778	0.333333333	0.611111111	0.25	0	0	0	0.5	0.333333333	0.4	0.238095238	0.432608519	0.6	0.666666667	0	0.333333333	2	2	2	2	2	1	1	2	2	2	2	2	4	3	2	10	1	Easy	None	Very much	Very much	0.333333333	0
Nepal_2020	NEP-0318	1165	Not	Yes	Women	Married	18-30	Preschool-	Lowest	Poorest	0.166666667	0.083333333	0.313373246	0.291666667	0	1	0.333333333	0.5	1	0.2	0.142857143	0.529849845	0.8	1	1	0.5	1	1	2	2	1	1	2	4	4	4	4	4	4	1	1	10	1	Very easy	None	Very much	Very much	0	0
Nepal_2020	NEP-0326	1170	Dyad	Yes	Women	Married	31-49	Preschool-	Second	Poor	0.666666667	0.75	0.313373246	0.166666667	0.666666667	1	1	0.5	0.866666667	1	0.238095238	0.529849845	0.6	0.666666667	1	0.666666667	2	2	2	2	1	1	2	4	4	3	4	3	4	4	4	3	4	Easy	Minimal	Not really	Not much	0.333333333	0.333333333
Nepal_2020	NEP-0328	1172	Dyad	Yes	Women	Married	31-49	Primary	Highest	Richest	0.944444444	0.75	0.38122038	0.75	0.833333333	0.666666667	0.833333333	0.583333333	0.666666667	0.6	0.333333333	0.666666667	0.2	0.666666667	1	0.666666667	2	2	2	2	2	2	2	3	3	3	3	3	3	3	3	2	3	Very easy	None	Very much	Very much	0	0
Nepal_2020	NEP-0333	1175	Dyad	Yes	Women	Married	31-49	Primary	Lowest	Poorest	1	1	0.444444444	0.958333333	0.833333333	1	1	0.5	1	0.866666667	0.380952381	0.5	0.4	1	1	0.5	2	2	3	2	2	2	2	4	4	4	4	4	3	4	4	3	3	Very easy	None	Very much	Very much	0	0
Nepal_2020	NEP-0338	1176	Dyad	Yes	Women	Married	31-49	Preschool-	Highest	Richest	0.611111111	0.916666667	0.222222222	1	0.833333333	0.666666667	0.833333333	0.666666667	0.866666667	0.4	0.333333333	0.5	0	0.833333333	0	0.666666667	2	2	2	2	2	2	2	4	4	4	3	3	3	3	3	10	1	Easy	None	Very much	Very much	0.333333333	0
Nepal_2020	NEP-0339	1177	Dyad	Yes	Women	Married	50+	Secondary+	Highest	Richest	1	1	0.333333333	1	0.833333333	1	0.833333333	0.666666667	1	0.933333333	0.333333333	0.599275185	0.2	1	0	0.666666667	2	2	2	2	2	2	2	4	4	4	4	4	4	4	4	3	4	Very easy	None	Very much	Very much	0	0
Nepal_2020	NEP-0340	1178	Dyad	Yes	Women	Married	31-49	Preschool-	Lowest	Poorest	0.888888889	0.75	0.444444444	0.791666667	0.833333333	0.666666667	1	0.5	0.6	0.4	0.333333333	0.666666667	0.2	0.666666667	1	0.5	2	2	2	2	2	2	2	3	3	3	3	2	3	3	3	10	1	Easy	Minimal	Very much	Somewhat	0.333333333	0.333333333
Nepal_2020	NEP-0341	1178	Dyad	Yes	Men	Married	50+	Preschool-	Second	Poor	0.833333333	0.833333333	0.480039913	0.791666667	0.333333333	1	1	0.666666667	0.8	0.533333333	0	0.432608519	0.6	1	0	0.666666667	1	1	1	1	1	1	1	4	4	3	3	3	3	4	4	10	1	Very easy	None	Very much	Very much	0	0
Nepal_2020	NEP-0369	1192	Dyad	Yes	Women	Married	31-49	Preschool-	Middle	Middle	0.944444444	0.5	0.537460046	0.875	0.833333333	0.333333333	0.666666667	0.666666667	0.933333333	0.8	0.047619048	0.5	0.4	1	1	0.666666667	1	1	2	1	1	1	1	3	4	4	4	4	3	3	3	3	4	Very easy	None	Very much	Very much	0	0
Nepal_2020	NEP-0371	1193	Not	Yes	Men	Not married	18-30	Preschool-	Second	Poor	0.944444444	0.5	0.388888889	0.75	0.666666667	0.666666667	0	0.416666667	0.066666667	0.2	0.333333333	0.333333333	0	0.333333333	1	0.333333333	2	2	2	2	2	2	2	2	1	1	1	1	2	2	2	10	1	Easy	Minimal	Very much	Somewhat	0.333333333	0.333333333
Nepal_2020	NEP-0372	1193	Not	Yes	Men	Married	31-49	Primary	Second	Poor	0.944444444	0.833333333	0.388888889	0.875	0.666666667	0.666666667	1	0.666666667	0.733333333	0.4	0.333333333	0.5	0.8	0.666666667	1	0.5	2	2	2	2	2	2	2	4	3	3	3	3	3	3	3	10	1	Easy	None	Very much	Somewhat	0.333333333	0
Nepal_2020	NEP-0373	1194	Dyad	Yes	Women	Married	31-49	Preschool-	Lowest	Poorest	0.944444444	0.75	0.455780697	0.916666667	0.666666667	0.666666667	1	0.666666667	0.733333333	0.666666667	0.19047619	0.666666667	0.4	0.833333333	1	0.833333333	2	2	2	1	1	1	2	4	4	3	3	2	3	3	3	3	3	Easy	Minimal	Very much	Somewhat	0.333333333	0.333333333
Nepal_2020	NEP-0374	1194	Dyad	Yes	Men	Married	50+	Preschool-	Lowest	Poorest	0.944444444	0.75	0.2654862	0.916666667	0.333333333	1	1	0.833333333	0.933333333	0.4	0.19047619	0.599275185	0.2	0.833333333	0	0.5	2	2	1	1	2	1	2	4	4	4	4	3	3	3	3	10	1	Very easy	None	Very much	Somewhat	0	0
Nepal_2020	NEP-0377	1196	Dyad	Yes	Men	Married	50+	Preschool-	Lowest	Poorest	1	0.666666667	0.277777778	1	0.833333333	0.666666667	1	0.5	1	0.266666667	0.380952381	0.333333333	1	0.666666667	1	0.5	2	3	2	2	2	2	2	4	4	4	4	4	2	3	2	10	1	Easy	None	Very much	Very much	0.333333333	0
Nepal_2020	NEP-0378	1196	Dyad	Yes	Women	Married	50+	Preschool-	Lowest	Poorest	0.611111111	0.833333333	0.222222222	1	0.833333333	0.666666667	0.833333333	0.666666667	0.866666667	0.466666667	0.333333333	0.5	0	0.833333333	0	0.666666667	2	2	2	2	2	2	2	4	4	4	3	3	3	3	4	10	1	Easy	None	Very much	Very much	0.333333333	0
Nepal_2020	NEP-0384	1200	Dyad	Yes	Men	Married	31-49	Preschool-	Second	Poor	1	0.666666667	0.444444444	1	1	0.666666667	1	0.5	1	0.4	0.476190476	0.333333333	1	0.833333333	1	0.5	3	3	2	2	3	2	2	4	4	4	4	4	3	4	2	10	1	Easy	None	Very much	Very much	0.333333333	0
Nepal_2020	NEP-0389	1202	Dyad	Yes	Women	Married	50+	Preschool-	Second	Poor	0.722222222	0.75	0.611111111	0.5	0.833333333	0	0.666666667	0	0.6	0.266666667	0.428571429	0.333333333	0.2	0.666666667	0	0.5	2	2	2	2	3	2	3	2	3	3	4	2	2	2	3	10	1	Easy	Mild	Very much	Somewhat	0.333333333	0.666666667
Nepal_2020	NEP-0395	1206	Dyad	Yes	Men	Married	18-30	Preschool-	Second	Poor	1	0.833333333	0.5	1	0.666666667	1	1	0.5	1	0.266666667	0.380952381	0.333333333	1	0.666666667	1	0.5	2	3	2	2	2	2	2	4	4	4	4	4	2	3	2	10	1	Easy	None	Very much	Very much	0.333333333	0
Nepal_2020	NEP-0396	1206	Dyad	Yes	Women	Married	18-30	Preschool-	Second	Poor	0.888888889	1	0.444444444	1	0.833333333	0.666666667	0.333333333	0.5	1	0.466666667	0.333333333	0.5	0	1	1	1	2	2	2	2	2	2	2	4	4	4	4	4	3	3	2	10	3	Very easy	None	Very much	Very much	0	0
Nepal_2020	NEP-0397	1207	Dyad	Yes	Men	Married	31-49	Preschool-	Second	Poor	0.777777778	0.75	0.480039913	0.708333333	0.333333333	1	1	0.666666667	0.933333333	0.4	0.238095238	0.599275185	0.8	1	0	0.666666667	2	1	2	2	2	2	1	4	4	4	3	4	3	3	3	10	1	Very easy	None	Very much	Not at all	0	0
Nepal_2020	NEP-0398	1207	Dyad	Yes	Women	Married	31-49	Preschool-	Second	Poor	0.777777778	0.666666667	0.511336252	0.458333333	0.666666667	0.666666667	0.833333333	0.5	0.466666667	0.2	0.333333333	0.666666667	0.2	0.666666667	1	0.166666667	2	2	2	2	2	2	2	3	3	3	2	1	2	2	2	10	1	Easy	Minimal	Very much	Somewhat	0.333333333	0.333333333
Nepal_2020	NEP-0402	1208	Dyad	Yes	Men	Married	50+	Preschool-	Second	Poor	0.944444444	0.833333333	0.388888889	0.916666667	0.666666667	0.666666667	1	0.666666667	0.733333333	0.4	0.333333333	0.333333333	1	0.666666667	1	0.5	2	2	2	2	2	2	2	4	3	3	3	3	3	3	3	10	1	Easy	None	Very much	Somewhat	0.333333333	0
Nepal_2020	NEP-0415	1214	Not	Yes	Women	Married	31-49	Preschool-	Second	Poor	0.5	0.25	0.666666667	0.208333333	0.833333333	1	0.333333333	0.5	0.333333333	0.266666667	0	0.265941852	0.6	0	0	0.878179098	1	1	1	1	1	1	1	2	2	2	2	2	4	1	1	2	1	Easy	None	Very much	Very much	0.333333333	0
Nepal_2020	NEP-0416	1215	Dyad	Yes	Women	Married	18-30	Preschool-	Lowest	Poorest	0.777777778	0.333333333	0.331468755	0.041666667	0.5	0	1	0.166666667	1	0.533333333	0	0.529849845	1	0.333333333	1	0.878179098	1	1	1	1	1	1	1	4	4	4	4	4	4	4	2	2	1	Easy	Mild	Not at all	Very much	0.333333333	0.666666667
Nepal_2020	NEP-0421	1218	Dyad	Yes	Men	Married	31-49	Secondary+	Highest	Richest	1	1	0.777777778	0.916666667	0.333333333	1	1	0.666666667	1	0.933333333	1	0.5	1	0.666666667	1	0.705222535	4	4	4	4	4	4	4	4	4	4	4	4	4	4	4	3	4	Very easy	None	Very much	Very much	0	0
Nepal_2020	NEP-0436	1226	Dyad	Yes	Women	Married	50+	Preschool-	Middle	Middle	1	0.583333333	0.368928801	0.916666667	0.666666667	0.666666667	0.833333333	0.5	1	0.733333333	0.476190476	0.529849845	0	0.666666667	1	0.5	2	4	4	1	1	4	1	4	4	4	4	4	4	4	4	10	3	Very easy	None	Very much	Very much	0	0
Nepal_2020	NEP-0457	1237	Dyad	Yes	Women	Married	31-49	Preschool-	Lowest	Poorest	0.611111111	0.5	0.313373246	0.916666667	0.333333333	0.666666667	0.833333333	0.5	1	0.8	0.142857143	0.529849845	0.6	0.666666667	1	0.5	2	2	2	1	1	1	1	4	4	4	4	4	4	4	4	10	4	Easy	None	Very much	Very much	0.333333333	0
Nepal_2020	NEP-0458	1238	Dyad	Yes	Men	Married	31-49	Primary	Middle	Middle	0.611111111	0.666666667	0.555555556	0.75	0.333333333	0.333333333	0.333333333	0.666666667	0.933333333	0.266666667	0.285714286	0.333333333	0.6	0.666666667	1	0.5	1	1	1	1	4	4	1	4	4	3	4	4	1	3	3	10	1	Very easy	None	Very much	Very much	0	0
Nepal_2020	NEP-0460	1239	Dyad	Yes	Men	Married	18-30	Primary	Lowest	Poorest	1	0.666666667	0.666666667	0.625	0.166666667	0	1	0.666666667	1	0.8	0.666666667	0.333333333	0.4	0.666666667	1	0.666666667	3	3	3	3	3	3	3	4	4	4	4	4	4	4	2	3	4	Easy	None	Very much	Somewhat	0.333333333	0
Nepal_2020	NEP-0461	1239	Dyad	Yes	Women	Married	18-30	Preschool-	Middle	Middle	1	1	0.611111111	0.75	0.833333333	1	1	0.166666667	0.866666667	0.866666667	1	0.597241327	0.4	1	1	0.666666667	4	4	4	4	4	4	4	3	3	4	4	4	4	4	3	3	4	Very easy	None	Very much	Very much	0	0
Nepal_2020	NEP-0464	1241	Dyad	Yes	Men	Married	50+	Primary	Middle	Middle	0.722222222	0.75	0.666666667	0.75	0.333333333	0	0.833333333	0.833333333	0.866666667	0.733333333	0.428571429	0.5	0.4	0.833333333	1	0.5	1	1	4	4	1	1	4	4	4	4	3	3	3	4	3	2	4	Easy	None	Very much	Somewhat	0.333333333	0
Nepal_2020	NEP-0473	1246	Dyad	Yes	Women	Married	31-49	Preschool-	Fourth	Rich	0.888888889	0.833333333	0.331468755	0.958333333	0.666666667	0.666666667	1	0.666666667	0.733333333	0.8	0.047619048	0.666666667	0.6	1	1	0.666666667	1	1	1	1	1	1	2	3	4	3	3	3	4	3	3	3	4	Easy	None	Very much	Not much	0.333333333	0
Nepal_2020	NEP-0474	1246	Dyad	Yes	Men	Married	31-49	Preschool-	Fourth	Rich	1	0.75	0.407344173	1	0.666666667	0.666666667	1	0.666666667	0.866666667	0.533333333	0.333333333	0.599275185	0.4	0.666666667	1	0.666666667	2	2	2	2	2	2	2	3	3	4	4	4	3	4	3	10	2	Very easy	None	Not really	Not at all	0	0
Nepal_2020	NEP-0538	1280	Dyad	Yes	Women	Married	50+	Preschool-	Second	Poor	0.944444444	0.916666667	0.313373246	0.875	1	1	1	0.5	1	0.733333333	0	0.529849845	1	0.833333333	0	0.5	1	1	1	1	1	1	1	4	4	4	4	4	4	4	2	2	4	Easy	None	Very much	Very much	0.333333333	0
Nepal_2020	NEP-0542	1282	Dyad	Yes	Women	Married	18-30	Preschool-	Middle	Middle	1	0.833333333	0.333333333	1	0.833333333	0.666666667	0.833333333	0.666666667	0.666666667	0.466666667	0.333333333	0.666666667	0.2	0.666666667	0	0.666666667	2	2	2	2	2	2	2	3	3	3	3	3	3	4	3	10	1	Easy	None	Very much	Very much	0.333333333	0
Nepal_2020	NEP-0543	1283	Dyad	Yes	Men	Married	31-49	Preschool-	Second	Poor	0.944444444	0.666666667	0.277777778	1	0.833333333	0.666666667	1	0.5	1	0.266666667	0.380952381	0.333333333	1	0.666666667	1	0.5	2	3	2	2	2	2	2	4	4	4	4	4	2	3	2	10	1	Easy	None	Very much	Very much	0.333333333	0
Nepal_2020	NEP-0544	1283	Dyad	Yes	Men	Married	50+	Preschool-	Second	Poor	1	0.666666667	0.277777778	1	0.833333333	0.666666667	1	0.5	1	0.266666667	0.380952381	0.333333333	1	0.666666667	1	0.5	2	3	2	2	2	2	2	4	4	4	4	4	2	3	2	10	1	Easy	None	Very much	Very much	0.333333333	0
Nepal_2020	NEP-0545	1284	Dyad	Yes	Women	Married	50+	Preschool-	Fourth	Rich	0.611111111	0.833333333	0.333333333	1	0.833333333	0.666666667	0.833333333	0.666666667	0.866666667	0.666666667	0.333333333	0.5	0.4	0.833333333	0	0.666666667	2	2	2	2	2	2	2	4	4	4	3	3	3	3	4	2	3	Easy	None	Very much	Very much	0.333333333	0
Nepal_2020	NEP-0546	1285	Dyad	Yes	Men	Married	31-49	Primary	Fourth	Rich	0.944444444	0.833333333	0.388888889	0.916666667	0.833333333	0.666666667	1	0.5	0.933333333	0.466666667	0.428571429	0.5	1	0.666666667	1	0.5	2	2	3	2	2	2	3	4	4	3	4	4	3	4	3	10	1	Very easy	None	Very much	Very much	0	0
Nepal_2020	NEP-0549	1287	Dyad	Yes	Men	Married	31-49	Secondary+	Highest	Richest	0.944444444	0.916666667	0.277777778	1	0.833333333	0.666666667	1	0.5	1	0.733333333	0.333333333	0.666666667	1	0.666666667	1	0.666666667	2	2	2	2	2	2	2	4	4	4	4	4	3	4	3	2	4	Very easy	None	Very much	Very much	0	0
Nepal_2020	NEP-0552	1289	Dyad	Yes	Women	Married	31-49	Preschool-	Lowest	Poorest	1	0.916666667	0.331468755	0.958333333	1	0.333333333	1	0.666666667	0.933333333	0.6	0.571428571	0.333333333	0	1	0	0.666666667	2	3	3	2	3	3	3	4	4	4	4	3	3	4	3	10	3	Easy	None	Very much	Somewhat	0.333333333	0
Nepal_2020	NEP-0556	1291	Dyad	Yes	Women	Married	31-49	Preschool-	Middle	Middle	0.944444444	0.75	0.370793379	1	1	0.666666667	0.833333333	0.666666667	0.666666667	0.8	0.047619048	0.666666667	0.4	1	1	0.833333333	1	1	1	1	1	2	1	3	3	3	3	3	3	3	4	3	4	Very easy	None	Very much	Very much	0	0
Nepal_2020	NEP-0558	1292	Dyad	Yes	Women	Married	31-49	Preschool-	Second	Poor	1	0.833333333	0.352338095	1	0.833333333	1	1	0.666666667	0.733333333	0.533333333	0.476190476	0.666666667	0	0.666666667	0	0.666666667	3	2	2	2	3	2	3	3	3	4	3	3	3	4	3	10	2	Easy	None	Very much	Very much	0.333333333	0
Nepal_2020	NEP-0559	1293	Dyad	Yes	Men	Married	50+	Preschool-	Lowest	Poorest	0.722222222	0.75	0.432152866	0.75	0.166666667	1	1	0.666666667	0.733333333	0.466666667	0.285714286	0.432608519	0.6	0.666666667	1	0.5	2	2	2	2	1	2	2	2	4	3	4	3	3	4	3	10	1	Easy	None	Very much	Somewhat	0.333333333	0
Nepal_2020	NEP-0560	1293	Dyad	Yes	Women	Married	50+	Preschool-	Lowest	Poorest	0.722222222	0.75	0.426348935	0.333333333	0.333333333	0.666666667	1	0.666666667	0.533333333	0.2	0.285714286	0.666666667	0.6	0.666666667	1	0.666666667	2	2	2	1	2	2	2	3	4	3	2	1	1	2	3	10	1	Easy	Minimal	Very much	Somewhat	0.333333333	0.333333333
Nepal_2020	NEP-0575	1302	Dyad	Yes	Women	Married	18-30	Preschool-	Middle	Middle	0.944444444	0.833333333	0.333333333	1	0.833333333	0.666666667	0.833333333	0.666666667	0.866666667	0.4	0.333333333	0.5	0	0.833333333	0	0.666666667	2	2	2	2	2	2	2	4	4	4	3	3	3	3	3	10	1	Easy	None	Very much	Very much	0.333333333	0
Nepal_2020	NEP-0576	1302	Dyad	Yes	Men	Married	31-49	Secondary+	Lowest	Poorest	0.944444444	0.833333333	0.388888889	0.875	1	0.666666667	1	0.666666667	0.733333333	0.4	0.333333333	0.5	0.8	0.666666667	1	0.5	2	2	2	2	2	2	2	4	3	3	3	3	3	3	3	10	1	Easy	Minimal	Very much	Somewhat	0.333333333	0.333333333
Nepal_2020	NEP-0585	1308	Dyad	Yes	Men	Married	50+	Primary	Middle	Middle	0.944444444	0.833333333	0.388888889	0.875	0.833333333	0.666666667	1	0.5	0.866666667	0.4	0.380952381	0.5	1	0.666666667	1	0.5	2	2	2	2	2	2	3	4	3	4	4	3	3	3	3	10	1	Easy	None	Very much	Somewhat	0.333333333	0
Nepal_2020	NEP-0587	1309	Dyad	Yes	Women	Married	50+	Preschool-	Fourth	Rich	0.722222222	0.916666667	0.388888889	0.708333333	0.666666667	0	0.833333333	0.416666667	0.8	0.733333333	0.142857143	0.599275185	0.4	1	1	1	2	1	2	1	1	1	2	4	4	4	2	3	4	4	3	2	3	Very easy	None	Somewhat	Very much	0	0
Nepal_2020	NEP-0590	1311	Not	Yes	Women	Not married	50+	Preschool-	Lowest	Poorest	0.944444444	0.75	0.455780697	0.708333333	0.666666667	0.666666667	0.833333333	0.166666667	0.333333333	0.333333333	0.333333333	0.666666667	0.4	0.5	0	0.166666667	2	2	2	2	2	2	2	3	2	3	1	1	3	2	3	10	1	Easy	Severe	Very much	Somewhat	0.333333333	1
Nepal_2020	NEP-0591	1312	Dyad	Yes	Women	Married	31-49	Preschool-	Middle	Middle	0.944444444	0.666666667	0.400225141	0.958333333	0.833333333	0	1	0.666666667	0.466666667	0.2	0.333333333	0.666666667	0	0.666666667	0	0.333333333	2	2	2	2	2	2	2	3	3	3	2	1	1	3	2	10	1	Easy	Mild	Very much	Somewhat	0.333333333	0.666666667
Nepal_2020	NEP-0592	1312	Dyad	Yes	Men	Married	31-49	Primary	Lowest	Poorest	0.944444444	0.75	0.424484357	1	0	0.666666667	1	0.5	0.666666667	0.4	0.095238095	0.599275185	1	0.833333333	1	0.5	2	1	1	2	1	1	1	3	3	3	3	3	3	3	3	10	1	Very easy	None	Very much	Somewhat	0	0
Nepal_2020	NEP-0594	1313	Dyad	Yes	Women	Married	18-30	Primary	Fourth	Rich	1	0.666666667	0.352338095	1	0.833333333	1	1	0.666666667	0.933333333	0.4	0.428571429	0.666666667	0	1	0	0.666666667	2	3	2	2	3	2	2	4	4	4	4	3	3	3	3	10	1	Very easy	None	Very much	Very much	0	0
Nepal_2020	NEP-0599	1316	Dyad	Yes	Women	Married	18-30	Preschool-	Second	Poor	0.777777778	0.333333333	0.313373246	0.833333333	1	0.666666667	0.5	0.5	1	0.533333333	0	0.529849845	1	0	0	0.833333333	1	1	1	1	1	1	1	4	4	4	4	4	4	4	3	10	1	Easy	None	Very much	Very much	0.333333333	0
Nepal_2020	NEP-0601	1317	Dyad	Yes	Women	Married	31-49	Preschool-	Second	Poor	0.777777778	0.833333333	0.611111111	0.833333333	0.5	0.333333333	1	0.166666667	0.933333333	0.733333333	1	0.599275185	0.8	1	1	0.833333333	4	4	4	4	4	4	4	4	3	4	4	4	3	4	2	3	4	Very easy	None	Very much	Very much	0	0
Nepal_2020	NEP-0613	1325	Dyad	Yes	Women	Married	31-49	Preschool-	Middle	Middle	0.944444444	0.666666667	0.666666667	0.833333333	0.666666667	1	1	0.166666667	1	0.733333333	0	0.597241327	0.4	1	1	0.666666667	1	1	1	1	1	1	1	4	4	4	4	4	3	4	4	2	3	Very easy	None	Very much	Very much	0	0
Nepal_2020	NEP-0614	1326	Dyad	Yes	Women	Married	31-49	Preschool-	Second	Poor	0.944444444	0.916666667	0.333333333	1	0.833333333	0.666666667	0.833333333	0.666666667	0.866666667	0.4	0.333333333	0.5	0	0.833333333	0	0.666666667	2	2	2	2	2	2	2	4	4	4	3	3	3	3	3	10	1	Easy	None	Very much	Very much	0.333333333	0
Nepal_2020	NEP-0615	1327	Dyad	Yes	Women	Married	18-30	Secondary+	Middle	Middle	0.944444444	0.833333333	0.277777778	1	0.833333333	0.666666667	0.833333333	0.666666667	0.866666667	0.466666667	0.333333333	0.5	0	0.666666667	0	0.666666667	2	2	2	2	2	2	2	4	4	4	3	3	3	3	4	10	1	Easy	None	Very much	Very much	0.333333333	0
Nepal_2020	NEP-0619	1330	Dyad	Yes	Men	Married	50+	Preschool-	Second	Poor	1	0.666666667	0.277777778	1	0.833333333	0.666666667	1	0.5	1	0.266666667	0.380952381	0.333333333	1	0.666666667	1	0.5	2	3	2	2	2	2	2	4	4	4	4	4	2	3	2	10	1	Easy	None	Very much	Very much	0.333333333	0
Nepal_2020	NEP-0620	1330	Dyad	Yes	Women	Married	50+	Preschool-	Lowest	Poorest	0.833333333	0.666666667	0.481904491	1	0.666666667	0.666666667	0.5	0.5	1	0.4	0.333333333	0.5	0	0.833333333	1	1	2	2	2	2	2	2	2	4	4	4	4	4	2	3	2	10	3	Very easy	None	Very much	Very much	0	0
Nepal_2020	NEP-0621	1331	Dyad	Yes	Women	Married	50+	Preschool-	Lowest	Poorest	0.777777778	0.666666667	0.413148105	1	0.666666667	0.333333333	0.5	0.5	1	0.266666667	0.380952381	0.432608519	0	0.666666667	1	0.833333333	2	3	2	2	2	2	2	4	4	4	4	4	2	3	2	10	1	Very easy	None	Very much	Very much	0	0
Nepal_2020	NEP-0622	1331	Dyad	Yes	Men	Married	50+	Preschool-	Second	Poor	1	0.666666667	0.277777778	1	0.833333333	0.666666667	1	0.5	1	0.466666667	0.380952381	0.333333333	1	0.666666667	1	0.5	2	3	2	2	2	2	2	4	4	4	4	4	2	3	2	2	3	Easy	None	Very much	Very much	0.333333333	0
Nepal_2020	NEP-0623	1331	Dyad	Yes	Women	Married	50+	Preschool-	Lowest	Poorest	0.944444444	1	0.351788618	1	0.833333333	1	0.833333333	0.5	1	0.6	0.428571429	0.5	0	0.666666667	1	1	2	3	2	2	3	2	2	4	4	4	4	4	3	3	4	10	3	Easy	None	Very much	Very much	0.333333333	0
Nepal_2020	NEP-0624	1332	Dyad	Yes	Men	Married	31-49	Preschool-	Second	Poor	0.944444444	0.833333333	0.277777778	0.791666667	0.666666667	0.666666667	1	0.5	0.733333333	0.266666667	0.333333333	0.5	0.8	0.666666667	1	0.666666667	2	2	2	2	2	2	2	3	4	3	3	3	2	2	3	10	1	Easy	Minimal	Very much	Somewhat	0.333333333	0.333333333
Nepal_2020	NEP-0627	1334	Dyad	Yes	Men	Married	31-49	Preschool-	Middle	Middle	0.944444444	0.833333333	0.388888889	0.875	0.666666667	0.666666667	1	0.666666667	0.733333333	0.4	0.333333333	0.5	1	0.666666667	1	0.5	2	2	2	2	2	2	2	4	3	3	3	3	3	3	3	10	1	Easy	Minimal	Very much	Somewhat	0.333333333	0.333333333
Nepal_2020	NEP-0628	1334	Dyad	Yes	Women	Married	31-49	Preschool-	Fourth	Rich	0.944444444	0.833333333	0.388888889	1	0.833333333	0.666666667	0.833333333	0.666666667	0.866666667	0.466666667	0.380952381	0.5	0	0.833333333	0	0.666666667	2	2	2	3	2	2	2	4	4	4	3	3	3	3	4	10	1	Easy	None	Very much	Very much	0.333333333	0
Nepal_2020	NEP-0636	1339	Dyad	Yes	Women	Married	31-49	Preschool-	Fourth	Rich	0.944444444	0.916666667	0.333333333	1	0.833333333	0.666666667	0.833333333	0.666666667	0.866666667	0.466666667	0.333333333	0.5	0.4	0.666666667	0	0.666666667	2	2	2	2	2	2	2	4	4	4	3	3	3	3	4	10	1	Easy	None	Very much	Very much	0.333333333	0
Nepal_2020	NEP-0639	1341	Dyad	Yes	Women	Married	18-30	Secondary+	Fourth	Rich	0.944444444	0.666666667	0.455780697	0.916666667	0.833333333	0.666666667	0.5	0.5	0.666666667	0.6	0.714285714	0.599275185	0.8	0.833333333	1	0.666666667	2	2	4	4	4	4	2	4	3	3	3	2	3	2	3	2	4	Very easy	None	Somewhat	Very much	0	0
Nepal_2020	NEP-0643	1343	Dyad	Yes	Men	Married	50+	Preschool-	Highest	Richest	0.944444444	0.833333333	0.388888889	0.875	0.666666667	0.666666667	1	0.666666667	0.733333333	0.4	0.333333333	0.5	0.8	0.666666667	1	0.5	2	2	2	2	2	2	2	4	3	3	3	3	3	3	3	10	1	Easy	Minimal	Very much	Somewhat	0.333333333	0.333333333
Nepal_2020	NEP-0644	1343	Dyad	Yes	Women	Married	31-49	Preschool-	Highest	Richest	0.611111111	0.916666667	0.333333333	1	0.833333333	0.666666667	0.833333333	0.666666667	0.866666667	0.466666667	0.333333333	0.5	0	0.833333333	0	0.666666667	2	2	2	2	2	2	2	4	4	4	3	3	3	3	4	10	1	Easy	None	Very much	Very much	0.333333333	0
Nepal_2020	NEP-0645	1344	Dyad	Yes	Men	Married	18-30	Secondary+	Highest	Richest	1	0.916666667	0.424484357	1	0	1	1	0.666666667	0.866666667	0.6	0.047619048	0.432608519	0.6	0.833333333	0	1	1	1	1	1	2	1	1	4	4	4	3	3	4	4	4	10	1	Very easy	None	Very much	Not much	0	0
Nepal_2020	NEP-0646	1344	Dyad	Yes	Women	Married	31-49	Preschool-	Highest	Richest	0.944444444	0.75	0.370793379	0.833333333	0.833333333	0.666666667	1	0.5	0.466666667	0.6	0.238095238	0.666666667	0.6	0.666666667	0	0.666666667	2	2	2	2	1	1	2	3	3	3	2	1	2	3	3	3	3	Easy	Minimal	Very much	Somewhat	0.333333333	0.333333333
Nepal_2020	NEP-0652	1348	Dyad	Yes	Men	Married	31-49	Secondary+	Middle	Middle	0.944444444	0.833333333	0.388888889	1	0.833333333	0.666666667	1	0.5	1	0.4	0.333333333	0.5	1	0.666666667	1	0.5	2	2	2	2	2	2	2	4	4	4	4	4	3	3	3	10	1	Very easy	None	Very much	Very much	0	0
Nepal_2020	NEP-0653	1348	Dyad	Yes	Women	Married	31-49	Preschool-	Second	Poor	1	0.916666667	0.333333333	1	1	1	1	0.666666667	0.866666667	0.733333333	0.380952381	0.666666667	0	0.666666667	0	0.666666667	2	2	2	2	3	2	2	3	3	4	4	4	3	4	3	2	4	Very easy	None	Very much	Very much	0	0
Nepal_2020	NEP-0676	1359	Dyad	Yes	Women	Married	50+	Preschool-	Middle	Middle	0.5	0.666666667	0.611111111	0.5	0.666666667	0.666666667	0.833333333	0.666666667	0.666666667	0.733333333	0.666666667	0.333333333	0.4	0.666666667	1	0.5	2	2	3	4	4	3	3	3	3	3	3	3	4	3	2	3	4	Difficult	Minimal	Somewhat	Not much	0.666666667	0.333333333
Nepal_2020	NEP-0680	1362	Dyad	Yes	Men	Married	50+	Preschool-	Lowest	Poorest	0.944444444	0.666666667	0.395052595	1	0.166666667	1	1	0.5	0.866666667	0.4	0.047619048	0.599275185	0.2	1	0	0.833333333	1	1	1	1	2	1	1	4	3	4	4	3	3	3	3	10	1	Very easy	None	Very much	Not much	0	0
Nepal_2020	NEP-0681	1362	Dyad	Yes	Women	Married	31-49	Preschool-	Middle	Middle	0.944444444	0.75	0.535595468	1	0.666666667	0.666666667	1	0.666666667	0.533333333	0.333333333	0.333333333	0.666666667	0.4	0.666666667	1	1	2	2	2	2	2	2	2	4	3	3	2	1	2	3	3	10	1	Easy	None	Very much	Somewhat	0.333333333	0
Nepal_2020	NEP-0682	1363	Dyad	Yes	Men	Married	31-49	Preschool-	Second	Poor	1	0.833333333	0.535595468	0.958333333	0.333333333	0.666666667	1	0.666666667	0.866666667	0.533333333	0.095238095	0.599275185	0.6	0.833333333	1	0.666666667	2	1	1	1	1	2	1	4	4	4	3	3	3	4	4	10	1	Very easy	None	Very much	Somewhat	0	0
Nepal_2020	NEP-0683	1363	Dyad	Yes	Women	Married	31-49	Preschool-	Second	Poor	0.944444444	0.75	0.222222222	0.958333333	0.833333333	0.666666667	1	0.5	0.6	0.133333333	0.333333333	0.666666667	0.4	0.666666667	1	0.666666667	2	2	2	2	2	2	2	3	3	3	3	2	1	1	3	10	1	Easy	None	Very much	Somewhat	0.333333333	0
Nepal_2020	NEP-0688	1366	Dyad	Yes	Women	Married	31-49	Preschool-	Middle	Middle	0.777777778	0.833333333	0.400225141	0.541666667	0.666666667	0.666666667	1	0.5	0.733333333	0.4	0.238095238	0.666666667	0.6	0.666666667	0	0.666666667	2	2	2	2	1	1	2	4	4	3	3	2	3	3	3	10	1	Easy	Minimal	Very much	Somewhat	0.333333333	0.333333333
Nepal_2020	NEP-0689	1366	Dyad	Yes	Men	Married	50+	Secondary+	Second	Poor	0.944444444	0.833333333	0.480039913	0.916666667	0.333333333	1	1	0.666666667	1	0.6	0.142857143	0.599275185	1	1	1	0.5	2	1	1	2	1	2	1	4	4	4	4	4	3	3	3	2	3	Very easy	None	Very much	Somewhat	0	0
Nepal_2020	NEP-0690	1367	Dyad	Yes	Women	Married	50+	Preschool-	Highest	Richest	0.777777778	0.666666667	0.222222222	0.583333333	0.833333333	0.666666667	0.833333333	0.666666667	0.866666667	0.8	0.285714286	0.666666667	0.4	1	1	1	2	2	2	2	1	2	2	4	4	4	3	3	4	4	3	2	4	Easy	None	Very much	Very much	0.333333333	0
Nepal_2020	NEP-0695	1370	Dyad	Yes	Men	Married	50+	Secondary+	Highest	Richest	0.944444444	0.833333333	0.388888889	0.916666667	0.666666667	0.666666667	1	0.666666667	0.733333333	0.4	0.333333333	0.5	1	0.666666667	1	0.5	2	2	2	2	2	2	2	4	3	3	3	3	3	3	3	10	1	Easy	None	Very much	Somewhat	0.333333333	0
Nepal_2020	NEP-0696	1370	Dyad	Yes	Women	Married	50+	Preschool-	Highest	Richest	0.611111111	1	0.333333333	1	0.833333333	0.666666667	0.833333333	0.666666667	0.866666667	0.666666667	0.333333333	0.5	0.4	0.833333333	0	0.666666667	2	2	2	2	2	2	2	4	4	4	3	3	3	3	4	2	3	Easy	None	Very much	Very much	0.333333333	0
Nepal_2020	NEP-0697	1371	Dyad	Yes	Women	Married	31-49	Preschool-	Lowest	Poorest	0.888888889	0.833333333	0.455780697	0.958333333	0.5	0.666666667	0.833333333	0.5	0.733333333	0.4	0.333333333	0.666666667	0.4	0.666666667	1	1	2	2	2	2	2	2	2	4	3	4	3	2	3	3	3	10	1	Easy	None	Very much	Very much	0.333333333	0
Nepal_2020	NEP-0701	1373	Dyad	Yes	Men	Married	50+	Preschool-	Second	Poor	0.833333333	0.583333333	0.222222222	0.708333333	0.666666667	1	1	0.5	0.8	0.333333333	0.333333333	0.5	0.8	0.833333333	0	0.833333333	2	2	2	2	1	1	4	4	4	4	3	2	2	3	3	10	1	Very easy	Minimal	Somewhat	Not much	0	0.333333333
Nepal_2020	NEP-0703	1374	Dyad	Yes	Women	Married	31-49	Preschool-	Lowest	Poorest	0.722222222	0.75	0.455780697	0.041666667	0.5	0.666666667	0.833333333	0.5	0.733333333	0.666666667	0.285714286	0.666666667	0.8	0.666666667	1	0.333333333	2	2	2	2	1	2	2	4	3	3	3	3	4	3	3	2	3	Easy	Minimal	Very much	Somewhat	0.333333333	0.333333333
Nepal_2020	NEP-0704	1374	Dyad	Yes	Men	Married	31-49	Preschool-	Lowest	Poorest	0.777777778	0.75	0.413148105	0.458333333	0.166666667	1	1	0.666666667	0.6	0.466666667	0.333333333	0.599275185	0.6	0.666666667	1	0.333333333	2	2	2	2	2	2	2	2	3	3	3	3	3	4	3	10	1	Very easy	None	Very much	Not at all	0	0
Nepal_2020	NEP-0708	1376	Dyad	Yes	Women	Married	50+	Preschool-	Middle	Middle	1	0.833333333	0.333333333	1	0.833333333	0.666666667	1	0.666666667	0.666666667	0.466666667	0.333333333	0.666666667	0.2	0.666666667	0	0.666666667	2	2	2	2	2	2	2	3	3	3	3	3	3	4	3	10	1	Easy	None	Very much	Very much	0.333333333	0
Nepal_2020	NEP-0719	1383	Dyad	Yes	Women	Married	18-30	Secondary+	Fourth	Rich	0.944444444	0.75	0.388888889	0.958333333	1	0.666666667	1	0.5	0.533333333	0.333333333	0.333333333	0.666666667	0.4	0.666666667	1	0.833333333	2	2	2	2	2	2	2	3	3	4	2	1	2	3	3	10	1	Easy	None	Very much	Very much	0.333333333	0
Nepal_2020	NEP-0721	1385	Dyad	Yes	Men	Married	18-30	Preschool-	Second	Poor	0.888888889	0.666666667	0.352338095	0.916666667	0.666666667	0.666666667	1	0.25	0.666666667	0.533333333	0.238095238	0.333333333	0	0.833333333	0	0.5	4	1	1	3	1	1	1	3	3	4	3	2	3	3	3	3	1	Very easy	None	Very much	Somewhat	0	0
Nepal_2020	NEP-0722	1385	Dyad	Yes	Men	Married	31-49	Preschool-	Lowest	Poorest	1	0.75	0.426348935	0.833333333	0.666666667	1	1	0.666666667	0.933333333	0.666666667	0.333333333	0.432608519	0.4	0.5	1	0.666666667	2	2	2	2	2	2	2	4	4	4	3	4	3	4	3	2	3	Very easy	None	Very much	Not much	0	0
Nepal_2020	NEP-0726	1387	Dyad	Yes	Men	Married	50+	Primary	Highest	Richest	0.944444444	0.833333333	0.388888889	0.916666667	0.833333333	0.666666667	1	0.666666667	0.733333333	0.4	0.333333333	0.5	1	0.666666667	1	0.5	2	2	2	2	2	2	2	4	3	3	3	3	3	3	3	10	1	Easy	None	Very much	Somewhat	0.333333333	0
Nepal_2020	NEP-0727	1388	Dyad	Yes	Women	Married	50+	Preschool-	Second	Poor	1	0.916666667	0.5	0.916666667	0.833333333	1	1	0.666666667	1	0.733333333	0.428571429	0.333333333	0	1	0	0.666666667	3	2	2	2	3	2	2	4	4	4	4	4	3	4	4	2	3	Easy	None	Very much	Very much	0.333333333	0
Nepal_2020	NEP-0729	1389	Not	Yes	Women	Not married	18-30	Preschool-	Second	Poor	0.944444444	0.416666667	0.333333333	0.416666667	0.666666667	0.666666667	0	0.166666667	0	0.2	0.333333333	0.666666667	0	0.166666667	0	0	2	2	2	2	2	2	2	1	1	1	1	1	2	2	2	10	1	Easy	Severe	Very much	Somewhat	0.333333333	1
Nepal_2020	NEP-0731	1390	Dyad	Yes	Women	Married	31-49	Preschool-	Fourth	Rich	0.944444444	1	0.222222222	0.666666667	0.666666667	0.666666667	0.666666667	0.5	0.666666667	0.533333333	0.047619048	0.597241327	0.8	0.833333333	1	1	1	1	2	1	1	1	1	3	4	4	3	1	1	3	4	2	3	Easy	Minimal	Very much	Somewhat	0.333333333	0.333333333
Nepal_2020	NEP-0732	1391	Dyad	Yes	Men	Married	50+	Primary	Highest	Richest	0.944444444	0.833333333	0.277777778	1	0.833333333	0.666666667	1	0.5	0.933333333	0.466666667	0.380952381	0.5	1	0.666666667	1	0.5	2	2	2	2	2	2	3	4	4	4	3	4	3	4	3	10	1	Easy	None	Very much	Somewhat	0.333333333	0
Nepal_2020	NEP-0737	1395	Dyad	Yes	Women	Married	31-49	Preschool-	Second	Poor	0.944444444	0.833333333	0.333333333	1	0.833333333	0.666666667	0.833333333	0.666666667	0.8	0.466666667	0.380952381	0.5	0	0.666666667	0	0.666666667	2	2	2	2	2	2	3	4	4	3	3	3	3	3	4	10	1	Easy	None	Very much	Very much	0.333333333	0
Nepal_2020	NEP-0738	1396	Dyad	Yes	Men	Married	50+	Preschool-	Second	Poor	0.944444444	0.75	0.277777778	1	0.666666667	0.666666667	1	0.5	1	0.4	0.380952381	0.333333333	1	0.666666667	1	0.5	2	3	2	2	2	2	2	4	4	4	4	4	3	3	3	10	1	Easy	None	Very much	Very much	0.333333333	0
Nepal_2020	NEP-0746	1400	Dyad	Yes	Women	Married	50+	Preschool-	Fourth	Rich	0.611111111	0.833333333	0.333333333	1	0.833333333	0.666666667	0.833333333	0.666666667	0.866666667	0.466666667	0.333333333	0.5	0.4	1	0	0.666666667	2	2	2	2	2	2	2	4	4	4	3	3	3	3	4	10	1	Very easy	None	Very much	Very much	0	0
Nepal_2020	NEP-0751	1403	Dyad	Yes	Women	Married	50+	Preschool-	Second	Poor	0.888888889	0.833333333	0.400225141	0.916666667	0.666666667	0.666666667	1	0.666666667	0.533333333	0.333333333	0.285714286	0.666666667	0.4	0.666666667	1	0.666666667	2	2	2	1	2	2	2	3	3	4	2	1	2	3	3	10	1	Easy	Minimal	Very much	Somewhat	0.333333333	0.333333333
Nepal_2020	NEP-0752	1404	Dyad	Yes	Men	Married	18-30	Preschool-	Second	Poor	1	0.666666667	0.277777778	1	0.833333333	0.666666667	1	0.5	1	0.266666667	0.380952381	0.333333333	1	0.666666667	1	0.5	2	3	2	2	2	2	2	4	4	4	4	4	2	3	2	10	1	Easy	None	Very much	Very much	0.333333333	0
Nepal_2020	NEP-0764	1410	Dyad	Yes	Women	Married	50+	Preschool-	Second	Poor	0.722222222	0.5	0.333333333	0.5	0.666666667	0.666666667	1	0.5	0.4	0.133333333	0.333333333	0.666666667	0.6	0.666666667	1	0.166666667	2	2	2	2	2	2	2	3	3	2	2	1	1	2	2	10	1	Easy	Severe	Very much	Somewhat	0.333333333	1
Nepal_2020	NEP-0765	1411	Dyad	Yes	Women	Married	31-49	Preschool-	Second	Poor	0.722222222	0.75	0.315237824	0.5	0.5	0.666666667	0.5	0.666666667	0.933333333	0.666666667	0.238095238	0.529849845	0.4	0.833333333	1	0.666666667	2	2	2	1	2	1	2	3	4	4	4	4	4	3	3	2	3	Easy	Minimal	Very much	Very much	0.333333333	0.333333333
Nepal_2020	NEP-0771	1414	Dyad	Yes	Women	Married	31-49	Preschool-	Lowest	Poorest	1	0.916666667	0.480039913	1	0	1	1	0.666666667	0.733333333	0.4	0.333333333	0.432608519	0	1	0	0.666666667	2	2	2	2	2	2	2	3	3	3	4	3	3	3	3	10	1	Very easy	None	Very much	Not much	0	0
Nepal_2020	NEP-0772	1415	Dyad	Yes	Men	Married	31-49	Secondary+	Highest	Richest	0.944444444	0.833333333	0.277777778	1	0.666666667	0.666666667	1	0.5	0.933333333	0.466666667	0.333333333	0.5	1	0.666666667	1	0.5	2	2	2	2	2	2	2	4	4	3	4	4	3	4	3	10	1	Easy	Minimal	Very much	Somewhat	0.333333333	0.333333333
Nepal_2020	NEP-0774	1416	Dyad	Yes	Women	Married	50+	Preschool-	Second	Poor	0.888888889	0.75	0.455780697	0.916666667	0.666666667	1	1	0.666666667	0.533333333	0.266666667	0.238095238	0.666666667	0.4	0.666666667	1	0.5	2	2	2	2	1	1	2	3	4	3	2	1	1	3	3	10	1	Easy	Minimal	Very much	Not much	0.333333333	0.333333333
Nepal_2020	NEP-0775	1416	Dyad	Yes	Men	Married	50+	Preschool-	Middle	Middle	0.944444444	0.833333333	0.432152866	1	0.333333333	1	1	0.666666667	0.733333333	0.4	0.142857143	0.599275185	0.6	0.833333333	1	0.833333333	2	2	1	1	1	2	1	4	3	3	3	3	3	3	3	10	1	Very easy	None	Very much	Not much	0	0
Nepal_2020	NEP-0776	1417	Dyad	Yes	Men	Married	31-49	Preschool-	Second	Poor	1	0.666666667	0.277777778	1	0.833333333	0.666666667	1	0.5	1	0.266666667	0.380952381	0.333333333	1	0.666666667	1	0.5	2	3	2	2	2	2	2	4	4	4	4	4	2	3	2	10	1	Easy	None	Very much	Very much	0.333333333	0
Nepal_2020	NEP-0777	1417	Dyad	Yes	Women	Married	31-49	Preschool-	Second	Poor	0.833333333	0.583333333	0.424484357	1	0.666666667	0.333333333	0.333333333	0.5	1	0.266666667	0.380952381	0.432608519	0	0.833333333	1	0.833333333	2	3	2	2	2	2	2	4	4	4	4	4	2	3	2	10	1	Very easy	None	Very much	Very much	0	0
Nepal_2020	NEP-0781	1419	Dyad	Yes	Men	Married	31-49	Preschool-	Second	Poor	1	0.666666667	0.277777778	1	0.833333333	0.666666667	1	0.5	1	0.266666667	0.380952381	0.333333333	1	0.666666667	1	0.5	2	3	2	2	2	2	2	4	4	4	4	4	2	3	2	10	1	Easy	None	Very much	Very much	0.333333333	0
Nepal_2020	NEP-0784	1421	Dyad	Yes	Men	Married	31-49	Primary	Second	Poor	1	0.666666667	0.519004762	1	1	0.666666667	1	0.5	1	0.466666667	0.380952381	0.333333333	1	1	1	0.833333333	2	3	2	2	2	2	2	4	4	4	4	4	2	3	2	2	3	Very easy	None	Very much	Very much	0	0
Nepal_2020	NEP-0785	1421	Dyad	Yes	Women	Married	31-49	Preschool-	Second	Poor	0.888888889	1	0.370793379	0.875	0.833333333	1	1	1	1	0.666666667	0.333333333	0.529849845	0.8	1	1	1	2	2	2	2	2	2	2	4	4	4	4	4	3	3	3	2	4	Very easy	None	Very much	Very much	0	0
Nepal_2020	NEP-0786	1421	Dyad	Yes	Women	Married	18-30	Preschool-	Fourth	Rich	0.944444444	0.833333333	0.277777778	1	0.833333333	0.666666667	0.833333333	0.666666667	0.866666667	0.6	0.333333333	0.5	0	0.666666667	0	0.666666667	2	2	2	2	2	2	2	4	4	4	3	3	3	3	3	2	3	Easy	None	Very much	Very much	0.333333333	0
Nepal_2020	NEP-0787	1422	Dyad	Yes	Women	Married	50+	Preschool-	Middle	Middle	0.777777778	0.833333333	0.370793379	1	0.5	0.666666667	0.5	0.5	0.733333333	0.666666667	0.047619048	0.666666667	0.4	0.666666667	1	0.666666667	1	1	1	1	1	1	2	3	4	3	3	3	3	3	4	2	3	Easy	None	Very much	Somewhat	0.333333333	0
Nepal_2020	NEP-0789	1423	Dyad	Yes	Men	Married	50+	Preschool-	Second	Poor	1	0.833333333	0.450608151	1	0.333333333	1	1	0.666666667	0.866666667	0.533333333	0.380952381	0.529849845	0.6	0.833333333	1	1	2	1	1	1	4	2	4	4	4	3	4	3	4	3	4	10	1	Very easy	None	Very much	Not at all	0	0
Nepal_2020	NEP-0790	1423	Dyad	Yes	Women	Married	50+	Preschool-	Second	Poor	0.944444444	0.75	0.333333333	0.75	0.666666667	0.333333333	1	0.5	0.6	0.4	0.333333333	0.666666667	0.8	0.666666667	1	0.5	2	2	2	2	2	2	2	3	3	3	3	2	4	2	3	10	1	Easy	None	Very much	Somewhat	0.333333333	0
Nepal_2020	NEP-0791	1424	Dyad	Yes	Men	Married	31-49	Preschool-	Second	Poor	0.944444444	0.666666667	0.277777778	1	0.666666667	0.666666667	1	0.5	1	0.266666667	0.380952381	0.333333333	1	0.666666667	1	0.5	2	3	2	2	2	2	2	4	4	4	4	4	2	3	2	10	1	Easy	None	Very much	Very much	0.333333333	0
Nepal_2020	NEP-0808	1432	Dyad	Yes	Women	Married	31-49	Primary	Lowest	Poorest	0.833333333	0.666666667	0.666666667	0.458333333	0.666666667	0.333333333	0.666666667	0.666666667	0.733333333	0.8	1	0.5	0.4	0.666666667	1	0.5	4	4	4	4	4	4	4	3	3	3	3	4	4	4	3	3	3	Easy	None	Very much	Very much	0.333333333	0
Nepal_2020	NEP-0813	1436	Dyad	Yes	Men	Married	50+	Primary	Middle	Middle	0.888888889	0.666666667	0.5	0.708333333	0	1	1	0.666666667	1	0.733333333	0.666666667	0.5	1	0.666666667	1	0.705222535	3	3	3	3	3	3	3	4	4	4	4	4	3	4	2	3	4	Very easy	None	Very much	Very much	0	0
Nepal_2020	NEP-0817	1438	Not	Yes	Women	Not married	18-30	Preschool-	Middle	Middle	0.944444444	0.166666667	0.333333333	0.75	0.833333333	0.666666667	0	0.5	0.333333333	0.066666667	0.333333333	0.5	0	0.666666667	0	0.666666667	2	2	2	2	2	2	2	2	2	2	2	2	1	1	2	10	1	Easy	None	Very much	Very much	0.333333333	0
Nepal_2020	NEP-0818	1438	Not	Yes	Women	Married	31-49	Preschool-	Middle	Middle	0.611111111	0.833333333	0.333333333	1	0.833333333	0.666666667	0.833333333	0.666666667	0.866666667	0.4	0.333333333	0.5	0.2	0.666666667	0	0.666666667	2	2	2	2	2	2	2	4	4	4	3	3	3	3	3	10	1	Easy	None	Very much	Very much	0.333333333	0
Nepal_2020	NEP-0819	1439	Dyad	Yes	Women	Married	31-49	Preschool-	Second	Poor	0.944444444	0.75	0.333333333	1	0.666666667	0.666666667	1	0.666666667	0.733333333	0.333333333	0.333333333	0.666666667	0.6	0.666666667	1	0.666666667	2	2	2	2	2	2	2	3	4	4	3	2	2	3	3	10	1	Easy	Minimal	Very much	Somewhat	0.333333333	0.333333333
Nepal_2020	NEP-0820	1439	Dyad	Yes	Men	Married	31-49	Preschool-	Second	Poor	0.944444444	0.75	0.480039913	1	0.333333333	0.666666667	1	0.666666667	0.933333333	0.533333333	0.19047619	0.599275185	0.6	1	1	1	2	1	2	2	1	2	1	4	4	4	4	3	3	4	4	10	1	Very easy	None	Very much	Not much	0	0
Nepal_2020	NEP-0821	1440	Dyad	Yes	Men	Married	31-49	Secondary+	Highest	Richest	0.944444444	0.833333333	0.388888889	0.791666667	0.666666667	0.666666667	1	0.666666667	0.733333333	0.4	0.333333333	0.5	1	0.666666667	1	0.5	2	2	2	2	2	2	2	4	3	3	3	3	3	3	3	10	1	Easy	Minimal	Very much	Somewhat	0.333333333	0.333333333
Nepal_2020	NEP-0822	1440	Dyad	Yes	Women	Married	31-49	Preschool-	Fourth	Rich	0.944444444	0.916666667	0.444444444	1	0.833333333	0.666666667	0.833333333	0.666666667	0.8	0.466666667	0.333333333	0.5	0	0.666666667	0	0.666666667	2	2	2	2	2	2	2	4	4	3	3	3	3	3	4	10	1	Easy	None	Very much	Very much	0.333333333	0
Nepal_2020	NEP-0833	1445	Dyad	Yes	Women	Married	50+	Preschool-	Middle	Middle	0.666666667	0.916666667	0.270109268	0.625	0.666666667	0.333333333	0.666666667	0.666666667	0.466666667	0.6	0.333333333	0.599275185	0.6	0.666666667	1	0.666666667	2	2	2	2	2	2	2	3	3	3	1	2	3	3	4	10	3	Easy	Minimal	Very much	Not much	0.333333333	0.333333333
Nepal_2020	NEP-0836	1447	Dyad	Yes	Men	Married	50+	Preschool-	Middle	Middle	0.944444444	0.833333333	0.388888889	0.875	0.666666667	0.666666667	1	0.666666667	0.733333333	0.4	0.333333333	0.5	0.8	0.666666667	1	0.5	2	2	2	2	2	2	2	4	3	3	3	3	3	3	3	10	1	Easy	Minimal	Very much	Somewhat	0.333333333	0.333333333
Nepal_2020	NEP-0837	1448	Dyad	Yes	Men	Married	31-49	Preschool-	Lowest	Poorest	1	0.666666667	0.277777778	1	0.666666667	0.666666667	1	0.5	1	0.266666667	0.380952381	0.333333333	1	0.666666667	1	0.5	2	3	2	2	2	2	2	4	4	4	4	4	2	3	2	10	1	Easy	None	Very much	Very much	0.333333333	0
Nepal_2020	NEP-0838	1448	Dyad	Yes	Men	Married	50+	Preschool-	Lowest	Poorest	1	0.666666667	0.277777778	1	0.666666667	0.666666667	1	0.5	1	0.266666667	0.380952381	0.333333333	1	0.666666667	1	0.5	2	3	2	2	2	2	2	4	4	4	4	4	2	3	2	10	1	Very easy	None	Very much	Very much	0	0
Nepal_2020	NEP-0839	1448	Dyad	Yes	Women	Married	31-49	Preschool-	Lowest	Poorest	1	0.75	0.424484357	1	0.166666667	1	1	0.666666667	0.933333333	0.533333333	0	0.432608519	0.2	1	1	0.833333333	1	1	1	1	1	1	1	4	4	4	4	3	4	3	4	10	1	Very easy	None	Very much	Not much	0	0
Nepal_2020	NEP-0840	1448	Dyad	Yes	Women	Married	31-49	Preschool-	Lowest	Poorest	1	0.833333333	0.506163706	0.875	0	1	1	0.666666667	0.933333333	0.533333333	0.095238095	0.432608519	0	0.833333333	1	0.666666667	1	1	1	1	2	2	1	4	4	4	4	3	4	3	4	10	1	Very easy	None	Very much	Not much	0	0
Nepal_2020	NEP-0841	1449	Dyad	Yes	Women	Married	31-49	Preschool-	Highest	Richest	0.944444444	0.833333333	0.333333333	1	0.833333333	0.666666667	0.833333333	0.666666667	0.866666667	0.466666667	0.333333333	0.5	0	0.833333333	0	0.666666667	2	2	2	2	2	2	2	4	4	4	3	3	3	3	4	10	1	Easy	None	Very much	Very much	0.333333333	0
Nepal_2020	NEP-0842	1449	Dyad	Yes	Men	Married	31-49	Primary	Fourth	Rich	0.944444444	0.833333333	0.388888889	0.833333333	0.666666667	0.666666667	1	0.666666667	0.733333333	0.4	0.333333333	0.5	1	0.666666667	1	0.5	2	2	2	2	2	2	2	4	3	3	3	3	3	3	3	10	1	Easy	None	Very much	Somewhat	0.333333333	0
Nepal_2020	NEP-0847	1451	Dyad	Yes	Women	Married	50+	Preschool-	Highest	Richest	0.555555556	0.428095872	0.424484357	0.583333333	0.666666667	0.333333333	1	0.333333333	0.6	0.133333333	0.285714286	0.599275185	0.4	1	1	1	2	2	2	2	1	2	2	4	4	3	2	1	2	2	1	10	1	Easy	None	Very much	Very much	0.333333333	0
Nepal_2020	NEP-0850	1453	Dyad	Yes	Men	Married	50+	Preschool-	Second	Poor	1	0.666666667	0.277777778	1	0.833333333	0.666666667	1	0.5	1	0.266666667	0.380952381	0.333333333	1	0.666666667	1	0.5	2	3	2	2	2	2	2	4	4	4	4	4	2	3	2	10	1	Easy	None	Very much	Very much	0.333333333	0
Nepal_2020	NEP-0858	1457	Dyad	Yes	Men	Married	50+	Preschool-	Middle	Middle	1	0.666666667	0.277777778	1	1	0.666666667	1	0.5	1	0.266666667	0.380952381	0.333333333	1	0.666666667	1	0.5	2	3	2	2	2	2	2	4	4	4	4	4	2	3	2	10	1	Easy	None	Very much	Very much	0.333333333	0
Nepal_2020	NEP-0866	1462	Dyad	Yes	Women	Married	31-49	Preschool-	Middle	Middle	0.611111111	0.833333333	0.277777778	1	0.833333333	0.666666667	0.833333333	0.666666667	0.866666667	0.466666667	0.333333333	0.5	0	0.833333333	0	0.666666667	2	2	2	2	2	2	2	4	4	4	3	3	3	3	4	10	1	Easy	None	Very much	Very much	0.333333333	0
Nepal_2020	NEP-0867	1462	Dyad	Yes	Men	Married	50+	Preschool-	Middle	Middle	0.944444444	0.833333333	0.333333333	0.875	0.666666667	0.666666667	1	0.666666667	0.733333333	0.4	0.333333333	0.5	0.8	0.666666667	1	0.5	2	2	2	2	2	2	2	4	3	3	3	3	3	3	3	10	1	Easy	None	Very much	Somewhat	0.333333333	0
Nepal_2020	NEP-0868	1463	Dyad	Yes	Women	Married	31-49	Preschool-	Fourth	Rich	0.611111111	0.916666667	0.333333333	1	0.833333333	0.666666667	0.833333333	0.666666667	0.866666667	0.666666667	0.333333333	0.5	0	1	0	0.666666667	2	2	2	2	2	2	2	4	4	4	3	3	3	3	4	2	3	Easy	None	Very much	Very much	0.333333333	0
Nepal_2020	NEP-0869	1463	Dyad	Yes	Men	Married	50+	Secondary+	Highest	Richest	0.944444444	0.833333333	0.388888889	0.875	0.833333333	0.666666667	1	0.666666667	0.733333333	0.4	0.333333333	0.5	1	0.666666667	1	0.5	2	2	2	2	2	2	2	4	3	3	3	3	3	3	3	10	1	Easy	None	Very much	Somewhat	0.333333333	0
Nepal_2020	NEP-0870	1464	Dyad	Yes	Women	Married	18-30	Preschool-	Middle	Middle	0.944444444	0.666666667	0.537460046	1	0.833333333	0.666666667	1	0.5	0.533333333	0.4	0.333333333	0.666666667	0.8	0.833333333	0	0.833333333	2	2	2	2	2	2	2	3	4	3	2	1	3	3	3	10	1	Easy	None	Very much	Somewhat	0.333333333	0
Nepal_2020	NEP-0871	1464	Dyad	Yes	Men	Married	31-49	Preschool-	Second	Poor	1	0.833333333	0.461584628	1	0.333333333	1	1	0.666666667	0.866666667	0.533333333	0.19047619	0.599275185	0.4	1	1	1	2	1	2	2	1	2	1	4	4	4	3	3	3	4	4	10	1	Very easy	None	Very much	Somewhat	0	0
Nepal_2020	NEP-0874	1466	Dyad	Yes	Women	Married	31-49	Preschool-	Middle	Middle	0.666666667	0.833333333	0.603992079	0.875	0.833333333	0.666666667	0.666666667	0.833333333	0.666666667	0.733333333	0.285714286	0.529849845	0.4	0.833333333	1	0.666666667	2	2	2	2	1	2	2	3	4	3	3	2	4	3	3	3	3	Easy	Minimal	Very much	Very much	0.333333333	0.333333333
Nepal_2020	NEP-0875	1467	Dyad	Yes	Women	Married	50+	Preschool-	Middle	Middle	1	0.916666667	0.333333333	1	1	1	1	0.666666667	1	0.733333333	0.333333333	0.666666667	0	1	0	0.666666667	2	2	2	2	2	2	2	4	4	4	4	4	3	4	3	2	4	Easy	None	Very much	Somewhat	0.333333333	0
Nepal_2020	NEP-0882	1471	Dyad	Yes	Women	Married	31-49	Preschool-	Lowest	Poorest	0.944444444	0.75	0.400225141	0.833333333	0.5	0.333333333	1	0.5	0.533333333	0.333333333	0.333333333	0.432608519	0.4	0.666666667	0	0.5	2	2	2	2	2	2	2	3	3	3	3	1	1	2	3	2	2	Easy	None	Very much	Somewhat	0.333333333	0
Nepal_2020	NEP-0883	1471	Dyad	Yes	Men	Married	31-49	Preschool-	Lowest	Poorest	0.944444444	0.666666667	0.424484357	1	0.333333333	1	1	0.666666667	0.8	0.4	0.285714286	0.599275185	0.6	1	1	0.5	2	2	2	2	1	2	2	3	4	4	3	3	2	3	4	10	1	Very easy	None	Very much	Not at all	0	0
Nepal_2020	NEP-0886	1473	Dyad	Yes	Women	Married	31-49	Preschool-	Second	Poor	0.722222222	0.666666667	0.400225141	0.5	0.833333333	0.333333333	1	0.666666667	0.533333333	0.4	0.19047619	0.666666667	0.4	0.666666667	1	0.666666667	2	2	2	1	1	1	2	3	4	3	2	1	1	2	3	2	3	Easy	Minimal	Very much	Somewhat	0.333333333	0.333333333
Nepal_2020	NEP-0887	1473	Dyad	Yes	Men	Married	50+	Preschool-	Middle	Middle	0.833333333	0.833333333	0.480039913	0.583333333	0.333333333	1	0.833333333	0.666666667	0.866666667	0.666666667	0.333333333	0.599275185	0.6	1	0	0.5	2	2	2	2	2	2	2	4	4	4	3	3	3	3	4	2	3	Very easy	None	Very much	Somewhat	0	0
Nepal_2020	NEP-0889	1475	Dyad	Yes	Women	Married	31-49	Primary	Lowest	Poorest	0.777777778	0.916666667	0.455780697	0.416666667	0.833333333	0.666666667	1	0.5	0.8	0.8	0.285714286	0.666666667	0.6	0.833333333	1	0.666666667	2	2	2	1	2	2	2	4	4	4	3	2	4	3	3	3	4	Easy	Minimal	Very much	Somewhat	0.333333333	0.333333333
Nepal_2020	NEP-0890	1475	Dyad	Yes	Men	Married	31-49	Preschool-	Lowest	Poorest	0.777777778	0.75	0.407344173	0.416666667	0	1	1	0.666666667	0.8	0.333333333	0.19047619	0.599275185	1	0.833333333	1	1	2	2	2	2	1	1	1	3	4	4	3	3	3	2	3	10	1	Very easy	None	Very much	Somewhat	0	0
Nepal_2020	NEP-0893	1478	Dyad	Yes	Men	Married	50+	Preschool-	Second	Poor	1	0.666666667	0.277777778	1	0.833333333	0.666666667	1	0.5	1	0.266666667	0.380952381	0.333333333	1	0.666666667	1	0.5	2	3	2	2	2	2	2	4	4	4	4	4	2	3	2	10	1	Easy	None	Very much	Very much	0.333333333	0
Nepal_2020	NEP-0897	1480	Dyad	Yes	Men	Married	50+	Primary	Middle	Middle	0.944444444	0.666666667	0.555555556	0.708333333	0.666666667	0.666666667	1	0.5	0.733333333	0.666666667	0.666666667	0.333333333	1	0.833333333	0	0.666666667	3	3	3	3	3	3	3	4	3	3	3	3	3	4	3	2	3	Easy	Minimal	Very much	Somewhat	0.333333333	0.333333333
Nepal_2020	NEP-0899	1481	Dyad	Yes	Women	Married	31-49	Primary	Fourth	Rich	0.777777778	0.666666667	0.444444444	0.625	0.666666667	0.333333333	0.666666667	0.5	0.8	0.666666667	1	0.333333333	0.4	0.666666667	1	0.666666667	4	4	4	4	4	4	4	3	3	3	4	4	2	3	3	3	3	Very easy	None	Very much	Very much	0	0
Nepal_2020	NEP-0911	1486	Dyad	Yes	Men	Married	18-30	Secondary+	Second	Poor	1	0.5	0.555555556	0.833333333	0.666666667	0.666666667	0.666666667	0.5	0.666666667	0.533333333	1	0.5	0.8	0.666666667	1	0.666666667	4	4	4	4	4	4	4	3	3	3	3	3	3	4	2	2	2	Easy	Minimal	Somewhat	Very much	0.333333333	0.333333333
Nepal_2020	NEP-0917	1490	Dyad	Yes	Men	Married	31-49	Secondary+	Highest	Richest	0.833333333	0.833333333	0.666666667	0.875	0.666666667	0.666666667	1	0.666666667	0.866666667	0.533333333	0.571428571	0.333333333	0.4	1	1	0.5	1	1	4	1	4	4	4	3	4	4	4	3	4	4	3	10	1	Very easy	None	Very much	Very much	0	0
Nepal_2020	NEP-0918	1490	Dyad	Yes	Women	Married	31-49	Secondary+	Middle	Middle	0.777777778	0.666666667	0.444444444	0.625	0.666666667	0.666666667	0.666666667	0.5	0.666666667	0.666666667	0.761904762	0.5	0.4	0.666666667	1	0.5	4	3	4	2	2	4	4	3	3	3	3	3	3	3	3	3	3	Easy	Minimal	Very much	Somewhat	0.333333333	0.333333333
Nepal_2020	NEP-0933	1498	Dyad	Yes	Men	Married	31-49	Secondary+	Middle	Middle	0.833333333	0.833333333	0.777777778	0.875	0.333333333	0	0.833333333	0.666666667	0.866666667	0.4	0.857142857	0.5	0	0.833333333	1	1	4	4	4	1	4	4	4	4	3	4	3	4	3	3	3	10	1	Very easy	None	Very much	Very much	0	0
Nepal_2020	NEP-0936	1500	Dyad	Yes	Men	Not married	18-30	Secondary+	Middle	Middle	0.833333333	0.833333333	0.555555556	0.791666667	0.5	0.666666667	1	0.833333333	0.933333333	0.933333333	0.952380952	0.333333333	1	1	1	0.666666667	4	3	4	4	4	4	4	4	4	4	3	4	4	4	3	3	4	Very easy	None	Very much	Very much	0	0
Nepal_2020	NEP-0937	1500	Dyad	Yes	Women	Not married	18-30	Secondary+	Middle	Middle	0.833333333	0.833333333	0.313373246	0.958333333	1	1	1	0.5	1	0.8	0.047619048	0.529849845	0	0	0	0.5	1	1	1	2	1	1	1	4	4	4	4	4	4	4	3	2	4	Very easy	None	Very much	Very much	0	0
Nepal_2020	NEP-0945	1506	Dyad	Yes	Men	Married	31-49	Primary	Middle	Middle	0.944444444	1	0.666666667	0.833333333	0.5	1	1	0.666666667	1	0.866666667	0.666666667	0.5	1	0.666666667	1	0.705222535	3	3	3	3	3	3	3	4	4	4	4	4	4	4	4	2	4	Very easy	None	Somewhat	Very much	0	0
Nepal_2020	NEP-0952	1510	Dyad	Yes	Women	Married	31-49	Preschool-	Second	Poor	0.944444444	0.916666667	0.480039913	0.958333333	0.666666667	1	0.833333333	0.666666667	0.666666667	0.666666667	0.333333333	0.529849845	0.4	0.833333333	1	0.666666667	2	2	2	2	2	2	2	3	4	3	3	2	4	4	3	2	2	Easy	None	Very much	Not much	0.333333333	0
Nepal_2020	NEP-0953	1511	Dyad	Yes	Men	Married	50+	Preschool-	Middle	Middle	1	0.666666667	0.277777778	1	0.666666667	0.666666667	1	0.5	1	0.266666667	0.380952381	0.333333333	1	0.666666667	1	0.5	2	3	2	2	2	2	2	4	4	4	4	4	2	3	2	10	1	Very easy	None	Very much	Very much	0	0
Nepal_2020	NEP-0954	1511	Dyad	Yes	Women	Married	50+	Preschool-	Second	Poor	0.888888889	1	0.461584628	1	0.833333333	0.666666667	0.5	0.5	1	0.333333333	0.380952381	0.333333333	0	1	1	1	2	2	2	3	2	2	2	4	4	4	4	4	2	3	2	10	2	Very easy	None	Very much	Very much	0	0
Nepal_2020	NEP-0959	1514	Dyad	Yes	Men	Married	50+	Preschool-	Second	Poor	0.944444444	0.666666667	0.277777778	1	0.833333333	0.666666667	1	0.5	1	0.466666667	0.380952381	0.333333333	1	0.666666667	1	0.5	2	3	2	2	2	2	2	4	4	4	4	4	2	3	2	2	3	Easy	None	Very much	Very much	0.333333333	0
Nepal_2020	NEP-0967	1518	Dyad	Yes	Women	Married	18-30	Secondary+	Lowest	Poorest	0.666666667	0.666666667	0.463449206	0.916666667	1	1	1	0.5	1	0.4	0.095238095	0.529849845	0.2	0.666666667	0	0.333333333	1	2	1	2	1	1	1	4	4	4	4	4	4	4	1	10	1	Easy	None	Very much	Very much	0.333333333	0
Nepal_2020	NEP-0979	1524	Dyad	Yes	Men	Married	50+	Secondary+	Fourth	Rich	0.944444444	0.833333333	0.388888889	0.833333333	0.666666667	0.666666667	1	0.666666667	0.733333333	0.4	0.380952381	0.5	1	0.666666667	1	0.5	2	2	2	2	2	2	3	4	3	3	3	3	3	3	3	10	1	Easy	None	Very much	Somewhat	0.333333333	0
Nepal_2020	NEP-0980	1524	Dyad	Yes	Women	Married	31-49	Preschool-	Highest	Richest	0.944444444	0.833333333	0.333333333	1	0.833333333	0.666666667	0.833333333	0.666666667	0.866666667	0.466666667	0.333333333	0.5	0	0.833333333	0	0.666666667	2	2	2	2	2	2	2	4	4	4	3	3	3	3	4	10	1	Easy	None	Very much	Very much	0.333333333	0
Nepal_2020	NEP-0982	1526	Dyad	Yes	Men	Married	31-49	Primary	Fourth	Rich	0.944444444	0.833333333	0.388888889	1	0.833333333	0.666666667	1	0.5	1	0.6	0.333333333	0.5	1	0.666666667	1	0.5	2	2	2	2	2	2	2	4	4	4	4	4	3	3	3	2	3	Very easy	None	Very much	Very much	0	0
Nepal_2020	NEP-0983	1526	Dyad	Yes	Women	Married	31-49	Preschool-	Fourth	Rich	1	0.916666667	0.333333333	1	0.833333333	1	0.666666667	0.666666667	0.866666667	0.666666667	0.380952381	0.666666667	0	0.666666667	0	0.666666667	2	2	2	2	3	2	2	4	4	4	3	3	3	4	3	2	3	Very easy	None	Very much	Very much	0	0
Nepal_2020	NEP-0984	1527	Dyad	Yes	Men	Married	50+	Preschool-	Lowest	Poorest	1	1	0.535595468	1	0.333333333	1	1	0.666666667	0.933333333	0.666666667	0.047619048	0.432608519	0.4	1	1	1	2	1	1	1	1	1	1	4	4	4	4	3	4	3	4	10	3	Very easy	None	Very much	Not much	0	0
Nepal_2020	NEP-0985	1527	Dyad	Yes	Women	Married	31-49	Preschool-	Lowest	Poorest	0.777777778	0.75	0.277777778	0.291666667	0.666666667	0.666666667	1	0.5	0.666666667	0.6	0.333333333	0.666666667	0.4	0.666666667	0	1	2	2	2	2	2	2	2	3	3	4	3	2	3	3	3	2	3	Easy	None	Very much	Somewhat	0.333333333	0
Nepal_2020	NEP-0986	1528	Dyad	Yes	Men	Married	31-49	Preschool-	Second	Poor	1	0.666666667	0.277777778	1	0.833333333	0.666666667	1	0.5	1	0.266666667	0.380952381	0.333333333	1	0.666666667	1	0.5	2	3	2	2	2	2	2	4	4	4	4	4	2	3	2	10	1	Easy	None	Very much	Very much	0.333333333	0
Nepal_2020	NEP-0987	1529	Dyad	Yes	Women	Married	31-49	Preschool-	Fourth	Rich	1	0.75	0.622447363	1	0.833333333	0.666666667	0.833333333	0.5	0.666666667	0.8	0.333333333	0.599275185	0.4	0.666666667	1	0.333333333	2	2	2	2	2	2	2	3	4	3	3	2	4	4	3	3	3	Easy	Minimal	Very much	Somewhat	0.333333333	0.333333333
[truncated: 3,324 more rows]
[truncated: 7 more columns]
