# Supplementary material for: Quantifying participant distress: Validity and applicability of a distress measure to evaluate harm in quantitative assessments
Source: PLoS One. 2025 Jul 2;20(7):e0326957. doi: 10.1371/journal.pone.0326957 (PMC12220986; doi:10.1371/journal.pone.0326957)
Supplement: S1 Analysis Code — Simplified code used for the distress measure validation analysis. (RMD) [file pone.0326957.s002.Rmd]

# Load Libraries and Functions
```{r message=FALSE, warning=FALSE, echo = FALSE, include=FALSE}
# Load the required R libraries, install if necessary

library(ggplot2) # charts and graphs
library(Hmisc) # useful analysis functions
library(ggpubr) # charts with means and p values
library(corrplot) # correlation plots
library(table1) # creates nice tables 
library(dplyr) # basics
library(forcats) # relabelling factors
library(expss) # allows labels for variables
library(seminr) # PLS-SEM packages


gender_levels <- c("Women", "Men")
age_levels <- list(c("18-30","31-49"), c("31-49","50+"), c("18-30","50+") )
education_levels <- list(c("Preschool-","Primary"), c("Primary","Secondary+"), c("Preschool-","Secondary+"))
country_levels <- list(c("Nepal_2020","Nepal_2022"), c("Nepal_2020","Cambodia_2020"), c("Cambodia_2020","Nepal_2022"))
wealth_levels <- list( c("Poorest","Poor"), c("Poorest","Mid"),c("Poorest","Rich"), c("Poorest","Richest"))


age_levels_2 <-  c("18-30","50+")
education_levels_2 <- c("Preschool-","Secondary+")
wealth_levels_2 <- c("Poorest","Richest")
siglevels <- c("***"=0.001,"**"=0.01, "*"=0.05, "ns"=2)

o_colours <- c("#484859", "#6d6d7a", "#91919b", "#b6b6bd", "#dadade", "#ededee", "#5a5a6a")
o_colours2 <- c("#484859", "#b6b6bd") 
o_colours3 <- c("#484859", "#b6b6bd","#ededee") 
#484859	5a5a6a	6d6d7a	7f7f8b	91919b	a4a4ac	b6b6bd	c8c8cd	dadade	ededee
o_colour <- c("#484859")


height <- 0.05 # Vertical spacing
aux <- 1e-5 # Auxiliary number to identify 'height' among other heights
width <- 0.05 # Desirable horizontal spacing

give.n <- function(z){
  return(data.frame(y = 0.75, label = paste0("n = ",length(z))))
}

mybxplot <- function(mydf, myx, myy,compares, mytitle, mycolour) {
  ggplot(data=mydf, aes(x={{myx}}, y={{myy}})) + 
    geom_violin(fill = mycolour , alpha = .7, lwd=0.1,  notch = FALSE, notchwidth = 0.5) +
    geom_signif(comparisons = list({{compares}}), map_signif_level = siglevels,  
                size = .2, textsize = 4,tip_length = 1, vjust = 2, color = "black") + 
    stat_summary(fun.x=mean, geom="point", shape=18) +
        # stat_summary(fun.data = give.n, geom = "label", size = 3, alpha = 0.7) + 
    ggtitle({{mytitle}}) + 
    theme(axis.text = element_text(size = 7), strip.text = element_text(size = 6),
                axis.title = element_blank(), plot.title = element_text(size = 7) ) +  
    expand_limits(y = 0)
}

theme_clean <- function(){ font = "Fira Sans"
theme(
    text = element_text(family = font, size=9),
    plot.title.position = "plot",
    axis.title = element_blank(),
    plot.title = element_text(family = font,  size = 10, color = "black", face = 'bold'),         
    plot.subtitle = element_text(family = font, size = 9),
    legend.text = element_text(family = font, size = 9,hjust = 0),
    legend.title = element_text(family = font, size = 9, hjust = 0),
    axis.text = element_text(family = font, size = 9),  
    strip.text = element_text(family = font, size = 9), 
    panel.spacing = unit(1, "lines"), 
    plot.margin = unit(c(.3, .3, .3, .3), "cm"))
}
mybxplot2 <- function(mydf, myx, myy,compares, mytitle, mycolour) {
  ggplot(data=mydf, aes(x={{myx}}, y={{myy}})) + 
    geom_violin(fill = mycolour , alpha = .7, lwd=0.1,  notch = FALSE, notchwidth = 0.5) +
    geom_signif(comparisons = list({{compares}}), map_signif_level = siglevels,  
                size = .2, textsize = 4,tip_length = 1, color = "black") + 
    stat_summary(fun.x=mean, geom="point", shape=18) +
    #stat_summary(fun.data = give.n, geom = "label", size = 3, alpha = 0.7) + 
    ggtitle({{mytitle}}) + 
    theme(panel.margin = unit(height + aux, "lines"))+ 
    scale_y_continuous(breaks = c(0, 0.5,1), limits = c(0,1.2), oob = scales::squish) + 
    theme(axis.text = element_text(size = 7), strip.text = element_text(size = 6),
                axis.title = element_blank(), plot.title = element_text(size = 7) ) + theme_clean()
}

mybxplot3 <- function(mydf, myx, myy,compares, mytitle, mycolour) {
  ggplot(data=mydf, aes(x={{myx}}, y={{myy}})) + 
    geom_violin(fill = mycolour , alpha = .7, lwd=0.1,  notch = FALSE, notchwidth = 0.5) +
    geom_signif(comparisons = {{compares}}, map_signif_level = siglevels,  
                size = .1, textsize = 4,tip_length = .01, step_increase = 0.1, color = "black") + 
    stat_summary(fun.x=mean, geom="point", shape=18) +
    #  stat_summary(fun.data = give.n, geom = "label", size = 3, alpha = 0.7) + 
    ggtitle({{mytitle}}) + 
   # geom_signif(comparisons ={{compares}}, map_signif_level = siglevels, size = .3, textsize = 4, tip_length = .1, angle = 0, vjust = -.2, color = "black")    + 
    theme(panel.margin = unit(height + aux, "lines"))+ 
    scale_y_continuous(breaks = c(0, 0.5,1), limits = c(0,1.3), oob = scales::squish) + 
    theme(axis.text = element_text(size = 7), strip.text = element_text(size = 6),
                axis.title = element_blank(), plot.title = element_text(size = 7) ) + theme_clean()
}


myscatter_chart <- function(mydf, myx, myy) {
    font = "Fira Sans"
  ggplot(data = mydf, aes(x={{myx}}, y={{myy}}, color = "#484859" )) + 
  geom_jitter(width = 0.1, height = 0.1, alpha = .7) + scale_color_manual(values = r_colours) + 
  geom_smooth(formula = y ~ x, method=lm, col="#676262") +
  stat_cor(cor.coef.name = "r", method = "pearson", color = "black", size = 4, p.accuracy = 0.001, r.accuracy = 0.001) 
}

flattenCorrMatrix <- function(cormat, pmat) {
  ut <- upper.tri(cormat)
  data.frame(
    row = rownames(cormat)[row(cormat)[ut]],
    column = rownames(cormat)[col(cormat)[ut]],
    cor  =(cormat)[ut],
    p = pmat[ut]
    )
}
```


# Load Files
```{r Load, echo=FALSE}

washgem <- read.csv(file.choose(), header = TRUE, sep = ",", na.strings = "NA")
# Load in S1_Distress_Data.csv

```           


# Correlations ALL
```{r fig.height=15, fig.width=15}

themes_All <- subset(washgem, 
                     select = c(WASHaccess , WASHdecisions, WASHnorms, WASHwellbeing, 
                     controlresources , socialcapital, HHinfluence , HHautonomy, 
                     selfefficacy,	collectiveaction, equalityawareness , gendernorms	,
                     mobility ,lifesatisfication	,	physicalhealth , mentalhealth,
                     distress_simplesum, ease,	stress,	privacy,	comprehension))

themes_Cor <- cor(themes_All, method = "pearson")
par(family="Fira Sans")

corrplot(themes_Cor, method = 'square', type = 'upper', diag = FALSE, addCoef.col = 'black', tl.col = "black", tl.cex = 1.2, insig = "pch")


```


Show in New Window

Warning: Unreplaced values treated as NA as `.x` is not compatible. Warning: Unreplaced values treated as NA as `.x` is not compatible. Warning: Unreplaced values treated as NA as `.x` is not compatible. Warning: Unreplaced values treated as NA as `.x` is not compatible. Warning: Unreplaced values treated as NA as `.x` is not compatible. Warning: Unreplaced values treated as NA as `.x` is not compatible. Warning: Unreplaced values treated as NA as `.x` is not compatible. Warning: Unreplaced values treated as NA as `.x` is not compatible. 
R Console


Show in New Window

Show in New Window
               distress_simplesum Distress
ob5                     0.000    0.323
ob6                     0.000    0.409
ob7                     0.000    0.200
ob8                     0.000    0.382
distress_simplesum          1.000    0.000

simple_mm <- constructs(
  composite("Ease", single_item("ob5")),
  composite("Stress", single_item("ob6")),
  composite("Privacy", single_item("ob7")),
  composite("Comprehension", single_item("ob8")),
  higher_composite("Distress", dimensions = c("Ease","Stress", "Privacy","Comprehension"), method = two_stage)
  )
  
simple_model <- estimate_pls(data = obs_items_58, 
                             measurement_model = simple_mm, 
                        )


# Correlations Selected
```{r fig.height=10, fig.width=10}

themes_selected <- subset(washgem, select = c(HHinfluence , HHautonomy, selfefficacy,	collectiveaction, equalityawareness , mobility , distress_simplesum, ease,	stress,	privacy,	comprehension))

themes_Cor <- cor(themes_selected, method = "pearson")
par(family="Fira Sans")
corrplot(themes_Cor, method = 'square', type = 'upper', diag = FALSE, addCoef.col = 'black', tl.col = "black", tl.cex = 1.2, insig = "pch")


```


Show in New Window

Warning: Unreplaced values treated as NA as `.x` is not compatible. Warning: Unreplaced values treated as NA as `.x` is not compatible. Warning: Unreplaced values treated as NA as `.x` is not compatible. Warning: Unreplaced values treated as NA as `.x` is not compatible. Warning: Unreplaced values treated as NA as `.x` is not compatible. Warning: Unreplaced values treated as NA as `.x` is not compatible. Warning: Unreplaced values treated as NA as `.x` is not compatible. Warning: Unreplaced values treated as NA as `.x` is not compatible. 
R Console


Show in New Window

Show in New Window
               distress_simplesum Distress
ob5                     0.000    0.323
ob6                     0.000    0.409
ob7                     0.000    0.200
ob8                     0.000    0.382
distress_simplesum          1.000    0.000

simple_mm <- constructs(
  composite("Ease", single_item("ob5")),
  composite("Stress", single_item("ob6")),
  composite("Privacy", single_item("ob7")),
  composite("Comprehension", single_item("ob8")),
  higher_composite("Distress", dimensions = c("Ease","Stress", "Privacy","Comprehension"), method = two_stage)
  )
  
simple_model <- estimate_pls(data = obs_items_58, 
                             measurement_model = simple_mm, 
                        )


# PLS-SEM Model Distress with SE and EA
```{r}

simple_mm1 <- constructs(
  composite("Distress", multi_items("ob", 1:4), weights = mode_B),
  reflective("Equality Awareness", multi_items("ea", 1:7)), 
  reflective("Self-efficacy", multi_items("se", 1:5)) ) 

simple_sm1 <- relationships(
  paths(from = "Equality Awareness",  to = "Distress"),
  paths(from = "Self-efficacy",  to = "Distress") )

simple_reversed <- relationships(
  paths(from = "Distress",  to = "Equality Awareness"),
  paths(from = "Distress",  to = "Self-efficacy"))

pls_model1 <- estimate_pls(data = washgem, 
                             measurement_model = simple_mm1, 
                             structural_model = simple_sm1)


model_summary1 <- summary(pls_model1)
model_summary1

model_summary1$validity$vif_items #"Check the formative measurement models for collinearity through VIF values. Looking for VIF values below the threshold value of 3

model_summary1$weights #Analyze indicator weights for significance and relevance. 

# Reset nboot to 5000 for full run. Made 100 here for speed. 
boot_estimates1 <- bootstrap_model(pls_model1, nboot = 100, cores = 1, seed =123) #Weight analysis is better done with bootstrapping. Since using such a great number of samples requires much computational time, we may choose a smaller number of samples (e.g., 1,000) for the initial model estimation. For the final result reporting, however, we should use the recommended number of 10,000 bootstrap samples

plot(boot_estimates1, title = "Distress Measure Validation Model")
browse_plot(boot_estimates1, theme = seminr_theme_get()) # Opens in a browswer

sum_boot_model1 <- summary(boot_estimates1, alpha = 0.001) # alpha sets the specified level for significance, i.e. 0.05 

sum_boot_model1
sum_boot_model1$bootstrapped_weights # Inspect the bootstrapping results for indicator weights, check for negative values in the lower CI - ob7 is neg

sum_boot_model1$bootstrapped_loadings #To assess these indicators’ absolute importance, we examine the indicator loadings by running sum_boot_corp_rep_ext$bootstrapped_loadings. Looking for loading > 0.5. All good except ob7 is a bit low - so we 

sum_boot_model1$it_criteria
index <- boot_estimates1$construct_scores[,3]
washgem <- within(washgem, distressscore_plssem <- (index))


```

# PLS-SEM Model Reversed
```{r}

simple_mm1 <- constructs(
  composite("Distress", multi_items("ob", 1:4), weights = mode_B),
  reflective("Equality Awareness", multi_items("ea", 1:7)), 
  reflective("Self-efficacy", multi_items("se", 1:5)) ) 

simple_reversed <- relationships(
  paths(from = "Distress",  to = "Equality Awareness"),
  paths(from = "Distress",  to = "Self-efficacy"))

pls_model1 <- estimate_pls(data = washgem, 
                             measurement_model = simple_mm1, 
                             structural_model = simple_reversed)


model_summary1 <- summary(pls_model1)
model_summary1

model_summary1$validity$vif_items #"Check the formative measurement models for collinearity through VIF values. Looking for VIF values below the threshold value of 3

model_summary1$weights #Analyze indicator weights for significance and relevance. 

# Reset nboot to 5000 for full run. Made 100 here for speed. 
boot_estimates1 <- bootstrap_model(pls_model1, nboot = 100, cores = 1, seed =123) #Weight analysis is better done with bootstrapping. Since using such a great number of samples requires much computational time, we may choose a smaller number of samples (e.g., 1,000) for the initial model estimation. For the final result reporting, however, we should use the recommended number of 10,000 bootstrap samples

plot(boot_estimates1, title = "Distress Measure Validation Model")
browse_plot(boot_estimates1, theme = seminr_theme_get()) # Opens in a browswer

sum_boot_model1 <- summary(boot_estimates1, alpha = 0.001) # alpha sets the specified level for significance, i.e. 0.05 

sum_boot_model1
sum_boot_model1$bootstrapped_weights # Inspect the bootstrapping results for indicator weights, check for negative values in the lower CI - ob7 is neg

sum_boot_model1$bootstrapped_loadings #To assess these indicators’ absolute importance, we examine the indicator loadings by running sum_boot_corp_rep_ext$bootstrapped_loadings. Looking for loading > 0.5. All good except ob7 is a bit low - so we 

sum_boot_model1$it_criteria
index <- boot_estimates1$construct_scores[,3]
washgem <- within(washgem, distressscore_plssem <- (index))


```

# Scatterplot - Scoring
```{r}
washgem2 <- subset(washgem, gender=="Women" | gender == "Men")

washgem2 <-washgem2 %>% mutate(gender = fct_relevel(gender, 
            "Women", "Men"))  #makes sure women is first in the lists/graphs


ggplot(data=washgem2, aes(distressscore_plssem)) + geom_density(fill = "#5F8CFF", alpha = .7) + facet_grid(country~ gender)


obs_items <- subset(washgem2, select = c(ease, stress,	privacy,	comprehension))
washgem2$distress_simplesum <- rowMeans(obs_items, na.rm=TRUE)

ggplot(data=washgem2, aes(distress_simplesum)) + geom_density(fill = "#5F8CFF", alpha = .7) + facet_grid(country~ gender)


myscatter_chart(washgem2, distressscore_plssem, distress_simplesum) + theme(legend.position="none") +  facet_grid(gender ~country) 

```

# Violinplots Fig 3 
```{r fig.height=3, fig.width=10}


washgem <-washgem %>% mutate(wealth = dplyr::recode(wealth,
            'Lowest'= "Poorest",
            'Second'= "Poor",
            'Middle' = "Mid",
            'Middle ' = "Mid",
            'Fourth'= "Rich",
            'Highest'= "Richest",
            "     " = "NA"
    ))

washgem <-washgem %>% mutate(wealth = fct_relevel(wealth, 
            "Poorest", "Poor", "Mid", "Rich", "Richest"))  


washgem_wealth <- subset(washgem, wealth =="Poor" | wealth =="Poorest" | wealth =="Mid" | wealth =="Rich" | wealth =="Richest" )

washgem_wealth <-washgem_wealth %>% mutate(wealth = fct_relevel(wealth, 
            "Poorest", "Poor", "Mid", "Rich", "Richest"))  
washgem_age <- subset(washgem, !is.na(age_groups))
washgem_edu <- subset(washgem, !is.na(education_groups))

a <- mybxplot2(washgem2, gender, distress_simplesum, gender_levels, "",o_colour) 
b <- mybxplot3(washgem_age, age_groups, distress_simplesum, age_levels, "",o_colour) 
c <- mybxplot3(washgem_edu, education_groups, distress_simplesum, education_levels, "",o_colour)
d <- mybxplot3(washgem_wealth, wealth, distress_simplesum, wealth_levels, "",o_colour)
 #+ facet_grid(. ~country) 
 #+ #  + facet_grid(. ~region) +
# stat_summary(fun.data = give.n, geom = "label", size = 3, alpha = 0.7)
ggarrange(a,b,c,d,ncol =4, nrow=1) # Apply grid.arrange function


```
# Violinplots Fig 4
```{r fig.height=9, fig.width=10}
a <- mybxplot2(washgem2, gender, ease, gender_levels, "Ease (reversed)",o_colour) 
b <- mybxplot2(washgem2, gender, stress, gender_levels, "Stress",o_colour) 
c <- mybxplot2(washgem2, gender, privacy, gender_levels, "Privacy (reversed)",o_colour) 
d <- mybxplot2(washgem2, gender, comprehension, gender_levels, "Comprehension (reversed)",o_colour)


e <- mybxplot2(washgem_age, age_groups, ease, age_levels_2, "",o_colour) 
f <- mybxplot2(washgem_age, age_groups, stress, age_levels_2, "",o_colour) 
g <- mybxplot2(washgem_age, age_groups, privacy, age_levels_2, "",o_colour) 
h <- mybxplot2(washgem_age, age_groups, comprehension, age_levels_2, "",o_colour) 


i <- mybxplot2(washgem_edu, education_groups, ease, education_levels_2, "",o_colour) 
j <- mybxplot2(washgem_edu, education_groups, stress, education_levels_2, "",o_colour) 
k <- mybxplot2(washgem_edu, education_groups, privacy, education_levels_2, "",o_colour) 
l <- mybxplot2(washgem_edu, education_groups, comprehension, education_levels_2, "",o_colour) 


m <- mybxplot2(washgem_wealth, wealth, ease, wealth_levels_2, "",o_colour) 
n <- mybxplot2(washgem_wealth, wealth, stress, wealth_levels_2, "",o_colour) 
o <- mybxplot2(washgem_wealth, wealth, privacy, wealth_levels_2, "",o_colour)  
p <- mybxplot2(washgem_wealth, wealth, comprehension, wealth_levels_2, "",o_colour) 

ggarrange(a,b,c,d,e,f,g,h,i,j,k,l,m,n,o,p, ncol =4, nrow=4) # Apply grid.arrange function
```


# Tables
```{r}

table1(~ region + gender + wealth + education_groups  + age_groups | country, data=washgem)

table1(~ interviewease + interviewmood + interviewprivacy + interviewunderstand| country, data=washgem2)

A <-table1(~  distressscore_plssem |  
             country + gender , data=washgem2)
t1flex(A)


```
